# Supplementary material for: Genetic differences according to onset age and lung function in asthma: A cluster analysis
Source: Clin Transl Allergy. 2023 Jul 14;13(7):e12282. doi: 10.1002/clt2.12282 (PMC10345724; doi:10.1002/clt2.12282)
Supplement: Supplementary file 4 — Supporting Information S4 [file CLT2-13-e12282-s002.xlsx]

## Sheet: S1_Drug list
Supplementary Table 1. Medicines relevant to asthma subjects including UKB id code
UKB ID	Medication
1140855298	salbulin 2mg tablet
1140855302	salbulin 2mg/2ml liquid
1140855304	salbuvent 2mg tablet
1140855308	salbuvent 2mg/5ml syrup
1140855320	isoetharine hydrochloride*
1140855322	numotac 10mg m/r tablet
1140855328	aleudrin 20mg tablet**
1140855330	aleudrin 1% spray for nebuliser**
1140855332	iso-autohaler 80micrograms inhaler**
1140855358	theodrox tablet
1140855360	sabidal sr-270 424mg m/r tablet
1140855366	pro-vent 300mg m/r capsule
1140855372	asmaven 100micrograms inhaler
1140855374	cobutolin 100micrograms inhaler
1140855376	aerolin-400 100micrograms inhaler
1140855380	salbuvent 100micrograms inhaler
1140855384	salbuvent 5mg/ml respirator solution
1140855390	monovent 5mg tablet
1140855400	bronchodil 20mg tablet
1140855424	theograd 350mg m/r tablet
1140855426	biophylline 350mg m/r tablet
1140855442	adrenaline+atropine compound spray
1140855466	bextasol 100micrograms inhaler
1140855496	alupent expectorant 20mg tablet*
1140855500	asma-vydrin spray
1140855504	bricanyl compound tablet
1140855506	bricanyl expectorant elixir
1140855508	bronchilator inhaler
1140855520	duo-autohaler inhaler
1140855524	iso-brovon pressurised inhaler
1140855528	medihaler duo inhaler
1140855530	nethaprin dospan m/r tablet
1140855534	rybar no-1 inhaler
1140855536	rybar no-2 inhaler
1140855538	taumasthman tablet
1140855540	tedral tablet
1140855540	tedral tablet
1140855542	tedral elixir
1140855542	tedral elixir
1140861996	salbulin 100micrograms inhaler
1140861998	ventolin 100micrograms inhaler
1140862008	steri-neb salamol 2.5mg/2.5ml nebulisation unit
1140862016	ventodisks 200micrograms/blister disks+diskhaler
1140862060	ventolin 2mg tablet
1140862066	volmax 4mg m/r tablet
1140862070	ventolin cr 4mg m/r tablet
1140862086	salamol 100micrograms inhaler
1140862092	maxivent 100micrograms inhaler
1140862110	berotec 100 inhaler
1140862118	pirbuterol
1140862120	exirel 10mg capsule
1140862124	exirel 200micrograms inhaler
1140862134	bronchodil 500micrograms inhaler
1140862140	pulmadil 200micrograms inhaler
1140862144	salmeterol
1140862148	serevent 25mcg inhaler
1140862162	bricanyl 5mg tablet
1140862168	bricanyl 250mcg inhaler
1140862222	brelomax 2mg tablet
1140862224	respacal 2mg tablet
1140862236	atrovent 20micrograms inhaler
1140862260	aminophylline
1140862266	phyllocontin continus 225mg m/r tablet
1140862274	pecram 225mg m/r tablet
1140862280	bambec 10mg tablet
1140862290	adrenaline product
1140862292	medihaler-epi 280micrograms inhaler
1140862294	adrenaline acid tartrate 280micrograms inhaler
1140862306	cam 4mg/5ml s/f mixture
1140862310	medihaler-iso 80micrograms inhaler
1140862320	alupent 20mg tablet*
1140862336	amnivent 225 sr m/r tablet
1140862346	choline theophyllinate
1140862348	choledyl 100mg tablet
1140862362	duovent inhaler
1140862364	franol tablet
1140862374	ephedrine hydrochloride+theophylline 11mg/120mg tablet
1140862380	becloforte 250micrograms inhaler
1140862382	becotide 50 inhaler
1140862406	filair 50 inhaler
1140862412	theophylline product
1140862414	nuelin 125mg tablet
1140862418	lasma 300mg m/r tablet
1140862424	slo-phyllin 60mg m/r capsule
1140862432	theo-dur 200mg m/r tablet
1140862438	uniphyllin continus 200mg m/r tablet
1140862474	aerobec 50mcg autohaler
1140862476	beclazone 50 inhaler
1140862526	sodium cromoglycate
1140862532	intal 5mg inhaler
1140862560	ventide inhaler
1140862572	budesonide
1140862574	pulmicort ls 50micrograms inhaler
1140862584	pulmicort ls 50micrograms spacer inhaler
1140862600	cromogen 5mg inhaler
1140862610	aerocrom inhaler
1140868364	prednisone
1140868370	decortisyl 5mg tablet
1140881856	salbutamol
1140881862	oxivent 100mcg inhaler
1140883548	ipratropium
1141157126	montelukast product
1141157132	singulair 10mg tablet
1141157264	salmeterol product
1141157402	prednisolone product
1141157418	budesonide product
1141157486	salbutamol product
1141168340	zafirlukast
1141168344	accolate 20mg tablet
1141173346	cortisone
1141176832	seretide 50 evohaler
1141182628	tiotropium
1141182632	spiriva 18micrograms inhalation capsule
1141195224	formoterol
1141195232	budesonide+formoterol
1141195280	novolizer budesonide 200micrograms/dose cartridge+inhaler

## Sheet: S2_LDSC Traits
Supplementary Table 2. Overview of traits tested for genetic correlation to asthma clusters
Trait	N	PMID
FEV1/FVC ratio	400102	30804560
PEF	345265	30804560
Adrenergics inhalants R03A	176445	31015401
Glucocorticoids R03BA	176445	31015401
Shortness breath	126962	31427789
Chest pain	382525	31427789
Wheeze	379150	31427789
Smoking	384964	31427789
BMI	681275	30124842

## Sheet: S3_GWAS All
Supplementary Table 3. Summary statistics for genome-wide significant signals in total asthma
Note: SNP gwasPs were calculated using a logistic model of association assumed an additive genetic model and a number of covariates in PLINK version 1.90. IndSigSNP = rsID of the independent significant SNP which has the maximum r2 with the SNP; GenomicLocus = Genomic locus : Index of the genomic risk loci; nearestGene = The nearest Gene of the SNP based on ANNOVAR annotations. Note that ANNOVAR …
uniqID	rsID	chr	pos	non_effect_allele	effect_allele	MAF	gwasP	or	se	r2	IndSigSNP	GenomicLocus	nearestGene	dist	func	CADD	RDB	minChrState	commonChrState	posMapFilt	eqtlMapFilt	ciMapFilt
1:8375913:G:T	rs1466654	1	8375913	T	G	0.4162	5.176e-09	0.9598	0.007031	0.989964	rs11121164	1	SLC45A1	1972	intergenic	3.9	NA	2	14	1	1	1
1:8378599:C:G	rs72635792	1	8378599	C	G	0.4155	1.407e-09	0.9584	0.007013	0.996533	rs11121164	1	SLC45A1	0	intronic	15.76	4	1	2	1	1	0
1:8379309:C:T	rs11121161	1	8379309	C	T	0.4165	1.431e-09	0.9585	0.007006	0.998777	rs11121164	1	SLC45A1	0	intronic	0.51	5	1	14	1	1	0
1:8380793:A:T	rs12404734	1	8380793	T	A	0.4171	1.494e-09	0.9585	0.00701	0.99776	rs11121164	1	SLC45A1	0	intronic	1.947	6	5	14	1	1	0
1:8380794:C:T	rs12408399	1	8380794	T	C	0.4173	1.56e-09	0.9586	0.007011	0.997759	rs11121164	1	SLC45A1	0	intronic	1.31	6	5	14	1	1	0
1:8381276:G:T	rs11121164	1	8381276	G	T	0.4166	1.349e-09	0.9584	0.007006	1	rs11121164	1	SLC45A1	0	intronic	4.136	5	5	14	1	1	0
1:8392592:A:G	rs4908751	1	8392592	G	A	0.3095	2.682e-08	1.042	0.007448	0.821136	rs35167234	1	SLC45A1	0	intronic	3.333	6	4	15	1	1	0
1:8393871:C:T	rs35167234	1	8393871	C	T	0.2723	5.46e-09	1.046	0.007701	1	rs35167234	1	SLC45A1	0	intronic	0.597	5	4	15	1	1	0
1:8404093:C:T	rs1055236	1	8404093	C	T	0.2949	3.305e-08	1.043	0.007594	0.779137	rs35167234	1	SLC45A1	0	UTR3	4.186	4	2	15	1	1	1
1:8407458:A:G	rs11588961	1	8407458	G	A	0.2682	4.684e-08	1.043	0.007793	0.815626	rs35167234	1	SLC45A1	3230	intergenic	0.037	7	5	5	1	1	0
1:8411211:A:AT	1:8411211_AT_A	1	8411211	AT	A	0.2882	3.253e-09	1.046	0.007649	0.711645	rs35167234	1	RERE	1245	intergenic	0.669	NA	3	5	1	1	1
1:8415235:C:T	rs1889854	1	8415235	C	T	0.2205	2.635e-09	0.9508	0.008467	0.816807	rs2784739	1	RERE	0	intronic	0.246	NA	3	4	1	1	0
1:8415290:A:C	rs1889853	1	8415290	C	A	0.2217	2.172e-09	0.9507	0.008446	0.813032	rs2784739	1	RERE	0	intronic	1.143	NA	3	4	1	1	1
1:8424984:G:GA	1:8424984_GA_G	1	8424984	G	GA	0.3567	6.605e-10	1.045	0.007172	1	1:8424984_GA_G	1	RERE	0	intronic	0.523	NA	4	4	1	1	0
1:8427002:A:C	rs880320	1	8427002	A	C	0.3449	7.062e-09	1.043	0.007269	0.898898	1:8424984_GA_G	1	RERE	0	intronic	0.371	NA	4	5	1	1	0
1:8435172:T:TC	rs36085291	1	8435172	TC	T	0.3408	1.951e-09	1.044	0.00724	0.908478	1:8424984_GA_G	1	RERE	0	intronic	3.139	NA	2	7	1	1	1
1:8436802:C:T	rs6678140	1	8436802	T	C	0.3412	1.32e-09	1.045	0.007236	0.908444	1:8424984_GA_G	1	RERE	0	intronic	0.155	5	4	5	1	1	0
1:8440643:A:G	rs2636314	1	8440643	G	A	0.2455	2.934e-08	0.9562	0.008069	0.948819	rs2784739	1	RERE	0	intronic	0.21	NA	2	5	1	1	0
1:8443072:T:TA	1:8443072_TA_T	1	8443072	T	TA	0.3441	1.453e-08	1.042	0.007339	0.870548	1:8424984_GA_G	1	RERE	0	intronic	2.004	NA	2	7	1	1	1
1:8445360:C:T	rs3765971	1	8445360	T	C	0.3408	1.421e-09	1.045	0.007239	0.910229	1:8424984_GA_G	1	RERE	0	intronic	1.042	NA	4	7	1	1	0
1:8447404:C:T	rs2708630	1	8447404	T	C	0.3377	1.841e-09	1.045	0.00725	0.898294	1:8424984_GA_G	1	RERE	0	intronic	0.836	NA	4	5	1	1	0
1:8447722:C:T	rs2120461	1	8447722	T	C	0.3377	1.744e-09	1.045	0.00725	0.898069	1:8424984_GA_G	1	RERE	0	intronic	3.07	2c	4	5	1	1	0
1:8448377:C:CTT	rs3996169	1	8448377	CTT	C	0.3427	3.544e-09	1.044	0.007321	0.932117	1:8424984_GA_G	1	RERE	0	intronic	1.718	NA	2	5	1	1	1
1:8448404:A:G	rs11121178	1	8448404	G	A	0.3377	3.217e-09	1.044	0.007253	0.898464	1:8424984_GA_G	1	RERE	0	intronic	3.412	7	4	5	1	1	1
1:8448812:A:AAT	1:8448812_AAT_A	1	8448812	A	AAT	0.3379	3.302e-09	1.044	0.007251	0.896798	1:8424984_GA_G	1	RERE	0	intronic	0.768	NA	4	5	1	1	0
1:8450448:C:T	rs2708628	1	8450448	T	C	0.246	2.386e-08	0.956	0.008065	0.952764	rs2784739	1	RERE	0	intronic	0.863	5	4	5	1	1	0
1:8450707:A:AT	rs35106965	1	8450707	AT	A	0.3371	2.339e-09	1.044	0.007257	0.89814	1:8424984_GA_G	1	RERE	0	intronic	1.681	NA	4	5	1	1	0
1:8461061:C:G	rs1932527	1	8461061	G	C	0.338	3.172e-09	1.044	0.00727	0.895345	1:8424984_GA_G	1	RERE	0	intronic	1.675	6	4	5	1	1	0
1:8463510:C:T	rs2708631	1	8463510	C	T	0.2459	2.467e-08	0.956	0.008065	0.952686	rs2784739	1	RERE	0	intronic	10.02	6	4	5	1	1	0
1:8466217:A:G	rs2784738	1	8466217	G	A	0.2457	2.134e-08	0.9558	0.008069	0.953732	rs2784739	1	RERE	0	intronic	1.605	6	4	5	1	1	0
1:8466730:C:T	rs301796	1	8466730	T	C	0.3374	4.192e-09	1.044	0.007254	0.898413	1:8424984_GA_G	1	RERE	0	intronic	1.766	NA	4	5	1	1	0
1:8466750:C:T	rs2748456	1	8466750	C	T	0.2459	2.398e-08	0.956	0.008064	0.95272	rs2784739	1	RERE	0	intronic	2.877	NA	4	5	1	1	0
1:8467353:A:G	rs301795	1	8467353	G	A	0.3374	3.194e-09	1.044	0.007254	0.898413	1:8424984_GA_G	1	RERE	0	intronic	4.77	5	2	7	1	1	1
1:8468278:A:G	rs301792	1	8468278	A	G	0.3374	3.283e-09	1.044	0.007254	0.898209	1:8424984_GA_G	1	RERE	0	intronic	1.787	2b	1	7	1	1	1
1:8468372:A:T	rs301791	1	8468372	A	T	0.3373	3.589e-09	1.044	0.007254	0.89822	1:8424984_GA_G	1	RERE	0	intronic	18.7	4	1	7	1	1	1
1:8469284:C:G	rs301790	1	8469284	G	C	0.3374	3.264e-09	1.044	0.007254	0.898209	1:8424984_GA_G	1	RERE	0	intronic	2.491	4	2	7	1	1	1
1:8469337:A:G	rs301789	1	8469337	A	G	0.3373	3.374e-09	1.044	0.007254	0.89822	1:8424984_GA_G	1	RERE	0	intronic	1.369	4	2	7	1	1	1
1:8469789:C:T	rs2661868	1	8469789	C	T	0.2462	4.684e-08	0.9569	0.008062	0.951088	rs2784739	1	RERE	0	intronic	1.87	NA	2	7	1	1	1
1:8473331:A:G	rs1763838	1	8473331	G	A	0.3365	2.708e-09	1.044	0.007272	0.895484	1:8424984_GA_G	1	RERE	0	intronic	2.607	6	4	5	1	1	0
1:8473336:A:G	rs1763839	1	8473336	G	A	0.3365	2.69e-09	1.044	0.007272	0.895484	1:8424984_GA_G	1	RERE	0	intronic	3.139	6	4	5	1	1	0
1:8476455:C:T	rs2708625	1	8476455	T	C	0.2448	5.222e-09	0.9535	0.008161	0.969916	rs2784739	1	RERE	0	intronic	0.334	NA	4	5	1	1	0
1:8482078:C:T	rs301806	1	8482078	T	C	0.4174	2.359e-13	0.9499	0.007017	0.968143	rs301817	1	RERE	0	intronic	0.117	4	1	2	1	1	1
1:8484228:C:T	rs159961	1	8484228	C	T	0.3383	3.679e-09	1.044	0.007265	0.889401	1:8424984_GA_G	1	RERE	0	intronic	13.16	NA	1	1	1	1	0
1:8484823:A:G	rs301807	1	8484823	G	A	0.4158	3.037e-13	0.9501	0.007022	0.974409	rs301817	1	RERE:RP5-1115A15.1	00:00:00	ncRNA_intronic	16.75	1f	1	2	1	1	0
1:8486131:A:C	rs302714	1	8486131	A	C	0.338	2.324e-09	1.044	0.007264	0.890331	1:8424984_GA_G	1	RERE:RP5-1115A15.1	00:00:00	ncRNA_intronic	0.286	7	2	5	1	1	0
1:8486341:C:G	rs301808	1	8486341	C	G	0.3381	3.538e-09	1.044	0.007264	0.889014	1:8424984_GA_G	1	RERE:RP5-1115A15.1	00:00:00	ncRNA_intronic	1.37	7	2	5	1	1	0
1:8487323:A:C	rs301797	1	8487323	C	A	0.3381	2.943e-09	1.044	0.007264	0.889014	1:8424984_GA_G	1	RERE:RP5-1115A15.1	00:00:00	ncRNA_intronic	1.783	4	2	5	1	1	0
1:8488565:A:G	rs301798	1	8488565	A	G	0.3384	3.325e-09	1.044	0.007269	0.889076	1:8424984_GA_G	1	RERE:RP5-1115A15.1	00:00:00	ncRNA_exonic	6.009	NA	2	5	1	1	0
1:8489302:C:T	rs301799	1	8489302	T	C	0.4148	3.159e-13	0.9501	0.007029	0.979475	rs301817	1	RERE:RP5-1115A15.1	00:00:00	ncRNA_intronic	0.356	7	2	5	1	1	0
1:8490320:G:T	rs302719	1	8490320	T	G	0.3382	3.619e-09	1.044	0.007273	0.88873	1:8424984_GA_G	1	RERE:RP5-1115A15.1	00:00:00	ncRNA_intronic	6.827	6	4	5	1	1	1
1:8490983:C:T	rs159962	1	8490983	C	T	0.3376	4.216e-09	1.044	0.007279	0.887567	1:8424984_GA_G	1	RERE:RP5-1115A15.1	00:00:00	ncRNA_intronic	0.024	5	2	5	1	1	1
1:8495590:A:G	rs172531	1	8495590	A	G	0.3378	2.426e-09	1.044	0.007291	0.888287	1:8424984_GA_G	1	RERE	0	intronic	6.855	1f	4	5	1	1	0
1:8495945:C:T	rs301801	1	8495945	T	C	0.3379	2.534e-09	1.044	0.007292	0.888314	1:8424984_GA_G	1	RERE	0	intronic	5.829	1f	4	5	1	1	1
1:8497558:G:T	rs2784739	1	8497558	T	G	0.2389	9.181e-10	0.951	0.008197	1	rs2784739	1	RERE	0	intronic	0.799	5	2	5	1	1	0
1:8498680:A:T	rs301803	1	8498680	A	T	0.3376	1.913e-09	1.045	0.007314	0.889298	1:8424984_GA_G	1	RERE	0	intronic	3.068	5	2	7	1	1	1
1:8501057:A:T	rs2784740	1	8501057	T	A	0.2397	3.423e-09	0.9526	0.00822	0.992363	rs2784739	1	RERE	0	intronic	1.961	5	4	5	1	1	0
1:8501786:A:G	rs301819	1	8501786	G	A	0.4091	2.159e-13	0.9492	0.007104	0.998736	rs301817	1	RERE	0	intronic	2.765	5	4	5	1	1	1
1:8503242:A:G	rs301818	1	8503242	G	A	0.3406	3.176e-09	1.044	0.00731	0.873792	1:8424984_GA_G	1	RERE	0	intronic	2.581	6	4	5	1	1	0
1:8503379:A:C	rs301817	1	8503379	A	C	0.4094	1.637e-13	0.949	0.007101	1	rs301817	1	RERE	0	intronic	0.137	7	4	5	1	1	0
1:8535164:G:T	rs4995074	1	8535164	T	G	0.3802	2.453e-10	1.046	0.007075	0.741203	1:8424984_GA_G	1	RERE	0	intronic	4.116	6	5	5	1	1	0
1:8535433:T:TA	1:8535433_TA_T	1	8535433	T	TA	0.3495	2.132e-12	0.9494	0.007391	0.803751	rs11121215	1	RERE	0	intronic	1.214	NA	4	5	1	1	0
1:8558765:A:T	rs57399447	1	8558765	A	T	0.3752	1.371e-10	1.047	0.007121	0.739001	1:8424984_GA_G	1	RERE	0	intronic	1.716	5	4	5	1	1	0
1:8559660:A:G	rs12759741	1	8559660	G	A	0.3796	1.037e-10	1.047	0.007073	0.738915	1:8424984_GA_G	1	RERE	0	intronic	1.171	4	4	5	1	1	0
1:8624891:A:G	rs12048009	1	8624891	G	A	0.401	7.836e-09	0.9597	0.007129	0.67519	rs11121215	1	RERE	00:00:00	intronic	0.018	6	5	5	1	1	0
1:8660809:C:CTTTT	1:8660809_CTTTT_C	1	8660809	C	CTTTT	0.2342	3.166e-08	0.9549	0.008343	1	1:8660809_CTTTT_C	1	RERE	00:00:00	intronic	2.027	NA	4	5	1	1	0
1:8690933:A:G	rs1381928	1	8690933	A	G	0.3623	3.243e-12	0.9511	0.007201	0.894272	rs11121215	1	RERE	00:00:00	intronic	5.057	7	5	5	1	1	0
1:8712743:G:T	rs6577514	1	8712743	G	T	0.3722	1.026e-11	0.9524	0.007163	0.994875	rs11121215	1	RERE	0	intronic	3.54	4	2	5	1	1	1
1:8716543:C:G	rs3737670	1	8716543	C	G	0.3716	9.89e-12	0.9524	0.007161	0.996158	rs11121215	1	RERE	0	intronic	0.246	6	4	5	1	1	0
1:8721143:C:CAG	rs34709446	1	8721143	CAG	C	0.3713	1.351e-11	0.9526	0.007173	0.99721	rs11121215	1	RERE	0	intronic	3.521	NA	2	7	1	1	0
1:8724522:C:T	rs10864360	1	8724522	T	C	0.3784	1.062e-11	0.9527	0.00713	0.968102	rs11121215	1	RERE	0	intronic	2.016	5	1	7	1	1	1
1:8725993:C:T	rs11121212	1	8725993	T	C	0.3783	1.026e-11	0.9527	0.00713	0.968101	rs11121215	1	RERE	0	intronic	0.207	5	5	7	1	1	0
1:8728978:A:C	rs4908506	1	8728978	C	A	0.3717	1.071e-11	0.9525	0.00716	0.996162	rs11121215	1	RERE	0	intronic	0.783	4	5	5	1	1	0
1:8730779:A:G	rs6695867	1	8730779	A	G	0.3779	9.632e-12	0.9526	0.007132	0.969951	rs11121215	1	RERE	0	intronic	1.144	2b	2	7	1	1	1
1:8733128:C:T	rs11121215	1	8733128	C	T	0.3702	9.566e-12	0.9523	0.007171	1	rs11121215	1	RERE	0	intronic	0.295	7	5	5	1	1	0
1:8738937:C:T	rs4908507	1	8738937	T	C	0.3783	8.863e-12	0.9525	0.007138	0.968674	rs11121215	1	RERE	0	intronic	0.292	5	5	5	1	1	1
1:8738944:A:G	rs11121216	1	8738944	G	A	0.3779	9.899e-12	0.9526	0.007134	0.969732	rs11121215	1	RERE	0	intronic	1.065	5	5	5	1	1	1
1:8743710:A:G	rs6693009	1	8743710	G	A	0.3709	9.969e-12	0.9524	0.007166	0.998715	rs11121215	1	RERE	0	intronic	5.22	6	5	5	1	1	0
1:8811836:T:TAAAAA	1:8811836_TAAAAA_T	1	8811836	TAAAAA	T	0.3505	5.477e-10	1.047	0.007343	0.843625	rs12123076	1	RERE	0	intronic	3.226	NA	5	15	1	1	0
1:8816173:A:G	rs12144098	1	8816173	G	A	0.3494	2.853e-10	1.047	0.007312	0.847057	rs12123076	1	RERE	0	intronic	3.949	7	5	15	1	1	0
1:8838528:A:G	rs12123076	1	8838528	A	G	0.3123	3.61e-11	1.051	0.007489	1	rs12123076	1	RERE	0	intronic	10.53	7	5	15	1	1	0
1:8847380:C:T	rs10864367	1	8847380	T	C	0.4277	9.096e-10	0.9577	0.007054	0.646636	rs11121215	1	RERE	0	intronic	3.588	6	4	5	1	1	0
1:8867301:A:G	rs2029706	1	8867301	G	A	0.3321	6.595e-10	1.047	0.007384	0.913256	rs12123076	1	RERE	0	intronic	3.801	7	5	15	1	1	0
1:8871965:C:T	rs7546225	1	8871965	C	T	0.3323	4.583e-10	1.047	0.007387	0.913008	rs12123076	1	RERE	0	intronic	0.627	3a	5	15	1	1	0
1:8873011:A:C	rs12726274	1	8873011	A	C	0.3319	2.776e-10	1.048	0.007392	0.912643	rs12123076	1	RERE	0	intronic	2.294	2b	1	5	1	1	1
1:9358466:C:T	rs60674790	1	9358466	C	T	0.3692	2.351e-08	0.9605	0.007213	0.99437	rs2310923	2	SPSB1	0	intronic	3.402	5	4	5	1	0	0
1:9358486:C:T	rs56047985	1	9358486	C	T	0.3691	2.309e-08	0.9605	0.007211	0.994372	rs2310923	2	SPSB1	0	intronic	2.043	5	4	5	1	0	0
1:9358681:A:G	rs619928	1	9358681	G	A	0.3751	7.213e-09	0.9595	0.007143	0.991296	rs2310923	2	SPSB1	0	intronic	0.872	NA	4	5	1	1	0
1:9358864:A:G	rs4319361	1	9358864	A	G	0.3727	6.424e-09	0.9593	0.007163	0.999787	rs2310923	2	SPSB1	0	intronic	0.801	7	4	5	1	1	1
1:9358868:A:G	rs4319362	1	9358868	A	G	0.3727	4.839e-09	0.9589	0.007163	0.999574	rs2310923	2	SPSB1	0	intronic	1.372	7	4	5	1	1	1
1:9358897:C:T	rs2310923	1	9358897	T	C	0.3727	4.601e-09	0.9589	0.007165	1	rs2310923	2	SPSB1	0	intronic	5.168	NA	4	5	1	1	1
1:12135411:G:T	rs6701404	1	12135411	G	T	0.2964	3.843e-09	1.046	0.007563	0.924039	rs11569805	3	TNFRSF8	0	intronic	1.437	2b	2	14	1	1	0
1:12136393:A:G	rs7511907	1	12136393	G	A	0.2958	2.454e-09	1.046	0.007574	0.925778	rs11569805	3	TNFRSF8	0	intronic	5.387	6	2	15	1	1	0
1:12137603:A:C	rs11569805	1	12137603	A	C	0.3139	4.93e-10	1.048	0.007519	1	rs11569805	3	TNFRSF8	0	intronic	3.625	4	3	15	1	1	0
1:12140588:C:T	rs12138960	1	12140588	C	T	0.2742	3.266e-09	1.047	0.007723	0.797129	rs11569805	3	TNFRSF8:RP11-426M1.2	00:00:00	ncRNA_exonic	1.788	5	3	15	1	1	1
1:12142225:A:G	rs59457204	1	12142225	A	G	0.2767	4.744e-09	1.046	0.007664	0.800073	rs11569805	3	TNFRSF8	0	intronic	7.614	3a	3	15	1	1	0
1:12142243:A:T	rs59346161	1	12142243	T	A	0.2768	4.811e-09	1.046	0.007662	0.799694	rs11569805	3	TNFRSF8	0	intronic	4.883	4	3	15	1	1	0
1:12144662:A:T	rs11569821	1	12144662	T	A	0.274	1.138e-08	1.045	0.007716	0.796507	rs11569805	3	TNFRSF8	0	intronic	4.245	6	4	15	1	1	0
1:12144667:C:T	rs11569822	1	12144667	C	T	0.2739	1.045e-08	1.045	0.007716	0.796517	rs11569805	3	TNFRSF8	0	intronic	0.921	6	4	15	1	1	0
1:12144801:C:CTG	1:12144801_CTG_C	1	12144801	CTG	C	0.277	6.991e-09	1.046	0.007693	0.80507	rs11569805	3	TNFRSF8	0	intronic	0.337	NA	4	15	1	0	0
1:12147753:A:G	rs12133231	1	12147753	G	A	0.2716	1.663e-08	1.045	0.007793	0.790854	rs11569805	3	TNFRSF8	0	intronic	5.282	4	2	15	1	1	0
1:12175658:A:G	rs2230624	1	12175658	G	A	0.0159	2.315e-11	0.8155	0.0305	1	rs2230624	3	TNFRSF8	00:00:00	exonic	22.1	7	4	15	1	1	0
1:25249252:A:C	rs7518125	1	25249252	A	C	0.4219	4.833e-09	0.9598	0.007006	0.99094	rs4648883	4	RUNX3	00:00:00	intronic	0.683	5	3	14	1	1	0
1:25250533:C:CA	1:25250533_CA_C	1	25250533	C	CA	0.421	7.277e-09	0.9602	0.007014	0.992776	rs4648883	4	RUNX3	00:00:00	intronic	0.527	NA	2	14	1	1	0
1:25251424:A:G	rs742230	1	25251424	A	G	0.4218	4.963e-09	0.9599	0.006998	0.99199	rs4648883	4	RUNX3	0	intronic	2.314	NA	2	13	1	1	1
1:25251456:A:G	rs742231	1	25251456	A	G	0.4218	4.946e-09	0.9599	0.006998	0.99199	rs4648883	4	RUNX3	00:00:00	intronic	2.428	NA	2	13	1	1	1
1:25251706:C:T	rs742232	1	25251706	C	T	0.4217	5.296e-09	0.96	0.006996	0.992811	rs4648883	4	RUNX3	00:00:00	intronic	0.428	NA	2	13	1	1	1
1:25254317:C:T	rs7517302	1	25254317	T	C	0.4217	4.407e-09	0.9598	0.007	0.99199	rs4648883	4	RUNX3	00:00:00	intronic	3.648	4	1	13	1	1	1
1:25258301:G:T	rs4649037	1	25258301	T	G	0.4208	3.865e-09	0.9596	0.007004	0.994646	rs4648883	4	RUNX3	0	intronic	6.502	4	2	12	1	1	1
1:25258585:C:G	rs11249203	1	25258585	C	G	0.421	4.056e-09	0.9597	0.007002	0.995263	rs4648883	4	RUNX3	0	intronic	8.967	2b	1	12	1	1	1
1:25258867:C:G	rs61774728	1	25258867	C	G	0.4202	1.303e-08	0.9609	0.007018	0.996277	rs4648883	4	RUNX3	0	intronic	2.821	2a	1	12	1	1	1
1:25259884:C:G	rs3845302	1	25259884	G	C	0.4176	4.025e-09	0.9595	0.007019	0.98886	rs4648883	4	RUNX3	0	intronic	2.277	4	5	13	1	1	1
1:25261203:C:T	rs4648883	1	25261203	C	T	0.4186	3.524e-09	0.9592	0.00705	1	rs4648883	4	RUNX3	0	intronic	3.433	4	3	13	1	1	1
1:25261386:C:T	rs4648884	1	25261386	C	T	0.4186	3.85e-09	0.9593	0.007053	0.999586	rs4648883	4	RUNX3	0	intronic	5.107	4	3	13	1	1	1
1:25261696:A:G	rs10903115	1	25261696	G	A	0.4178	4.097e-09	0.9593	0.007071	0.999584	rs4648883	4	RUNX3	0	intronic	1.639	NA	3	13	1	1	0
1:25261740:A:G	rs11249204	1	25261740	G	A	0.4176	4.342e-09	0.9593	0.007076	0.999584	rs4648883	4	RUNX3	0	intronic	6.297	4	3	13	1	1	0
1:25288313:A:G	rs12126847	1	25288313	A	G	0.1243	2.918e-08	0.9433	0.01052	0.99767	rs60097574	4	RUNX3:RP11-84D1.1	00:00:00	ncRNA_exonic	2.696	3a	2	14	1	1	0
1:25288832:A:C	rs60097574	1	25288832	A	C	0.1245	2.101e-08	0.9428	0.01051	1	rs60097574	4	RUNX3:RP11-84D1.1	00:00:00	ncRNA_intronic	8.398	4	1	15	1	1	0
1:25289275:C:T	rs66880507	1	25289275	T	C	0.1247	2.374e-08	0.9431	0.0105	0.996746	rs60097574	4	RUNX3:RP11-84D1.1	00:00:00	ncRNA_intronic	4.995	5	1	14	1	1	0
1:25289427:A:G	rs11249209	1	25289427	G	A	0.1242	2.116e-08	0.9428	0.01051	0.996745	rs60097574	4	RUNX3:RP11-84D1.1	00:00:00	ncRNA_intronic	14.28	4	1	15	1	1	0
1:25302014:C:T	rs6695069	1	25302014	T	C	0.1267	3.728e-08	0.9444	0.01039	0.971952	rs60097574	4	RP11-84D1.2	4657	intergenic	4.274	4	5	9	0	1	0
1:151590206:A:G	rs12754706	1	151590206	A	G	0.03655	3.284e-08	1.106	0.01826	0.941349	rs71625130	5	SNX27	0	intronic	3.54	7	5	5	1	1	0
1:151625094:A:G	rs71625130	1	151625094	G	A	0.03249	2.27e-08	1.112	0.01906	1	rs71625130	5	SNX27	0	intronic	2.23	7	4	5	1	1	0
1:151626396:C:T	rs149199808	1	151626396	C	T	0.02846	1.955e-10	1.138	0.02029	1	rs149199808	5	SNX27	0	intronic	1.489	7	2	5	1	1	0
1:151664878:C:T	rs140655928	1	151664878	C	T	0.02954	1.031e-09	1.129	0.0199	0.949502	rs149199808	5	SNX27	0	intronic	3.721	5	4	5	1	1	1
1:151763334:C:T	rs55875222	1	151763334	C	T	0.02911	4.5e-10	1.133	0.02007	1	rs55875222	5	TDRKH:RP11-98D18.9	00:00:00	ncRNA_exonic	6.71	2b	1	1	1	1	0
1:151777927:C:T	rs12124047	1	151777927	C	T	0.04679	1.525e-11	1.116	0.01633	0.648141	rs12128071	5	LINGO4	0	UTR5	15.12	5	5	15	1	1	0
1:151786281:A:G	rs3828058	1	151786281	G	A	0.3734	3.372e-11	1.049	0.007259	1	rs3828058	5	RORC	0	intronic	1.797	5	4	15	1	1	0
1:151792323:C:T	rs146031190	1	151792323	T	C	0.02967	1.329e-10	1.136	0.0198	0.955187	rs55875222	5	RORC	0	intronic	1.909	4	2	15	1	1	0
1:151792984:A:G	rs11578418	1	151792984	G	A	0.09675	2.131e-08	0.9361	0.01179	1	rs11578418	5	RORC	0	intronic	0.143	2b	2	7	1	1	1
1:151796742:C:G	rs11204896	1	151796742	C	G	0.09688	2.822e-09	0.9318	0.01189	0.975652	rs11578418	5	RORC	0	intronic	0.717	5	1	5	1	1	0
1:151801680:A:G	rs4845604	1	151801680	G	A	0.1412	2.615e-12	0.9306	0.01028	1	rs4845604	5	RORC	0	intronic	0.576	4	2	7	1	1	1
1:151802356:A:T	rs11801866	1	151802356	T	A	0.09266	2.515e-09	0.9292	0.01233	0.940373	rs11578418	5	RORC	0	intronic	1.214	3a	2	7	1	1	1
1:151802393:A:G	rs71625139	1	151802393	A	G	0.08369	4.252e-11	1.087	0.01261	0.735663	rs12128071	5	RORC	0	intronic	3.488	4	2	7	1	1	1
1:151805015:A:G	rs12128071	1	151805015	G	A	0.07	1.733e-15	1.112	0.01333	1	rs12128071	5	RORC	666	upstream	3.726	4	2	7	1	1	0
1:151908055:A:G	rs77426698	1	151908055	G	A	0.03831	1.537e-21	1.183	0.01764	0.633024	rs12123821	5	KRT8P28	13943	intergenic	1.07	7	2	15	0	1	0
1:151946449:A:G	rs77418091	1	151946449	A	G	0.133	7.406e-11	1.07	0.01032	1	rs77418091	5	S100A10	8941	intergenic	15.17	7	2	5	1	1	0
1:151951563:G:T	rs12128371	1	151951563	G	T	0.1265	1.735e-10	1.07	0.01059	0.94822	rs77418091	5	S100A10	3827	intergenic	0.017	4	5	5	1	1	0
1:151976836:A:G	rs61814884	1	151976836	A	G	0.03065	1.707e-15	1.167	0.01935	0.907077	rs61814899	5	NBPF18P	0	ncRNA_intronic	3.838	3a	5	15	1	1	0
1:151999304:A:C	rs115121314	1	151999304	C	A	0.06319	2.632e-12	1.103	0.01399	0.710333	rs61816764	5	NBPF18P	0	ncRNA_intronic	0.385	7	5	15	1	1	0
1:151999305:G:T	rs114156513	1	151999305	G	T	0.06286	2.428e-12	1.103	0.01401	0.706252	rs61816764	5	NBPF18P	0	ncRNA_intronic	0.232	7	5	15	1	1	0
1:152000117:A:G	rs115288876	1	152000117	G	A	0.04275	7.211e-26	1.189	0.01649	0.697662	rs12123821	5	NBPF18P	0	ncRNA_intronic	2.683	6	5	15	1	1	0
1:152004264:A:G	rs61814892	1	152004264	G	A	0.06377	1.616e-12	1.103	0.01386	0.713737	rs61816764	5	NBPF18P	0	ncRNA_intronic	0.783	5	4	4	1	1	1
1:152064099:A:G	rs61814898	1	152064099	G	A	0.06687	9.12e-14	1.106	0.01349	0.732038	rs61816764	5	TCHHL1	2558	intergenic	0.426	7	5	14	1	1	0
1:152069131:A:G	rs61814899	1	152069131	G	A	0.03297	2.37e-17	1.171	0.01859	1	rs61814899	5	TCHHL1	1920-10-11	intergenic	9.783	7	5	14	1	1	0
1:152070131:A:G	rs1039088	1	152070131	G	A	0.08405	6.424e-16	1.104	0.01219	0.979258	rs151256541	5	TCHHL1	1923-07-08	intergenic	0.309	5	9	14	1	1	0
1:152074116:A:C	rs12122629	1	152074116	A	C	0.04229	3.029e-27	1.196	0.01656	0.730993	rs12123821	5	TCHH	1912-10-19	intergenic	2.275	7	9	14	1	1	0
1:152079314:A:C	rs9050	1	152079314	C	A	0.0666	3.952e-14	1.107	0.01349	0.737465	rs61816764	5	TCHH	0	UTR3	1.064	NA	1	13	1	1	0
1:152096775:G:T	rs79491862	1	152096775	G	T	0.06647	5.934e-14	1.107	0.01351	0.739979	rs61816764	5	AL589986.2	0	ncRNA_intronic	0.16	5	5	14	0	1	0
1:152097773:A:G	rs151256541	1	152097773	G	A	0.08221	9.322e-17	1.108	0.01233	1	rs151256541	5	HDHD1P2	216	upstream:downstream	1.933	7	9	14	0	1	0
1:152098428:A:G	rs140371183	1	152098428	A	G	0.03199	2.961e-17	1.172	0.0188	0.976578	rs61814899	5	HDHD1P2	871	upstream:downstream	1.264	3a	7	14	0	1	0
1:152176769:A:G	rs61814928	1	152176769	A	G	0.05945	1.848e-14	1.115	0.01423	0.96826	rs61816764	5	FLG-AS1	0	ncRNA_intronic	12.38	5	5	15	1	1	0
1:152179152:C:T	rs12123821	1	152179152	C	T	0.04865	8.98e-30	1.192	0.01546	1	rs12123821	5	FLG-AS1:RP11-107M16.2	00:00:00	ncRNA_intronic	1.72	5	5	15	1	1	0
1:152271219:A:T	rs61815559	1	152271219	A	T	0.03136	3.78e-17	1.174	0.01906	0.837042	rs61814899	5	FLG-AS1	0	ncRNA_intronic	3.393	7	5	15	1	1	0
1:152307878:C:G	rs12122257	1	152307878	C	G	0.1212	8.907e-11	1.071	0.01062	1	rs12122257	5	FLG-AS1	0	ncRNA_exonic	0.316	7	5	15	0	1	0
1:152308971:C:T	rs61816764	1	152308971	C	T	0.05985	6.037e-15	1.117	0.01422	1	rs61816764	5	FLG-AS1	0	ncRNA_intronic	0.155	7	5	15	0	1	0
1:152319572:C:T	rs61816766	1	152319572	T	C	0.02915	2.409e-15	1.17	0.01982	0.806393	rs61814899	5	FLG-AS1	0	ncRNA_intronic	3.9	5	5	15	1	1	0
1:152390452:C:T	rs941934	1	152390452	C	T	0.1188	1.807e-10	1.07	0.01057	0.759049	rs12122257	5	RP1-91G5.3	0	ncRNA_intronic	1.936	NA	5	15	1	1	0
1:152408068:A:T	rs572826571	1	152408068	T	A	0.04254	8.623e-13	1.128	0.0169	1	rs572826571	5	RP1-91G5.3	0	ncRNA_intronic	3.049	NA	9	15	0	1	0
1:152431931:C:T	rs12089980	1	152431931	C	T	0.09132	1.475e-10	1.079	0.01181	0.807356	rs471144	5	RP1-91G5.3	13998	intergenic	0.028	7	5	15	0	1	0
1:152434009:G:T	rs6700998	1	152434009	G	T	0.4355	2.341e-10	1.045	0.00695	0.983395	1:152440268_AT_A	5	RP1-91G5.3	16076	intergenic	3.954	5	5	15	0	1	1
1:152435168:A:C	rs61815564	1	152435168	C	A	0.0913	1.876e-10	1.078	0.01181	0.807269	rs471144	5	RP1-91G5.3	17235	intergenic	0.243	7	9	15	0	1	0
1:152436805:T:TC	rs145572465	1	152436805	TC	T	0.4334	1.479e-10	1.046	0.007005	0.985011	1:152440268_AT_A	5	RP1-91G5.3	18872	intergenic	0.471	NA	9	15	0	1	0
1:152437024:A:G	rs12567242	1	152437024	G	A	0.09138	1.404e-10	1.079	0.01181	0.806874	rs471144	5	RP1-91G5.3	19091	intergenic	0.373	7	9	15	0	1	0
1:152437357:A:G	rs12756875	1	152437357	A	G	0.4355	3.938e-10	1.045	0.007019	0.983023	1:152440268_AT_A	5	RP1-91G5.3	19424	intergenic	0.547	7	9	15	0	1	0
1:152437358:A:G	rs12137889	1	152437358	A	G	0.4355	3.938e-10	1.045	0.007019	0.983023	1:152440268_AT_A	5	RP1-91G5.3	19425	intergenic	0.553	7	9	15	0	1	0
1:152437397:A:G	rs12137893	1	152437397	A	G	0.4339	1.773e-10	1.046	0.007002	0.987599	1:152440268_AT_A	5	RP1-91G5.3	19464	intergenic	0.544	7	9	15	0	1	0
1:152437448:A:T	rs11205005	1	152437448	T	A	0.09138	1.407e-10	1.079	0.01181	0.806874	rs471144	5	RP1-91G5.3	19515	intergenic	0.882	7	9	15	0	1	0
1:152437479:A:G	rs12134605	1	152437479	G	A	0.4339	1.686e-10	1.046	0.007002	0.987599	1:152440268_AT_A	5	RP1-91G5.3	19546	intergenic	1.135	7	9	15	0	1	0
1:152437966:A:G	rs6587675	1	152437966	G	A	0.4343	2.366e-10	1.045	0.006957	0.985912	1:152440268_AT_A	5	RP1-91G5.3	20033	intergenic	2.762	7	9	15	0	1	0
1:152439945:A:G	rs952180	1	152439945	G	A	0.4347	2.946e-10	1.045	0.006956	0.987639	1:152440268_AT_A	5	RP1-91G5.3	22012	intergenic	4.994	NA	9	15	0	1	0
1:152440008:A:AC	rs79700665	1	152440008	AC	A	0.4324	1.984e-10	1.045	0.006988	0.986129	1:152440268_AT_A	5	RP1-91G5.3	22075	intergenic	1.459	NA	9	15	0	1	0
1:152440108:C:T	rs10888489	1	152440108	C	T	0.4343	2.559e-10	1.045	0.006957	0.985912	1:152440268_AT_A	5	RP1-91G5.3	22175	intergenic	4.75	6	9	15	0	1	0
1:152440152:C:CATGGTTAT	rs772274006	1	152440152	C	CATGGTTAT	0.4325	1.92e-10	1.046	0.006988	0.986133	1:152440268_AT_A	5	RP1-91G5.3	22219	intergenic	1.25	NA	9	15	0	1	0
1:152440176:A:T	rs11205006	1	152440176	T	A	0.2833	1.698e-15	1.062	0.007614	1	rs11205006	5	RP1-91G5.3	22243	intergenic	3.382	6	9	15	0	1	0
1:152440268:A:AT	1:152440268_AT_A	1	152440268	A	AT	0.4197	1.318e-10	1.047	0.007158	1	1:152440268_AT_A	5	RP1-91G5.3	22335	intergenic	1.725	NA	9	15	0	0	0
1:152440910:C:T	rs12144049	1	152440910	T	C	0.2834	2.086e-15	1.062	0.007613	0.999508	rs11205006	5	RP1-91G5.3	22977	intergenic	1.686	6	9	15	0	1	0
1:152441295:A:G	rs6704503	1	152441295	G	A	0.4348	3.045e-10	1.045	0.006956	0.987426	1:152440268_AT_A	5	RP1-91G5.3	23362	intergenic	3.239	6	9	15	0	1	0
1:152441338:A:G	rs6667139	1	152441338	A	G	0.4344	2.521e-10	1.045	0.006957	0.9857	1:152440268_AT_A	5	RP1-91G5.3	23405	intergenic	1.269	6	9	15	0	1	0
1:152441366:C:T	rs12081541	1	152441366	T	C	0.0914	1.813e-10	1.078	0.01181	0.808131	rs471144	5	RP1-91G5.3	23433	intergenic	1.017	7	9	15	0	1	0
1:152442289:C:T	rs6661961	1	152442289	C	T	0.4344	2.947e-10	1.045	0.006958	0.98591	1:152440268_AT_A	5	RP1-91G5.3	24356	intergenic	4.407	6	9	15	0	1	0
1:152442407:A:C	rs6659519	1	152442407	C	A	0.4344	2.864e-10	1.045	0.006959	0.98591	1:152440268_AT_A	5	RP1-91G5.3	24474	intergenic	5.66	6	9	15	0	1	0
1:152442415:A:C	rs6659521	1	152442415	C	A	0.4344	2.907e-10	1.045	0.006959	0.98591	1:152440268_AT_A	5	RP1-91G5.3	24482	intergenic	5.605	6	9	15	0	1	0
1:152442809:C:T	rs2146116	1	152442809	T	C	0.4344	3.785e-10	1.045	0.006958	0.985914	1:152440268_AT_A	5	RP1-91G5.3	24876	intergenic	1.871	NA	9	15	0	1	0
1:152443608:A:C	rs13373771	1	152443608	A	C	0.4373	3.701e-10	1.045	0.006963	0.971754	1:152440268_AT_A	5	RP1-91G5.3	25675	intergenic	3.269	5	9	15	0	1	0
1:152443956:C:T	rs1923494	1	152443956	C	T	0.4294	1.056e-09	1.044	0.007022	0.956865	1:152440268_AT_A	5	RP1-91G5.3	26023	intergenic	1.005	NA	9	15	0	1	0
1:152444421:C:T	rs7523788	1	152444421	C	T	0.07462	2.249e-14	1.106	0.01318	0.846351	1:152456562_AATT_A	5	RP1-91G5.3	26488	intergenic	1.266	7	9	15	0	1	0
1:152444492:A:G	rs61815578	1	152444492	G	A	0.4298	6.587e-10	1.044	0.00702	0.956874	1:152440268_AT_A	5	RP1-91G5.3	26559	intergenic	1.387	6	9	15	0	1	0
1:152444619:A:G	rs61815580	1	152444619	G	A	0.4304	9.391e-10	1.044	0.007033	0.956936	1:152440268_AT_A	5	RP1-91G5.3	26686	intergenic	1.257	6	9	15	0	1	0
1:152444672:C:T	rs12757042	1	152444672	C	T	0.4332	1.044e-09	1.044	0.007034	0.952132	1:152440268_AT_A	5	RP1-91G5.3	26739	intergenic	1.293	7	9	15	0	1	0
1:152444711:A:G	rs12044241	1	152444711	G	A	0.08795	5.769e-10	1.077	0.01202	0.844542	rs471144	5	RP1-91G5.3	26778	intergenic	0.607	7	9	15	0	1	0
1:152445100:C:T	rs144881827	1	152445100	C	T	0.08791	1.243e-09	1.076	0.01203	0.846948	rs471144	5	RP1-91G5.3	27167	intergenic	0.539	7	9	15	0	1	0
1:152445202:A:G	rs4845772	1	152445202	G	A	0.4297	7.708e-10	1.044	0.007021	0.957073	1:152440268_AT_A	5	RP1-91G5.3	27269	intergenic	0.788	7	9	15	0	1	0
1:152445288:A:AG	1:152445288_AG_A	1	152445288	AG	A	0.08862	4.055e-10	1.078	0.012	0.839557	rs471144	5	RP1-91G5.3	27355	intergenic	0.554	NA	9	15	0	1	0
1:152445621:C:T	rs4845774	1	152445621	C	T	0.4324	9.201e-10	1.044	0.006975	0.952539	1:152440268_AT_A	5	RP1-91G5.3	27688	intergenic	0.975	5	9	15	0	1	0
1:152446093:C:T	rs10888490	1	152446093	T	C	0.08787	1.296e-09	1.076	0.01203	0.846945	rs471144	5	RP1-91G5.3	28160	intergenic	9.397	7	7	15	0	1	0
1:152446495:A:G	rs4845439	1	152446495	G	A	0.4328	9.859e-10	1.044	0.006973	0.954229	1:152440268_AT_A	5	RP1-91G5.3	28562	intergenic	4.347	4	7	15	0	1	0
1:152448098:A:G	rs12731336	1	152448098	G	A	0.04445	8.743e-25	1.179	0.016	0.75689	rs12123821	5	RP1-91G5.3	30165	intergenic	0.105	5	5	9	0	1	0
1:152453338:C:T	rs11205009	1	152453338	T	C	0.08885	6.104e-10	1.077	0.01197	0.862054	rs471144	5	LCE5A	29981	intergenic	5.907	5	7	15	0	1	0
1:152454255:G:T	rs471144	1	152454255	T	G	0.07759	6.319e-12	1.09	0.01255	1	rs471144	5	LCE5A	29064	intergenic	8.575	5	7	15	0	1	0
1:152456562:A:AATT	1:152456562_AATT_A	1	152456562	A	AATT	0.06907	1.392e-16	1.116	0.01326	1	1:152456562_AATT_A	5	LCE5A	26757	intergenic	0.925	NA	9	15	0	1	0
1:152475233:A:G	rs6669608	1	152475233	G	A	0.2886	9.644e-10	1.048	0.007589	1	rs6669608	5	LCE5A	8086	intergenic	0.824	4	2	14	1	1	0
1:152476743:A:T	rs499913	1	152476743	A	T	0.2993	2.674e-09	1.046	0.0075	0.953175	rs6669608	5	LCE5A	6576	intergenic	8.849	5	5	14	1	1	0
1:152479176:C:T	rs4845779	1	152479176	C	T	0.3242	2.742e-08	1.042	0.00737	0.858229	rs6669608	5	LCE5A	4143	intergenic	3.724	6	5	14	1	1	0
1:152480654:A:G	rs1415432	1	152480654	A	G	0.3001	3.458e-09	1.045	0.007456	0.949321	rs6669608	5	LCE5A	2665	intergenic	3.4	NA	5	14	1	1	0
1:152484505:C:T	rs61813870	1	152484505	C	T	0.05732	1.287e-09	1.092	0.01454	0.73876	rs572826571	5	LCE5A	0	UTR3	1.703	5	5	14	1	1	0
1:152492634:A:T	rs7529325	1	152492634	T	A	0.06638	2.444e-15	1.113	0.01352	0.956066	1:152456562_AATT_A	5	CRCT1	4147	intergenic	3.485	5	7	14	1	1	0
1:152541062:C:T	rs72700982	1	152541062	T	C	0.0458	3.305e-15	1.135	0.01604	0.797332	rs76321446	5	LCE3E	1813	intergenic	2.487	6	5	15	1	1	0
1:152600854:G:T	rs72702813	1	152600854	G	T	0.03375	8.745e-17	1.168	0.01869	0.923551	rs76321446	5	LCE3A	5274	intergenic	0.795	6	7	15	1	1	0
1:152600918:C:T	rs61813914	1	152600918	C	T	0.02634	2.727e-15	1.179	0.02079	0.868967	rs80337964	5	LCE3A	5338	intergenic	0.544	7	7	15	1	1	0
1:152611429:A:AT	1:152611429_AT_A	1	152611429	AT	A	0.06722	3.059e-13	1.105	0.01364	1	1:152611429_AT_A	5	RP1-52J10.9	5439	intergenic	1.304	NA	9	15	0	1	0
1:152618160:G:T	rs61813920	1	152618160	G	T	0.02556	1.427e-15	1.183	0.02107	0.876764	rs80337964	5	RP1-52J10.9	966	upstream	0.038	7	5	15	0	1	0
1:152687058:C:T	rs17667856	1	152687058	C	T	0.05178	6.948e-12	1.111	0.01531	0.761512	1:152611429_AT_A	5	C1orf68	4939	intergenic	4.06	7	9	15	1	1	0
1:152711367:C:T	rs61812715	1	152711367	T	C	0.02038	2.769e-12	1.179	0.0235	0.969567	rs80337964	5	RP1-43O17.1	1022	intergenic	0.528	7	5	15	0	1	0
1:152729815:A:C	rs80337964	1	152729815	C	A	0.02459	3.659e-17	1.197	0.02131	1	rs80337964	5	KPRP	690	upstream	0.015	6	5	15	1	1	0
1:152763611:A:AG	rs769371790	1	152763611	AG	A	0.03835	8.182e-13	1.13	0.01712	0.628457	rs80337964	5	LCE1E	2708	intergenic	0.271	NA	9	15	1	0	0
1:152768387:C:G	rs76321446	1	152768387	C	G	0.03824	1.12e-17	1.161	0.01748	1	rs76321446	5	LCE1D	839	upstream	0.017	5	7	15	1	0	0
1:152770613:G:T	rs41268500	1	152770613	T	G	0.0375	8.829e-13	1.132	0.01733	0.647833	rs80337964	5	LCE1D	0	exonic	3.153	5	9	15	1	1	0
1:152771963:A:T	rs72702900	1	152771963	T	A	0.03712	4.014e-17	1.16	0.01767	0.990172	rs76321446	5	LCE1D	1305	intergenic	0.157	6	9	15	1	1	0
1:152780522:C:T	rs17670505	1	152780522	T	C	0.0572	2.506e-13	1.113	0.01465	0.69873	1:152611429_AT_A	5	LCE1C	1414	intergenic	0.116	7	5	15	1	1	0
1:152781205:A:G	rs16834560	1	152781205	G	A	0.03647	1.479e-12	1.132	0.01755	0.647516	rs80337964	5	LCE1C	2097	intergenic	1.678	5	5	15	1	1	0
1:152786201:C:T	rs80056863	1	152786201	T	C	0.03673	7.203e-13	1.134	0.01749	0.645517	rs80337964	5	LCE1B	615	downstream	0.475	7	5	15	1	1	0
1:152788123:A:G	rs61814532	1	152788123	A	G	0.03677	9.743e-13	1.133	0.01748	0.64595	rs80337964	5	LCE1B	2537	intergenic	0.261	7	5	15	1	1	0
1:152790334:C:T	rs74767063	1	152790334	T	C	0.03666	1.701e-12	1.132	0.01753	0.645524	rs80337964	5	LCE1B	4748	intergenic	1.603	6	5	15	1	1	0
1:152799397:C:T	rs61814534	1	152799397	C	T	0.03767	2.243e-12	1.129	0.01734	0.629769	rs80337964	5	LCE1A	551	upstream	1.914	6	9	15	1	1	0
1:152801707:C:T	rs76871112	1	152801707	T	C	0.03677	1.681e-12	1.131	0.01749	0.64595	rs80337964	5	LCE1A	1133	intergenic	2.764	7	9	15	1	1	0
1:152805566:G:T	rs149782252	1	152805566	G	T	0.03744	1.663e-12	1.131	0.01739	0.630207	rs80337964	5	LCE1A	4992	intergenic	0.823	6	14	15	1	1	0
1:152809530:C:T	rs76267223	1	152809530	C	T	0.03677	1.895e-12	1.131	0.01749	0.64595	rs80337964	5	LCE6A	5813	intergenic	0.753	5	2	15	1	1	0
1:152820882:C:T	rs61814540	1	152820882	C	T	0.0366	1.82e-12	1.132	0.01757	0.646439	rs80337964	5	LCE6A	4422	intergenic	5.661	7	5	15	1	1	0
1:152824590:C:T	rs78859015	1	152824590	C	T	0.0374	2.209e-12	1.13	0.01743	0.631913	rs80337964	5	LCE6A	8130	intergenic	0.901	7	5	15	1	1	0
1:152826781:A:G	rs61814541	1	152826781	G	A	0.0374	1.837e-12	1.131	0.01742	0.631913	rs80337964	5	LCE6A	10321	intergenic	4.59	6	5	15	0	1	0
1:152828467:A:C	rs61814542	1	152828467	C	A	0.0366	1.498e-12	1.132	0.01757	0.646439	rs80337964	5	LCE6A	12007	intergenic	1.048	5	7	15	0	1	1
1:152836839:A:G	rs61814543	1	152836839	A	G	0.0366	1.497e-12	1.132	0.01757	0.646437	rs80337964	5	SMCP	13953	intergenic	4.363	7	5	15	0	1	0
1:152838519:C:G	rs7530261	1	152838519	G	C	0.03755	2.138e-12	1.13	0.01742	0.629259	rs80337964	5	SMCP	12273	intergenic	1.467	6	7	15	0	1	0
1:152840779:A:G	rs61814544	1	152840779	A	G	0.03755	2.598e-12	1.13	0.01742	0.62926	rs80337964	5	SMCP	10013	intergenic	0.83	5	5	15	0	1	0
1:152859811:C:T	rs61814550	1	152859811	C	T	0.02607	9.386e-09	1.126	0.02073	0.766746	rs80337964	5	SMCP	2287	intergenic	0.249	2b	5	15	1	1	0
1:152893891:C:G	rs61815704	1	152893891	C	G	0.02282	1.385e-14	1.185	0.02204	0.864799	rs80337964	5	RP1-13P20.6	8624	intergenic	1.961	6	5	15	1	1	0
1:152921586:C:T	rs115813648	1	152921586	T	C	0.02212	2.858e-14	1.186	0.02246	0.854823	rs80337964	5	RP1-13P20.6	0	ncRNA_exonic	15.15	5	7	15	0	0	0
1:152922009:C:T	rs138320221	1	152922009	C	T	0.02866	3.015e-12	1.153	0.02035	0.81818	rs150107843	5	RP1-13P20.6	322	upstream	0.464	7	7	15	0	0	0
1:152975119:C:T	rs150107843	1	152975119	C	T	0.03476	1.874e-10	1.125	0.01843	1	rs150107843	5	SPRR3	0	UTR5	2.36	5	1	15	1	0	0
1:152978396:A:T	rs147320119	1	152978396	A	T	0.035	2.105e-10	1.124	0.01836	0.997031	rs150107843	5	SPRR3	2063	intergenic	0.844	7	5	15	1	0	0
1:152984504:C:T	rs61811860	1	152984504	T	C	0.03495	2.747e-10	1.123	0.01837	0.997031	rs150107843	5	SNORA31	453	downstream	3.359	7	5	15	1	0	0
1:153037043:A:G	rs61811887	1	153037043	A	G	0.03037	1.259e-09	1.128	0.01983	0.964869	rs150107843	5	SPRR2B	5656	intergenic	0.714	6	5	15	1	0	0
1:153070024:C:T	rs61811907	1	153070024	T	C	0.02791	1.789e-09	1.132	0.02065	0.869447	rs150107843	5	SPRR2B:SPRR2E	00:00:00	intronic	7.11	7	5	15	1	0	0
1:153094297:A:G	rs142902449	1	153094297	G	A	0.02282	4.334e-13	1.174	0.02216	0.751086	rs61811927	5	SPRR2B	0	intronic	0.64	7	5	15	1	1	0
1:153114692:A:G	rs61811927	1	153114692	G	A	0.0305	2.48e-11	1.138	0.01932	1	rs61811927	5	SPRR2B	764	upstream	4.726	7	5	15	1	1	0
1:153158155:A:AT	rs200218615	1	153158155	A	AT	0.02748	1.019e-10	1.14	0.02023	0.951173	rs61811927	5	RP1-140J1.1	0	ncRNA_intronic	0.945	NA	5	15	0	1	0
1:153160673:A:C	rs61801950	1	153160673	A	C	0.01993	4.265e-09	1.15	0.0238	0.696899	rs61811927	5	RP1-140J1.1	0	ncRNA_intronic	5.325	6	7	15	0	1	0
1:159144581:C:T	rs2249581	1	159144581	T	C	0.2625	1.236e-09	0.9533	0.007874	0.977245	rs2249872	6	CADM3	0	intronic	4.108	5	5	14	1	1	0
1:159146690:A:C	rs2249866	1	159146690	C	A	0.2582	1.282e-09	0.9532	0.007898	0.996851	rs2249872	6	CADM3	0	intronic	1.944	7	4	14	1	1	0
1:159146937:A:T	rs2249872	1	159146937	A	T	0.2573	7.223e-10	0.9524	0.00791	1	rs2249872	6	CADM3	0	intronic	1.174	5	4	14	1	1	0
1:159149481:C:T	rs2814773	1	159149481	T	C	0.263	1.069e-09	0.9531	0.007868	0.977547	rs2249872	6	CADM3	0	intronic	12.73	NA	5	14	1	1	0
1:159149515:A:G	rs2852714	1	159149515	A	G	0.263	1.052e-09	0.9531	0.007868	0.977547	rs2249872	6	CADM3	0	intronic	10.15	5	5	14	1	1	0
1:159150246:G:T	rs2253114	1	159150246	T	G	0.2629	1.165e-09	0.9532	0.00787	0.977529	rs2249872	6	CADM3	0	intronic	5.266	6	5	14	1	1	0
1:159151027:A:G	rs2852715	1	159151027	G	A	0.2626	1.035e-09	0.9531	0.007877	0.977473	rs2249872	6	CADM3	0	intronic	7.28	6	5	14	1	1	0
1:159151320:C:CT	rs776871909	1	159151320	CT	C	0.2625	1.999e-09	0.9537	0.007896	0.976352	rs2249872	6	CADM3	0	intronic	2.55	NA	5	14	1	1	1
1:159151892:C:G	rs28695249	1	159151892	C	G	0.2623	1.606e-09	0.9535	0.007892	0.977399	rs2249872	6	CADM3	0	intronic	0.084	5	4	14	1	1	0
1:159156296:C:T	rs2253837	1	159156296	C	T	0.2564	4.617e-09	0.9545	0.007949	0.998938	rs2249872	6	CADM3	0	intronic	9.504	5	1	14	1	1	0
1:161159147:C:T	rs4233366	1	161159147	C	T	0.267	1.806e-09	1.048	0.007752	0.966779	rs2070901	7	ADAMTS4	0	UTR3	10.46	1f	5	5	1	1	0
1:161184097:A:G	rs1136224	1	161184097	A	G	0.1461	1.793e-08	1.056	0.00968	1	rs1136224	7	NDUFS2	0	UTR3	2.634	5	2	4	1	1	0
1:161185058:G:T	rs2070901	1	161185058	G	T	0.2696	3.21e-10	1.05	0.007726	1	rs2070901	7	FCER1G	0	upstream:downstream	5.988	4	1	5	1	1	1
1:161187665:C:T	rs2070902	1	161187665	C	T	0.2565	4.137e-09	1.047	0.007862	0.936697	rs2070901	7	FCER1G	0	intronic	0.869	1f	1	7	1	1	1
1:167197871:A:T	rs10800295	1	167197871	A	T	0.2828	3.375e-08	0.9581	0.007746	0.984205	1:167353258_AT_A	8	POU2F1	0	intronic	8.194	6	5	5	1	1	0
1:167198536:A:G	rs1021621	1	167198536	A	G	0.4728	2.258e-09	0.9592	0.006977	1	rs1021621	8	POU2F1	0	intronic	4.79	NA	5	5	1	1	0
1:167205270:A:T	rs1032611	1	167205270	A	T	0.2831	2.272e-08	0.9577	0.007732	0.983757	1:167353258_AT_A	8	POU2F1	0	intronic	6.06	6	5	15	1	1	0
1:167205838:C:T	rs10918668	1	167205838	C	T	0.2834	4.231e-08	0.9585	0.007729	0.981974	1:167353258_AT_A	8	POU2F1	0	intronic	0.01	5	5	15	1	1	1
1:167216329:A:G	rs12044668	1	167216329	A	G	0.284	4.113e-08	0.9587	0.007681	0.983667	1:167353258_AT_A	8	POU2F1	0	intronic	0.083	5	5	15	1	1	1
1:167218385:C:T	rs12068411	1	167218385	C	T	0.284	3.298e-08	0.9585	0.007681	0.983667	1:167353258_AT_A	8	POU2F1	0	intronic	5.838	4	5	15	1	1	0
1:167225810:C:G	rs384848	1	167225810	C	G	0.284	3.017e-08	0.9584	0.00766	0.983725	1:167353258_AT_A	8	POU2F1	0	intronic	7.605	5	5	15	1	1	0
1:167226854:A:G	rs607975	1	167226854	A	G	0.2842	2.493e-08	0.9582	0.00766	0.984466	1:167353258_AT_A	8	POU2F1	0	intronic	0.124	6	5	15	1	1	0
1:167242605:C:G	rs266832	1	167242605	G	C	0.2842	1.803e-08	0.9578	0.007665	0.991207	1:167353258_AT_A	8	POU2F1	0	intronic	1.539	5	2	7	1	1	1
1:167249424:C:CG	rs766940175	1	167249424	C	CG	0.2844	2.235e-08	0.958	0.007669	0.989183	1:167353258_AT_A	8	POU2F1	0	intronic	0.066	NA	5	15	1	1	0
1:167277536:G:T	rs6689420	1	167277536	T	G	0.2844	1.413e-08	0.9574	0.007669	0.992964	1:167353258_AT_A	8	POU2F1	0	intronic	1.665	7	5	15	1	1	0
1:167281008:C:CATTT	rs34368270	1	167281008	CATTT	C	0.2955	1.9e-08	0.9578	0.007668	0.803823	1:167353258_AT_A	8	POU2F1	0	intronic	0.456	NA	5	15	1	0	0
1:167282147:A:G	rs2146727	1	167282147	A	G	0.4578	1.288e-08	0.9613	0.006939	0.931286	rs1021621	8	POU2F1	0	intronic	4.126	3a	5	15	1	1	0
1:167295838:A:T	rs6427082	1	167295838	A	T	0.4554	1.472e-08	0.9614	0.006942	0.922714	rs1021621	8	POU2F1	0	intronic	6.77	6	5	5	1	1	0
1:167315124:T:TA	1:167315124_TA_T	1	167315124	T	TA	0.2847	1.751e-08	0.9577	0.007663	0.995985	1:167353258_AT_A	8	POU2F1	0	intronic	0.832	NA	5	15	1	0	0
1:167325533:C:T	rs2140763	1	167325533	C	T	0.2843	2.655e-08	0.9582	0.007667	0.994727	1:167353258_AT_A	8	POU2F1	0	intronic	1.615	NA	5	15	1	1	0
1:167328470:C:T	rs2057458	1	167328470	C	T	0.2848	2.128e-08	0.958	0.007662	0.996487	1:167353258_AT_A	8	POU2F1	0	intronic	3.186	NA	5	15	1	1	0
1:167329489:C:G	rs6427084	1	167329489	C	G	0.2844	2.236e-08	0.958	0.007666	0.994981	1:167353258_AT_A	8	POU2F1	0	intronic	0.813	5	5	15	1	1	1
1:167342085:A:G	rs7523241	1	167342085	A	G	0.2862	1.49e-08	0.9576	0.007656	0.99251	1:167353258_AT_A	8	POU2F1	0	intronic	0.813	6	4	5	1	1	0
1:167349600:C:T	rs10800306	1	167349600	T	C	0.2848	2.605e-08	0.9583	0.00766	0.99724	1:167353258_AT_A	8	POU2F1:RP11-52A20.2	00:00:00	ncRNA_exonic	0.182	5	4	5	1	1	0
1:167353258:A:AT	1:167353258_AT_A	1	167353258	A	AT	0.2825	9.32e-09	0.9568	0.007697	1	1:167353258_AT_A	8	POU2F1	0	intronic	1.531	NA	4	5	1	0	0
1:167353992:A:C	rs12130236	1	167353992	A	C	0.2849	2.793e-08	0.9583	0.007661	0.997242	1:167353258_AT_A	8	POU2F1	0	intronic	4.875	6	4	5	1	1	0
1:167360924:C:T	rs6661205	1	167360924	C	T	0.2844	1.583e-08	0.9576	0.007667	0.996233	1:167353258_AT_A	8	POU2F1	0	intronic	0.447	7	4	5	1	1	0
1:167369111:C:T	rs12068732	1	167369111	C	T	0.2845	2.014e-08	0.9579	0.007668	0.99623	1:167353258_AT_A	8	POU2F1	0	intronic	2.961	6	4	5	1	1	0
1:167370988:A:C	rs2273964	1	167370988	A	C	0.2845	2.266e-08	0.958	0.007669	0.99623	1:167353258_AT_A	8	POU2F1	0	intronic	3.113	5	4	5	1	1	0
1:167382374:A:C	rs10753757	1	167382374	C	A	0.2843	3.197e-08	0.9585	0.007673	0.995723	1:167353258_AT_A	8	POU2F1	0	intronic	6.062	3a	1	4	1	1	1
1:167389423:C:T	rs1723013	1	167389423	T	C	0.284	4.064e-08	0.9588	0.007675	0.996471	1:167353258_AT_A	8	POU2F1	0	UTR3	1.937	6	4	5	1	0	0
1:167389821:A:G	rs1773541	1	167389821	A	G	0.2844	2.897e-08	0.9583	0.007677	0.995727	1:167353258_AT_A	8	POU2F1	0	UTR3	9.739	4	4	5	1	1	0
1:167397271:A:G	rs1917534	1	167397271	G	A	0.4399	4.502e-09	0.9601	0.006951	1	rs1917534	8	POU2F1	688	downstream	1.525	2b	2	5	1	1	1
1:167406227:A:G	rs9660922	1	167406227	G	A	0.3665	3.189e-09	1.044	0.007283	1	rs9660922	8	CD247	0	intronic	4.565	7	4	14	1	1	1
1:167406245:C:T	rs2995082	1	167406245	T	C	0.4983	8.044e-11	0.9553	0.007036	1	rs2995082	8	CD247	0	intronic	8.529	7	4	14	1	1	1
1:167406510:C:T	rs6684652	1	167406510	C	T	0.3668	4.005e-09	1.044	0.007276	0.999775	rs9660922	8	CD247	0	intronic	0.834	7	4	14	1	1	0
1:167427247:C:T	rs7523907	1	167427247	T	C	0.4545	3.77e-15	0.9467	0.006973	1	rs7523907	8	CD247:RP11-104L21.2:RP11-104L21.3	00:00:00	ncRNA_intronic	2.625	5	4	15	1	1	0
1:167430825:A:G	rs10918692	1	167430825	G	A	0.4097	1.073e-09	1.044	0.007006	0.843421	rs61810480	8	CD247	0	intronic	1.564	7	4	15	1	1	0
1:167432894:C:T	rs1723015	1	167432894	C	T	0.4808	4.666e-11	1.047	0.00692	0.793464	rs4657661	8	CD247	0	intronic	6.405	5	4	15	1	1	0
1:167434721:C:T	rs2949668	1	167434721	T	C	0.4912	7.978e-13	0.9516	0.006928	0.887327	rs4657661	8	CD247	00:00:00	intronic	0.447	7	5	15	1	1	0
1:167436320:C:T	rs4657661	1	167436320	T	C	0.4581	1.241e-13	0.9493	0.007021	1	rs4657661	8	CD247	0	intronic	0.05	7	4	15	1	1	0
1:167437047:C:T	rs12036775	1	167437047	C	T	0.4154	2.635e-09	1.043	0.007006	0.886089	rs61810480	8	CD247	0	intronic	1.541	5	2	15	1	1	1
1:167439010:C:T	rs61810480	1	167439010	T	C	0.3904	3.635e-10	1.045	0.007038	1	rs61810480	8	CD247	0	intronic	0.376	7	5	15	1	1	0
1:172777616:A:G	rs1102737	1	172777616	A	G	0.09975	4.136e-08	1.065	0.0114	1	rs1102737	9	RP1-15D23.2	0	ncRNA_intronic	1.132	7	9	15	0	1	0
1:173146921:A:C	rs4090390	1	173146921	C	A	0.2404	1.032e-09	1.05	0.008035	0.86044	rs7525284	10	RP3-395P12.2	2278	intergenic	5.733	6	5	15	1	1	0
1:173150727:C:G	rs11811788	1	173150727	C	G	0.2413	3.272e-09	1.048	0.007999	0.861524	rs7525284	10	TNFSF4	2145	intergenic	3.208	5	4	15	1	1	1
1:173168397:A:G	rs7525284	1	173168397	G	A	0.2642	7.343e-10	1.049	0.007816	1	rs7525284	10	TNFSF4	0	intronic	2.347	7	4	15	1	1	0
1:173171673:C:G	rs11811856	1	173171673	C	G	0.265	8.116e-10	1.049	0.007841	0.992919	rs7525284	10	TNFSF4	0	intronic	5.954	4	1	15	1	1	1
1:198598389:G:GA	rs570794153	1	198598389	G	GA	0.1369	1.702e-10	0.9371	0.01017	0.676072	1:198650788_TA_T	11	PTPRC	9411	intergenic	0.844	NA	2	15	1	1	1
1:198598663:A:G	rs7555082	1	198598663	G	A	0.1175	3.286e-10	0.934	0.01086	0.814315	1:198650788_TA_T	11	PTPRC	9137	intergenic	2.585	7	2	15	1	1	0
1:198601705:A:G	rs76181804	1	198601705	A	G	0.1176	2.538e-10	0.9336	0.01086	0.813873	1:198650788_TA_T	11	PTPRC	6095	intergenic	4.524	5	2	15	1	1	0
1:198610536:A:G	rs75567729	1	198610536	A	G	0.1177	3.695e-10	0.9342	0.01086	0.814778	1:198650788_TA_T	11	PTPRC	0	intronic	5.368	5	1	15	1	1	0
1:198618104:C:T	rs35320232	1	198618104	C	T	0.1178	4.673e-10	0.9345	0.01087	0.816513	1:198650788_TA_T	11	PTPRC	0	intronic	16.84	NA	1	15	1	1	1
1:198622447:A:G	rs80099993	1	198622447	G	A	0.1176	4.427e-10	0.9345	0.01086	0.815645	1:198650788_TA_T	11	PTPRC	0	intronic	1.085	7	1	15	1	1	0
1:198623842:G:T	rs17668272	1	198623842	G	T	0.1177	3.952e-10	0.9343	0.01086	0.814778	1:198650788_TA_T	11	PTPRC	0	intronic	0.261	6	3	15	1	1	0
1:198640488:C:T	rs17668708	1	198640488	C	T	0.1036	1.165e-09	0.9317	0.01162	0.925585	1:198650788_TA_T	11	PTPRC	0	intronic	5.448	3a	2	15	1	1	1
1:198650788:T:TA	1:198650788_TA_T	1	198650788	TA	T	0.1102	1.154e-10	0.9297	0.01132	1	1:198650788_TA_T	11	PTPRC	0	intronic	0.674	NA	1	15	1	0	1
1:198653174:A:G	rs17669032	1	198653174	A	G	0.1037	8.245e-10	0.9311	0.01162	0.926229	1:198650788_TA_T	11	PTPRC	0	intronic	0.849	5	1	15	1	1	1
1:198656242:C:T	rs4915314	1	198656242	C	T	0.111	3.417e-10	0.9318	0.01125	0.994179	1:198650788_TA_T	11	PTPRC	0	intronic	6.196	5	2	15	1	0	0
1:198656346:C:T	rs7410883	1	198656346	T	C	0.111	3.398e-10	0.9318	0.01125	0.993652	1:198650788_TA_T	11	PTPRC	0	intronic	1.039	5	2	15	1	0	0
1:198657850:C:T	rs3767745	1	198657850	T	C	0.1109	3.467e-10	0.9318	0.01126	0.994177	1:198650788_TA_T	11	PTPRC	0	intronic	5.602	6	2	15	1	0	1
1:198660143:A:G	rs2182419	1	198660143	G	A	0.1109	3.015e-10	0.9315	0.01126	0.994705	1:198650788_TA_T	11	PTPRC	0	intronic	3.675	7	3	15	1	0	0
1:198670555:C:T	rs17623914	1	198670555	T	C	0.1059	1.025e-09	0.932	0.01153	0.903756	1:198650788_TA_T	11	PTPRC	0	intronic	5.282	5	2	15	1	0	1
1:203058476:C:T	rs58592594	1	203058476	C	T	0.3237	4.069e-11	0.9514	0.007547	0.877467	rs903361	12	ADORA1	1305	intergenic	2.928	4	5	14	1	1	1
1:203058842:A:G	rs1038984	1	203058842	G	A	0.3183	1.223e-10	0.9523	0.007599	0.862393	rs903361	12	ADORA1	939	upstream	4.035	4	5	14	1	1	1
1:203060544:C:G	rs2364571	1	203060544	C	G	0.3184	9.155e-11	0.9522	0.00756	0.886136	rs903361	12	ADORA1	0	intronic	0.252	5	2	14	1	1	0
1:203060608:G:T	rs2886116	1	203060608	T	G	0.3162	1.046e-10	0.9523	0.007564	0.8934	rs903361	12	ADORA1	0	intronic	2.698	5	2	14	1	1	0
1:203062754:A:AAAACT	rs140791468	1	203062754	A	AAAACT	0.3203	6.062e-11	0.9517	0.007566	0.917563	rs903361	12	ADORA1	0	intronic	2.701	NA	5	14	1	1	0
1:203062966:A:G	rs10920563	1	203062966	G	A	0.3239	1.563e-11	0.9507	0.007504	0.905565	rs903361	12	ADORA1	0	intronic	0.922	5	5	14	1	1	1
1:203063156:A:C	rs34713977	1	203063156	C	A	0.3238	2.37e-11	0.9511	0.007504	0.906002	rs903361	12	ADORA1	0	intronic	2.684	5	5	14	1	1	1
1:203064086:C:T	rs10920564	1	203064086	T	C	0.3241	2.387e-11	0.9511	0.007499	0.90514	rs903361	12	ADORA1	0	intronic	0.556	5	5	9	1	1	0
1:203065556:A:C	rs6677740	1	203065556	A	C	0.3239	1.364e-11	0.9505	0.007501	0.906693	rs903361	12	ADORA1	0	intronic	9.224	6	5	14	1	1	0
1:203065729:A:G	rs6702345	1	203065729	G	A	0.3184	4.421e-11	0.9514	0.007554	0.888664	rs903361	12	ADORA1	0	intronic	7.885	5	5	14	1	1	0
1:203068720:C:T	rs9660662	1	203068720	T	C	0.3236	1.232e-11	0.9505	0.007499	0.906728	rs903361	12	ADORA1	0	intronic	5.93	6	5	15	1	1	0
1:203073464:G:GATGACTGA	rs3079442	1	203073464	G	GATGACTGA	0.3211	3e-11	0.951	0.007556	0.914991	rs903361	12	ADORA1	0	intronic	0.033	NA	5	14	1	1	1
1:203074630:C:G	rs1494490	1	203074630	G	C	0.3231	1.242e-11	0.9505	0.007496	0.909693	rs903361	12	ADORA1	0	intronic	1.203	6	5	14	1	1	0
1:203075417:C:T	rs2131946	1	203075417	T	C	0.3306	6.447e-12	0.95	0.007467	0.934967	rs903361	12	ADORA1	0	intronic	0.389	6	5	14	1	1	0
1:203077799:A:G	rs10920565	1	203077799	G	A	0.3255	2.34e-11	0.951	0.007515	0.91722	rs903361	12	ADORA1	0	intronic	10.97	7	5	14	1	1	0
1:203078793:A:T	rs12411260	1	203078793	A	T	0.3206	1.433e-11	0.9506	0.007497	0.916474	rs903361	12	ADORA1	0	intronic	2.905	6	5	14	1	1	0
1:203079575:A:G	rs1494488	1	203079575	A	G	0.323	1.247e-11	0.9505	0.007494	0.910109	rs903361	12	ADORA1	0	intronic	1.453	NA	5	14	1	1	0
1:203079715:A:G	rs1494487	1	203079715	G	A	0.323	1.109e-11	0.9504	0.007495	0.910125	rs903361	12	ADORA1	0	intronic	2.154	NA	5	14	1	1	0
1:203080264:C:T	rs11590405	1	203080264	T	C	0.3231	9.813e-12	0.9503	0.007494	0.910329	rs903361	12	ADORA1	0	intronic	0.458	7	5	14	1	1	0
1:203081125:A:G	rs10800899	1	203081125	G	A	0.3205	1.625e-11	0.9507	0.007497	0.916703	rs903361	12	ADORA1	0	intronic	0.546	6	5	14	1	1	0
1:203082811:C:T	rs11582098	1	203082811	C	T	0.3233	2.03e-11	0.951	0.007493	0.91141	rs903361	12	ADORA1	0	intronic	1.813	5	5	14	1	1	0
1:203083151:A:G	rs17510253	1	203083151	G	A	0.3208	2.09e-11	0.951	0.007496	0.917591	rs903361	12	ADORA1	0	intronic	4.291	1f	5	14	1	1	0
1:203084008:G:T	rs12047618	1	203084008	G	T	0.3207	1.69e-11	0.9508	0.007495	0.918995	rs903361	12	ADORA1	0	intronic	7.254	7	5	14	1	1	0
1:203085215:C:G	rs10920567	1	203085215	G	C	0.3206	2.155e-11	0.9511	0.007495	0.919288	rs903361	12	ADORA1	0	intronic	12.18	4	5	14	1	1	0
1:203086539:C:T	rs2014975	1	203086539	T	C	0.324	2.737e-11	0.9514	0.007486	0.91021	rs903361	12	ADORA1	0	intronic	2.881	NA	5	13	1	1	0
1:203087657:C:T	rs722915	1	203087657	C	T	0.3339	1.362e-11	0.9514	0.007374	0.968406	rs903361	12	ADORA1	0	intronic	1.289	NA	5	13	1	1	1
1:203088382:G:T	rs6427990	1	203088382	G	T	0.3335	1.042e-11	0.9511	0.007375	0.970841	rs903361	12	ADORA1	0	intronic	0.991	5	5	13	1	1	0
1:203088614:A:G	rs6696205	1	203088614	G	A	0.3332	1.193e-11	0.9512	0.007374	0.969992	rs903361	12	ADORA1	0	intronic	2.772	7	5	14	1	1	0
1:203088775:C:T	rs2201395	1	203088775	C	T	0.3435	7.568e-12	0.951	0.007345	0.990333	rs903361	12	ADORA1	0	intronic	2.441	NA	5	14	1	1	0
1:203090976:C:T	rs7555556	1	203090976	C	T	0.3328	5.024e-12	0.9504	0.007372	0.971148	rs903361	12	ADORA1	0	intronic	1.417	5	5	14	1	1	1
1:203091274:A:G	rs903361	1	203091274	A	G	0.3406	1.736e-12	0.9495	0.007346	1	rs903361	12	ADORA1	0	intronic	2.615	5	5	14	1	1	0
1:203092059:A:G	rs7538512	1	203092059	A	G	0.3333	4.602e-12	0.9503	0.007368	0.97044	rs903361	12	ADORA1	0	intronic	1.926	7	5	14	1	1	0
1:203093201:G:T	rs12023876	1	203093201	G	T	0.3331	3.819e-12	0.9501	0.007368	0.966298	rs903361	12	ADORA1	0	intronic	0.48	1f	5	13	1	1	1
1:203094204:C:T	rs1494486	1	203094204	C	T	0.333	5.892e-12	0.9505	0.007369	0.969576	rs903361	12	ADORA1	0	intronic	0.919	NA	5	13	1	1	1
1:203098275:G:T	rs2228079	1	203098275	T	G	0.3325	3.732e-12	0.95	0.007385	0.968145	rs903361	12	ADORA1	0	exonic	13.36	5	1	13	1	1	0
1:203098818:A:G	rs10920570	1	203098818	A	G	0.3324	5.428e-12	0.9503	0.007388	0.967473	rs903361	12	ADORA1	0	intronic	5.639	1f	1	14	1	1	1
1:203101029:A:G	rs3766568	1	203101029	G	A	0.3327	3.849e-12	0.95	0.007394	0.966316	rs903361	12	ADORA1	0	intronic	8.113	NA	2	14	1	1	0
1:203101073:A:T	rs17464408	1	203101073	T	A	0.3327	4.117e-12	0.95	0.007394	0.966317	rs903361	12	ADORA1	0	intronic	4.979	4	2	14	1	1	0
1:203102989:G:T	rs12757387	1	203102989	T	G	0.3427	1.714e-11	0.9517	0.007354	0.980981	rs903361	12	ADORA1	0	intronic	2.981	1f	5	14	1	1	0
1:203103205:T:TA	rs34431746	1	203103205	TA	T	0.3418	2.253e-12	0.9494	0.007404	0.984706	rs903361	12	ADORA1	0	intronic	3.933	NA	2	14	1	1	0
1:203103386:A:G	rs4950920	1	203103386	A	G	0.3405	6.813e-12	0.9508	0.007359	0.987587	rs903361	12	ADORA1	0	intronic	2.429	4	2	14	1	1	1
1:203106390:A:G	rs7549561	1	203106390	A	G	0.3672	2.361e-09	0.9577	0.007232	0.787953	rs903361	12	ADORA1	0	intronic	3.724	5	4	14	1	1	0
1:226910570:C:T	rs3768410	1	226910570	C	T	0.4978	2.233e-08	0.9622	0.006894	1	rs3768410	13	ITPKB	0	intronic	5.247	5	2	5	1	1	0
2:8439629:A:G	rs10165200	2	8439629	G	A	0.3777	8.897e-17	0.942	0.007184	0.701842	rs10178845	14	LINC00299	0	ncRNA_intronic	0.892	5	2	15	0	1	0
2:8439686:A:T	rs10204352	2	8439686	T	A	0.3641	2.05e-16	0.9423	0.007232	0.74264	rs10178845	14	LINC00299	0	ncRNA_intronic	1.784	5	2	15	0	1	0
2:8439905:C:T	rs10206877	2	8439905	T	C	0.3644	4.064e-16	0.9429	0.007222	0.74064	rs10178845	14	LINC00299	0	ncRNA_exonic	7.37	6	2	15	0	1	0
2:8440314:A:G	rs10204769	2	8440314	A	G	0.3638	9.134e-16	0.9435	0.007237	0.739991	rs10178845	14	LINC00299	0	ncRNA_intronic	6.216	7	5	15	0	1	0
2:8440346:C:T	rs10207297	2	8440346	T	C	0.3634	7.66e-16	0.9433	0.007244	0.739297	rs10178845	14	LINC00299	0	ncRNA_intronic	6.241	7	5	15	0	1	0
2:8440358:A:C	rs10192685	2	8440358	C	A	0.3632	5.664e-16	0.943	0.007243	0.739523	rs10178845	14	LINC00299	0	ncRNA_intronic	4.491	7	5	15	0	1	0
2:8440387:A:G	rs10168400	2	8440387	G	A	0.3638	3.388e-16	0.9427	0.007237	0.740126	rs10178845	14	LINC00299	0	ncRNA_intronic	0.957	5	5	15	0	1	0
2:8440445:C:CACCA	rs764736197	2	8440445	CACCA	C	0.3643	2.597e-16	0.9424	0.007243	0.739812	rs10178845	14	LINC00299	0	ncRNA_intronic	0.611	NA	5	15	0	0	0
2:8440572:A:G	rs13386606	2	8440572	G	A	0.3645	3.713e-16	0.9428	0.007226	0.741057	rs10178845	14	LINC00299	0	ncRNA_intronic	0.115	4	5	15	0	1	1
2:8441032:A:T	rs6734135	2	8441032	T	A	0.3646	2.909e-16	0.9426	0.007227	0.741081	rs10178845	14	LINC00299	0	ncRNA_intronic	3.676	6	2	15	0	1	0
2:8441368:A:AG	rs779441305	2	8441368	AG	A	0.3641	2.576e-16	0.9425	0.007234	0.74014	rs10178845	14	LINC00299	0	ncRNA_intronic	0.531	NA	2	15	0	0	1
2:8441484:C:T	rs6737412	2	8441484	T	C	0.3646	2.804e-16	0.9426	0.007226	0.741012	rs10178845	14	LINC00299	0	ncRNA_intronic	6.113	5	2	15	0	1	0
2:8441735:C:G	rs13416555	2	8441735	C	G	0.2978	5.647e-23	0.9272	0.007657	0.999286	rs10178845	14	LINC00299	0	ncRNA_intronic	0.301	6	2	15	0	1	0
2:8441747:C:G	rs13390333	2	8441747	G	C	0.3646	2.89e-16	0.9426	0.00723	0.741145	rs10178845	14	LINC00299	0	ncRNA_intronic	2.129	7	2	15	0	1	0
2:8441984:C:G	rs10174706	2	8441984	G	C	0.362	3.22e-16	0.9424	0.007262	0.738154	rs10178845	14	LINC00299	0	ncRNA_intronic	1.01	4	2	15	0	1	0
2:8442052:A:G	rs10174728	2	8442052	G	A	0.3645	1.703e-16	0.9421	0.007238	0.741303	rs10178845	14	LINC00299	0	ncRNA_intronic	2.035	4	2	15	0	1	1
2:8442248:A:G	rs10174949	2	8442248	G	A	0.2974	1.271e-23	0.926	0.007674	0.999524	rs10178845	14	LINC00299	0	ncRNA_intronic	6.778	4	2	15	0	1	1
2:8442547:A:G	rs891058	2	8442547	G	A	0.2978	1.441e-23	0.926	0.007679	0.998336	rs10178845	14	LINC00299	0	ncRNA_intronic	3.981	NA	2	15	0	1	1
2:8443803:A:G	rs10178845	2	8443803	G	A	0.2965	9.739e-24	0.9256	0.007701	1	rs10178845	14	LINC00299	0	ncRNA_intronic	3.369	4	2	15	0	1	1
2:8444494:C:T	rs391934	2	8444494	C	T	0.4633	3.747e-09	1.042	0.006951	1	rs391934	14	LINC00299	0	ncRNA_intronic	0.274	NA	2	15	0	1	0
2:8444495:C:G	rs391936	2	8444495	G	C	0.4355	6.905e-11	0.9546	0.007124	0.748808	rs3102955	14	LINC00299	0	ncRNA_intronic	1.489	5	2	15	0	1	0
2:8447909:A:G	rs642501	2	8447909	A	G	0.4221	1.143e-10	0.9554	0.007073	0.719588	rs3102955	14	LINC00299	0	ncRNA_intronic	1.582	NA	5	15	0	1	1
2:8448194:A:G	rs2059875	2	8448194	G	A	0.421	8.558e-11	0.9551	0.007074	0.715461	rs3102955	14	LINC00299	0	ncRNA_intronic	4.258	NA	5	15	0	1	1
2:8450123:A:G	rs367023	2	8450123	A	G	0.298	1.077e-20	0.9307	0.007705	0.912992	rs10178845	14	LINC00299	0	ncRNA_intronic	0.128	NA	5	15	0	1	0
2:8451498:A:G	rs13395467	2	8451498	A	G	0.2989	1.834e-20	0.9311	0.007704	0.907997	rs10178845	14	LINC00299	0	ncRNA_intronic	5.981	3a	2	15	0	1	1
2:8451701:C:T	rs13398375	2	8451701	T	C	0.2941	3.425e-18	0.9347	0.00777	0.842516	rs10178845	14	LINC00299	0	ncRNA_intronic	6.814	5	5	15	0	1	0
2:8457497:A:G	rs184706	2	8457497	G	A	0.478	7.254e-12	0.9533	0.006978	0.903983	rs3102955	14	LINC00299	0	ncRNA_intronic	7.179	5	5	15	0	1	0
2:8457927:C:G	rs346829	2	8457927	C	G	0.4779	7.079e-12	0.9533	0.006977	0.904623	rs3102955	14	LINC00299	0	ncRNA_intronic	1.032	5	5	15	0	1	0
2:8458080:A:G	rs13412757	2	8458080	G	A	0.3417	7.413e-22	0.9314	0.007397	0.802093	rs10178845	14	LINC00299	0	ncRNA_intronic	1.846	6	5	15	0	1	0
2:8459404:C:T	rs3856439	2	8459404	C	T	0.3418	6.348e-22	0.9313	0.007396	0.802857	rs10178845	14	LINC00299	0	ncRNA_intronic	0.057	4	5	15	0	1	0
2:8466655:A:T	rs2931137	2	8466655	T	A	0.4906	4.606e-12	0.953	0.006966	0.985983	rs3102955	14	LINC00299	0	ncRNA_intronic	1.679	7	5	15	0	1	0
2:8467647:C:T	rs3102955	2	8467647	T	C	0.4872	1.389e-12	0.9519	0.00696	1	rs3102955	14	LINC00299	0	ncRNA_intronic	3.974	NA	5	15	0	1	0
2:8468210:G:T	rs13412022	2	8468210	G	T	0.3334	1.876e-20	0.9333	0.007453	0.795016	rs7595769	14	LINC00299	0	ncRNA_intronic	0.101	5	2	15	0	1	0
2:8470660:A:G	rs13419662	2	8470660	G	A	0.2916	9.282e-16	0.9402	0.007669	0.956033	rs7595769	14	LINC00299	0	ncRNA_intronic	0.343	3a	5	15	0	1	0
2:8471236:C:T	rs7567352	2	8471236	C	T	0.2919	1.967e-15	0.941	0.007658	0.958873	rs7595769	14	LINC00299	0	ncRNA_intronic	0.007	6	5	15	0	1	1
2:8471319:A:G	rs7595769	2	8471319	G	A	0.2831	8.995e-16	0.9398	0.007723	1	rs7595769	14	LINC00299	0	ncRNA_intronic	6.384	7	5	15	0	1	0
2:8472764:A:C	rs28376924	2	8472764	C	A	0.2838	1.295e-15	0.9402	0.007714	0.998767	rs7595769	14	LINC00299	0	ncRNA_intronic	5.757	6	5	15	0	1	0
2:8472842:A:G	rs28646278	2	8472842	G	A	0.2838	1.459e-15	0.9403	0.007715	0.999014	rs7595769	14	LINC00299	0	ncRNA_intronic	1.995	5	5	15	0	1	1
2:8474038:A:G	rs59808848	2	8474038	G	A	0.2754	1e-14	0.9413	0.007813	0.970177	rs7595769	14	LINC00299	0	ncRNA_intronic	6.071	7	5	15	0	1	0
2:8474075:A:G	rs2561999	2	8474075	A	G	0.3211	2.455e-14	0.9441	0.00754	0.786655	rs7595769	14	LINC00299	0	ncRNA_intronic	0.742	6	5	15	0	1	0
2:8475185:G:T	rs7569637	2	8475185	G	T	0.276	4.581e-14	0.9428	0.007808	0.971995	rs7595769	14	LINC00299	0	ncRNA_intronic	7.466	4	2	15	0	1	1
2:8475339:A:G	rs7572436	2	8475339	G	A	0.2761	4.43e-14	0.9428	0.007809	0.971486	rs7595769	14	LINC00299	0	ncRNA_intronic	0.526	4	2	15	0	1	1
2:8476178:A:G	rs10201122	2	8476178	G	A	0.285	1.096e-13	0.9441	0.00774	0.93035	rs7595769	14	LINC00299	0	ncRNA_intronic	1.128	5	5	15	0	1	1
2:8477047:A:C	rs2630738	2	8477047	A	C	0.2899	1.998e-14	0.9429	0.007691	0.949896	rs7595769	14	LINC00299	0	ncRNA_intronic	5.869	NA	5	15	0	1	0
2:8477284:C:T	rs3102952	2	8477284	T	C	0.3022	4.034e-15	0.9418	0.007637	0.903846	rs7595769	14	LINC00299	0	ncRNA_intronic	3.523	NA	5	15	0	1	0
2:8477495:C:T	rs2562003	2	8477495	T	C	0.3022	4.107e-15	0.9418	0.007637	0.903846	rs7595769	14	LINC00299	0	ncRNA_intronic	11.7	3a	5	15	0	1	0
2:8478333:C:T	rs13404344	2	8478333	C	T	0.2763	4.118e-14	0.9427	0.007811	0.971714	rs7595769	14	LINC00299	0	ncRNA_intronic	0.175	5	5	15	0	1	0
2:8478720:A:G	rs2562005	2	8478720	G	A	0.2765	3.576e-14	0.9425	0.007811	0.97145	rs7595769	14	LINC00299	0	ncRNA_intronic	0.219	6	5	15	0	1	0
2:8480734:C:T	rs424620	2	8480734	C	T	0.2757	5.755e-14	0.9429	0.007824	0.968682	rs7595769	14	LINC00299	0	ncRNA_intronic	1.905	7	5	15	0	1	0
2:8481299:A:T	rs2931136	2	8481299	A	T	0.2822	8.048e-15	0.9412	0.007808	0.94708	rs7595769	14	LINC00299	0	ncRNA_intronic	4.731	5	5	15	0	1	0
2:8486630:A:G	rs1000309	2	8486630	G	A	0.2834	2.797e-13	0.9448	0.007772	0.929373	rs7595769	14	LINC00299	0	ncRNA_intronic	0.427	NA	5	15	0	1	1
2:8487296:C:T	rs9287698	2	8487296	C	T	0.2919	5.606e-13	0.9459	0.00771	0.89023	rs7595769	14	LINC00299	0	ncRNA_intronic	3.991	3a	5	15	0	1	0
2:8488143:C:G	rs1807241	2	8488143	G	C	0.2972	1.398e-13	0.9449	0.007661	0.908711	rs7595769	14	LINC00299	0	ncRNA_intronic	0.749	6	5	15	0	1	0
2:8495097:A:G	rs10199605	2	8495097	G	A	0.316	2.632e-10	0.9532	0.007584	0.788832	rs7595769	14	LINC00299	0	ncRNA_intronic	0.329	6	5	15	0	0	0
2:8496062:A:G	rs750111	2	8496062	G	A	0.3151	1.436e-10	0.9524	0.007607	0.788641	rs7595769	14	LINC00299	0	ncRNA_intronic	1.178	7	5	15	0	0	0
2:60945555:A:G	rs68110799	2	60945555	G	A	0.2628	3.628e-08	1.045	0.00795	1	rs68110799	15	RNU6-612P	1903-05-03	intergenic	1.954	5	7	15	0	1	0
2:102183590:A:G	rs10496356	2	102183590	A	G	0.0886	1.899e-08	0.9317	0.01258	1	rs10496356	16	AC092570.4	45151	intergenic	1.148	2b	5	15	0	1	1
2:102287835:C:T	rs13022699	2	102287835	C	T	0.06599	1.301e-17	0.8815	0.01476	1	rs13022699	16	MAP4K4	25476	intergenic	0.416	6	9	15	0	1	0
2:102289929:T:TG	2:102289929_TG_T	2	102289929	T	TG	0.1898	6.334e-09	0.9483	0.009146	1	2:102289929_TG_T	16	MAP4K4	23382	intergenic	1.553	NA	9	15	0	1	0
2:102290829:A:G	rs1509498	2	102290829	G	A	0.1916	2.918e-08	0.9512	0.009023	0.995463	2:102289929_TG_T	16	MAP4K4	22482	intergenic	0.43	5	7	15	0	1	0
2:102392806:C:T	rs7566896	2	102392806	T	C	0.1164	7.972e-13	0.9233	0.01114	0.955184	rs4305299	16	MAP4K4	0	intronic	0.241	3a	5	5	1	1	1
2:102409990:A:G	rs4305299	2	102409990	G	A	0.1128	1.024e-13	0.9196	0.01126	1	rs4305299	16	MAP4K4	0	intronic	7.913	4	2	7	1	1	1
2:102440723:A:G	rs7601576	2	102440723	A	G	0.1176	3.368e-13	0.9227	0.01105	0.957564	rs4305299	16	MAP4K4	0	intronic	3.835	5	4	5	1	1	1
2:102532012:C:T	rs2024035	2	102532012	T	C	0.1085	1.207e-13	0.9182	0.01151	0.963908	rs4305299	16	FLJ20373	20861	intergenic	1.433	NA	5	15	0	1	0
2:102579017:G:T	rs74538397	2	102579017	G	T	0.06314	6.037e-17	0.8797	0.01532	0.747767	rs13022699	16	IL1R2	29288	intergenic	3.635	2b	1	15	0	1	1
2:102610642:C:T	rs11123902	2	102610642	T	C	0.0006001	1.164e-08	0.9614	0.006893	0.712823	rs4851534	16	IL1R2	0	NA	0.305	NA	1	15	1	0	0
2:102610642:A:C	rs11123902	2	102610642	A	C	0.4992	1.164e-08	0.9614	0.006893	0.712823	rs4851534	16	IL1R2	0	intronic	0.42	7	1	15	1	1	0
2:102613546:C:G	rs13022757	2	102613546	C	G	0.4953	2.488e-09	0.9597	0.006899	0.72938	rs4851534	16	IL1R2	0	intronic	7.927	5	2	15	1	1	0
2:102654399:A:T	rs4851534	2	102654399	A	T	0.4635	4.233e-10	0.9573	0.00699	1	rs4851534	16	IL1R2	9392	intergenic	4.625	5	1	15	1	1	1
2:102662651:A:G	rs7588933	2	102662651	A	G	0.4638	8.874e-10	0.9582	0.006973	0.998102	rs4851534	16	IL1R2	17644	intergenic	4.198	4	2	15	0	1	1
2:102662888:G:T	rs10185424	2	102662888	G	T	0.4654	1.008e-09	0.9583	0.006966	0.990975	rs4851534	16	IL1R2	17881	intergenic	6.148	4	2	15	0	1	1
2:102665209:A:C	rs11888109	2	102665209	C	A	0.4983	4.756e-09	0.9601	0.006961	0.765582	rs4851534	16	IL1R1	15794	intergenic	3.047	4	5	15	0	1	1
2:102667062:A:G	rs7587167	2	102667062	A	G	0.4982	3.081e-09	0.9596	0.006961	0.765345	rs4851534	16	IL1R1	13941	intergenic	1.33	5	2	7	0	1	1
2:102674501:A:G	rs11689480	2	102674501	A	G	0.499	7.187e-09	0.9605	0.006964	0.75946	rs4851534	16	IL1R1	6502	intergenic	0.787	4	2	15	1	1	1
2:102690578:A:C	rs7569218	2	102690578	C	A	0.4615	8.162e-09	0.9604	0.007013	1	rs7569218	16	IL1R1	0	intronic	3.131	7	5	15	1	1	0
2:102698360:A:G	rs2041751	2	102698360	A	G	0.3495	7.792e-09	1.042	0.007202	0.627288	rs1007027	16	IL1R1	0	intronic	3.118	NA	2	15	1	1	1
2:102698744:A:ATAT	2:102698744_ATAT_A	2	102698744	ATAT	A	0.3495	1.03e-08	1.042	0.007237	0.631022	rs1007027	16	IL1R1	0	intronic	1.07	NA	2	15	1	1	0
2:102702408:A:ACTGT	2:102702408_ACTGT_A	2	102702408	ACTGT	A	0.1044	6.144e-31	0.8703	0.01201	1	2:102702408_ACTGT_A	16	IL1R1	0	intronic	0.754	NA	5	15	1	1	0
2:102704251:A:G	rs11689277	2	102704251	G	A	0.3495	1.047e-08	1.042	0.007232	0.637667	rs1007027	16	IL1R1	0	intronic	0.168	7	5	15	1	1	0
2:102712418:G:T	rs13013537	2	102712418	G	T	0.2144	1.868e-10	0.947	0.008554	0.999106	rs12468203	16	IL1R1	0	intronic	1.033	6	5	15	1	1	0
2:102712652:A:G	rs12991050	2	102712652	A	G	0.2147	3.24e-10	0.9477	0.008547	0.99762	rs12468203	16	IL1R1	0	intronic	1.069	7	5	15	1	1	0
2:102721214:A:C	rs9677150	2	102721214	C	A	0.06801	1.419e-08	0.9244	0.01386	0.996006	rs6742122	16	IL1R1	0	UTR5	8.376	2b	1	1	1	0	1
2:102721403:A:T	rs12468203	2	102721403	A	T	0.2143	1.853e-10	0.947	0.00855	1	rs12468203	16	IL1R1	0	intronic	4.42	3a	1	15	1	1	0
2:102722402:C:T	rs13388182	2	102722402	C	T	0.3783	1.851e-14	1.056	0.007085	0.964373	rs1007027	16	IL1R1	0	intronic	3.582	5	1	15	1	1	0
2:102722575:A:G	rs6739281	2	102722575	G	A	0.2144	3.389e-10	0.9478	0.008544	0.999703	rs12468203	16	IL1R1	0	intronic	4.682	4	1	15	1	1	0
2:102723017:A:C	rs13029804	2	102723017	A	C	0.2144	2.77e-10	0.9475	0.008546	0.999405	rs12468203	16	IL1R1	0	intronic	3.429	4	1	15	1	1	0
2:102723048:C:G	rs72817895	2	102723048	C	G	0.06801	1.54e-08	0.9246	0.01386	0.996006	rs6742122	16	IL1R1	0	intronic	0.24	2b	1	15	1	0	0
2:102723432:G:T	rs72817897	2	102723432	G	T	0.06806	1.387e-08	0.9244	0.01385	0.995211	rs6742122	16	IL1R1	0	intronic	1.23	7	1	15	1	0	0
2:102723868:C:T	rs13006101	2	102723868	C	T	0.2137	1.886e-10	0.9469	0.008568	0.998212	rs12468203	16	IL1R1	0	intronic	1.721	7	1	15	1	1	0
2:102724820:C:G	rs6726402	2	102724820	G	C	0.2144	2.356e-10	0.9473	0.008548	0.999405	rs12468203	16	IL1R1	00:00:00	intronic	1.074	6	2	15	1	1	0
2:102724938:A:G	rs17818291	2	102724938	G	A	0.3895	3.751e-15	1.057	0.007085	0.989747	rs1007027	16	IL1R1	00:00:00	intronic	5.249	5	2	15	1	1	0
2:102725365:A:G	rs12617054	2	102725365	G	A	0.06788	1.369e-08	0.9242	0.01388	0.998401	rs6742122	16	IL1R1	00:00:00	intronic	4.73	7	1	15	1	0	0
2:102726209:A:G	rs12987095	2	102726209	G	A	0.2139	3.891e-10	0.9477	0.008582	0.998804	rs12468203	16	IL1R1	00:00:00	intronic	3.398	7	2	15	1	1	0
2:102726555:C:T	rs12989255	2	102726555	C	T	0.2142	3.209e-10	0.9475	0.008576	0.999402	rs12468203	16	IL1R1	00:00:00	intronic	4.805	7	3	15	1	1	0
2:102726889:A:AC	rs201860902	2	102726889	AC	A	0.06565	2.808e-08	0.9251	0.01401	0.995859	rs6742122	16	IL1R1	0	intronic	0.655	NA	3	15	1	0	0
2:102727394:C:G	rs12994561	2	102727394	G	C	0.2139	2.921e-10	0.9473	0.008582	0.999101	rs12468203	16	IL1R1	0	intronic	3.897	5	2	15	1	1	0
2:102727656:A:G	rs35163677	2	102727656	G	A	0.2137	3.048e-10	0.9474	0.008584	1	rs12468203	16	IL1R1	0	intronic	3	3a	2	15	1	1	0
2:102727898:C:T	rs61216908	2	102727898	C	T	0.2136	4.074e-10	0.9477	0.008591	0.9994	rs12468203	16	IL1R1	0	intronic	0.824	7	2	15	1	1	0
2:102728533:G:T	rs6742122	2	102728533	G	T	0.06727	8.33e-09	0.923	0.0139	1	rs6742122	16	IL1R1	0	intronic	4.485	4	2	15	1	0	1
2:102729874:C:T	rs874953	2	102729874	C	T	0.2138	3.472e-10	0.9475	0.008596	0.9991	rs12468203	16	IL1R1	0	intronic	0.907	4	2	15	1	1	1
2:102731596:A:C	rs1007027	2	102731596	A	C	0.3854	1.763e-15	1.058	0.007109	1	rs1007027	16	IL1R1	0	intronic	3.121	4	2	15	1	1	1
2:102734380:G:GA	2:102734380_GA_G	2	102734380	GA	G	0.1738	7.559e-40	0.8832	0.009405	0.909913	rs10208708	16	IL1R1	00:00:00	intronic	4.663	NA	5	15	1	1	0
2:102734551:A:G	rs1465325	2	102734551	A	G	0.1638	5.082e-45	0.873	0.009649	0.933542	rs10208708	16	IL1R1	00:00:00	intronic	3.629	NA	5	15	1	1	1
2:102735612:A:G	rs1465324	2	102735612	G	A	0.1743	5.583e-40	0.8833	0.009381	0.904065	rs10208708	16	IL1R1	00:00:00	intronic	1.182	NA	5	15	1	1	0
2:102735706:A:T	rs1004548	2	102735706	A	T	0.4552	6.867e-13	1.051	0.006919	0.942586	2:102750361_CAA_C	16	IL1R1	00:00:00	intronic	8.96	5	5	15	1	1	0
2:102736174:G:GATTT	rs75254835	2	102736174	G	GATTT	0.1742	5.37e-40	0.883	0.009399	0.909024	rs10208708	16	IL1R1	00:00:00	intronic	2.882	NA	5	15	1	1	0
2:102736867:G:T	rs12328681	2	102736867	G	T	0.1727	7.488e-40	0.8829	0.009425	0.915869	rs10208708	16	IL1R1	0	intronic	1.788	3a	3	15	1	1	0
2:102737254:A:G	rs6736803	2	102737254	G	A	0.4552	8.563e-13	1.051	0.006917	0.942623	2:102750361_CAA_C	16	IL1R1	0	intronic	3.404	4	4	15	1	1	1
2:102737262:C:G	rs72820106	2	102737262	C	G	0.1744	6.497e-40	0.8834	0.009377	0.904098	rs10208708	16	IL1R1	0	intronic	1.521	4	4	15	1	1	1
2:102738191:A:G	rs62156384	2	102738191	A	G	0.1744	7.158e-40	0.8835	0.009375	0.904207	rs10208708	16	IL1R1	0	intronic	2.15	6	4	15	1	1	0
2:102738785:A:C	rs10172039	2	102738785	C	A	0.1746	7.856e-40	0.8836	0.009372	0.904359	rs10208708	16	IL1R1	0	intronic	0.628	4	4	15	1	1	1
2:102739447:A:T	rs62156385	2	102739447	T	A	0.1744	1.231e-39	0.8838	0.009376	0.904616	rs10208708	16	IL1R1	0	intronic	6.082	4	2	15	1	1	0
2:102739478:C:G	rs56793250	2	102739478	G	C	0.1744	1.096e-39	0.8837	0.009376	0.904616	rs10208708	16	IL1R1	0	intronic	1.241	4	2	15	1	1	0
2:102739821:C:T	rs62156387	2	102739821	C	T	0.1642	5.821e-45	0.8732	0.009636	0.93342	rs10208708	16	IL1R1	0	intronic	0.133	5	2	15	1	1	0
2:102740459:G:T	rs4851541	2	102740459	G	T	0.4547	1.234e-12	1.05	0.006916	0.941255	2:102750361_CAA_C	16	IL1R1	0	intronic	1.36	6	5	15	1	1	0
2:102741273:A:G	rs12619281	2	102741273	A	G	0.1746	9.741e-40	0.8837	0.009371	0.904362	rs10208708	16	IL1R1	0	intronic	1.959	6	5	15	1	1	0
2:102741718:A:G	rs12619383	2	102741718	A	G	0.1642	6.333e-45	0.8733	0.009635	0.93342	rs10208708	16	IL1R1	0	intronic	0.203	7	5	15	1	1	0
2:102742115:A:G	rs12620132	2	102742115	A	G	0.1641	6.438e-45	0.8733	0.009635	0.934134	rs10208708	16	IL1R1	0	intronic	5.702	6	5	15	1	1	0
2:102744338:A:C	rs13392285	2	102744338	C	A	0.1745	1.011e-39	0.8837	0.009374	0.905365	rs10208708	16	IL1R1	0	intronic	9.699	4	1	15	1	1	1
2:102748084:A:G	rs55914569	2	102748084	G	A	0.1616	6.001e-45	0.8721	0.009725	0.933875	rs10208708	16	IL1R1	0	intronic	0.58	3a	5	15	1	1	0
2:102748094:A:G	rs56336517	2	102748094	A	G	0.1617	4.165e-45	0.872	0.009718	0.933925	rs10208708	16	IL1R1	0	intronic	1.726	2b	5	15	1	1	0
2:102748363:A:AT	2:102748363_AT_A	2	102748363	AT	A	0.4491	7.218e-12	1.049	0.00695	0.957323	2:102750361_CAA_C	16	IL1R1	0	intronic	2.248	NA	5	15	1	1	0
2:102749520:C:T	rs4851545	2	102749520	T	C	0.4191	1.204e-23	0.9317	0.007055	0.93284	rs11883987	16	IL1R1	0	intronic	5.059	7	5	15	1	1	0
2:102750020:A:G	rs13387400	2	102750020	G	A	0.1642	1.361e-44	0.8738	0.009632	0.936423	rs10208708	16	IL1R1	0	intronic	1.161	7	5	15	1	1	0
2:102750361:C:CAA	2:102750361_CAA_C	2	102750361	CAA	C	0.4652	2.633e-13	1.053	0.007025	1	2:102750361_CAA_C	16	IL1R1	0	intronic	5.886	NA	5	15	1	1	0
2:102751058:C:G	rs13390949	2	102751058	G	C	0.1642	1.564e-44	0.8739	0.009631	0.936423	rs10208708	16	IL1R1	0	intronic	0.522	7	4	15	1	1	0
2:102752340:A:T	rs13383301	2	102752340	A	T	0.1642	1.309e-44	0.8738	0.009631	0.936423	rs10208708	16	IL1R1	0	intronic	5.699	6	4	15	1	1	0
2:102757862:A:G	rs34757365	2	102757862	A	G	0.1646	4.093e-44	0.8746	0.009618	0.947812	rs10208708	16	IL1R1	0	intronic	5.714	2b	2	7	1	1	1
2:102757952:A:T	rs35743441	2	102757952	T	A	0.1647	2.09e-44	0.8742	0.009619	0.946678	rs10208708	16	IL1R1	0	intronic	4.765	2b	2	7	1	1	1
2:102758353:C:T	rs2234651	2	102758353	C	T	0.1727	1.211e-39	0.8833	0.009421	0.935316	rs10208708	16	IL1R1	0	UTR5	4.653	2b	1	2	1	1	1
2:102758668:A:T	rs10168222	2	102758668	A	T	0.1737	6.107e-40	0.8829	0.009412	0.954449	rs10208708	16	IL1R1	0	intronic	6.146	3a	1	1	1	1	0
2:102759381:A:T	rs12613301	2	102759381	A	T	0.448	1.659e-11	1.048	0.006951	0.922464	2:102750361_CAA_C	16	IL1R1	0	UTR5	9.138	4	1	1	1	1	0
2:102761240:C:T	rs11883987	2	102761240	T	C	0.406	1.29e-25	0.9284	0.007099	1	rs11883987	16	IL1R1	0	intronic	6.74	5	1	9	1	1	0
2:102763194:C:T	rs10187031	2	102763194	T	C	0.1637	3.792e-46	0.8712	0.009666	0.961344	rs10208708	16	IL1R1	0	intronic	0.147	5	3	9	1	1	0
2:102764294:A:G	rs2110727	2	102764294	G	A	0.1624	7.618e-46	0.8713	0.009695	0.967877	rs10208708	16	IL1R1	0	intronic	1.356	4	3	9	1	1	0
2:102765441:C:G	rs10208708	2	102765441	C	G	0.157	6.932e-49	0.8625	0.01007	1	rs10208708	16	IL1R1	0	intronic	1.656	5	2	9	1	1	0
2:102765500:A:G	rs10184523	2	102765500	G	A	0.1621	2.085e-45	0.8715	0.009723	0.967576	rs10208708	16	IL1R1	0	intronic	0.203	5	2	9	1	1	0
2:102765865:A:G	rs1558641	2	102765865	G	A	0.1612	8.966e-45	0.872	0.009755	0.96621	rs10208708	16	IL1R1	0	intronic	7.213	5	3	9	1	1	1
2:102765878:A:G	rs1558640	2	102765878	G	A	0.1621	4.748e-45	0.872	0.009725	0.967947	rs10208708	16	IL1R1	0	intronic	1.131	NA	3	9	1	1	1
2:102766632:A:C	rs35318065	2	102766632	C	A	0.1621	4.517e-45	0.8719	0.009728	0.967951	rs10208708	16	IL1R1	0	intronic	0.002	4	4	15	1	1	0
2:102768658:A:G	rs10183869	2	102768658	A	G	0.1627	2.696e-45	0.8715	0.009736	0.961653	rs10208708	16	IL1R1	0	intronic	1.517	7	4	15	1	1	0
2:102768689:A:G	rs10194716	2	102768689	G	A	0.1731	6.2e-40	0.8821	0.009483	0.960597	rs10208708	16	IL1R1	0	intronic	0.88	6	4	15	1	1	0
2:102769137:G:T	rs3755292	2	102769137	T	G	0.1728	1.155e-39	0.8825	0.009487	0.960444	rs10208708	16	IL1R1	0	intronic	6.327	NA	4	15	1	1	0
2:102769786:C:T	rs949963	2	102769786	C	T	0.1726	5.073e-40	0.8818	0.009504	0.960383	rs10208708	16	IL1R1	0	intronic	4.42	NA	4	15	1	1	0
2:102771282:A:T	rs871656	2	102771282	T	A	0.1725	3.342e-40	0.8813	0.009516	0.960309	rs10208708	16	IL1R1	0	intronic	4.121	7	3	15	1	1	0
2:102771341:C:T	rs871657	2	102771341	C	T	0.1724	3.073e-40	0.8813	0.009518	0.960287	rs10208708	16	IL1R1	0	intronic	1.979	5	3	15	1	1	0
2:102773999:C:T	rs2287048	2	102773999	C	T	0.1616	9.347e-47	0.8687	0.009806	0.959254	rs10208708	16	IL1R1	0	intronic	0.063	NA	4	15	1	1	0
2:102778461:C:T	rs3917265	2	102778461	C	T	0.4585	1.291e-18	0.9404	0.006984	1	rs3917265	16	IL1R1	0	intronic	0.307	5	4	15	1	1	0
2:102780371:G:T	rs3917279	2	102780371	T	G	0.2796	5.793e-26	0.9214	0.007771	1	rs3917279	16	IL1R1	0	intronic	3.236	5	4	15	1	1	0
2:102781166:A:T	rs3917285	2	102781166	T	A	0.08962	3.617e-41	0.839	0.01306	0.847432	rs72823611	16	IL1R1	0	intronic	3.556	7	4	15	1	1	0
2:102782224:A:G	rs3917339	2	102782224	A	G	0.009947	3.497e-08	0.8173	0.03658	0.836923	rs140650674	16	IL1R1	0	intronic	0.966	6	4	15	1	1	0
2:102785158:G:T	rs3213735	2	102785158	G	T	0.2791	1.977e-25	0.9222	0.007772	0.993688	rs3917279	16	IL1R1	0	intronic	0.073	NA	4	15	1	1	0
2:102785854:A:C	rs951192	2	102785854	A	C	0.2792	2.687e-25	0.9224	0.007771	0.992928	rs3917279	16	IL1R1	0	intronic	5.927	NA	4	15	1	1	0
2:102788125:G:T	rs3917304	2	102788125	G	T	0.279	2.296e-25	0.9223	0.007773	0.992682	rs3917279	16	IL1R1	0	intronic	7.93	6	4	15	1	1	0
2:102792760:A:G	rs3917318	2	102792760	A	G	0.2792	1.636e-25	0.9221	0.00777	0.992681	rs3917279	16	IL1R1:AC007271.3	00:00:00	ncRNA_intronic	7.759	5	4	15	1	1	0
2:102799834:A:G	rs7582198	2	102799834	A	G	0.2784	1.354e-25	0.9216	0.007807	0.991858	rs3917279	16	AC007271.3	1265	intergenic	2.168	7	5	5	1	1	0
2:102801478:A:C	rs1030021	2	102801478	A	C	0.2782	1.613e-25	0.9216	0.007816	0.992104	rs3917279	16	IL1RL2	1954	intergenic	0.195	5	5	14	1	1	0
2:102801852:A:C	rs10181869	2	102801852	C	A	0.278	1.261e-25	0.9214	0.007822	0.991849	rs3917279	16	IL1RL2	1580	intergenic	6.063	4	5	14	1	1	0
2:102802255:C:T	rs10184597	2	102802255	C	T	0.278	1.597e-25	0.9215	0.007826	0.991088	rs3917279	16	IL1RL2	1177	intergenic	1.669	4	5	14	1	1	0
2:102806191:A:C	rs7421586	2	102806191	C	A	0.1155	1.136e-09	1.066	0.01049	0.98765	rs1024792	16	IL1RL2	0	intronic	1.442	7	5	15	1	1	0
2:102806613:A:G	rs3771199	2	102806613	A	G	0.3584	7.325e-10	1.046	0.007236	0.707419	rs3821205	16	IL1RL2	0	intronic	3.187	NA	5	15	1	1	0
2:102808683:A:G	rs3213734	2	102808683	G	A	0.1155	9.446e-10	1.066	0.01049	0.987655	rs1024792	16	IL1RL2	0	intronic	2.322	NA	5	15	1	1	0
2:102809534:A:G	rs7599472	2	102809534	A	G	0.1155	7.618e-10	1.067	0.01048	0.987655	rs1024792	16	IL1RL2	0	intronic	1.924	5	5	15	1	1	0
2:102809860:G:T	rs10166535	2	102809860	G	T	0.1155	7.73e-10	1.067	0.01048	0.987655	rs1024792	16	IL1RL2	0	intronic	8.03	4	5	15	1	1	0
2:102812194:G:T	rs12467251	2	102812194	G	T	0.1162	4.949e-10	1.067	0.01044	0.987757	rs1024792	16	IL1RL2	0	intronic	0.877	6	5	15	1	1	0
2:102812526:C:T	rs7560478	2	102812526	T	C	0.1162	5.219e-10	1.067	0.01044	0.987757	rs1024792	16	IL1RL2	0	intronic	4.129	7	4	15	1	1	0
2:102816695:C:T	rs12474258	2	102816695	T	C	0.3804	8.044e-29	0.9232	0.007171	0.72174	rs10167431	16	IL1RL2	0	intronic	1.323	5	5	15	1	1	0
2:102817077:A:G	rs17026782	2	102817077	A	G	0.2715	8.623e-12	1.055	0.007782	1	rs17026782	16	IL1RL2	0	intronic	10.61	5	5	15	1	1	1
2:102817648:C:T	rs3821206	2	102817648	C	T	0.1165	3.581e-10	1.068	0.01044	0.987774	rs1024792	16	IL1RL2	0	intronic	2.268	NA	5	15	1	1	0
2:102819049:G:T	rs1922302	2	102819049	G	T	0.3804	7.433e-29	0.9232	0.00717	0.72174	rs10167431	16	IL1RL2	0	intronic	2.358	NA	4	15	1	1	0
2:102821182:C:T	rs1117797	2	102821182	T	C	0.1165	3.457e-10	1.068	0.01044	0.987774	rs1024792	16	IL1RL2	0	intronic	3.288	6	5	15	1	1	0
2:102822265:C:T	rs1960510	2	102822265	C	T	0.3804	7.433e-29	0.9232	0.00717	0.72174	rs10167431	16	IL1RL2	0	intronic	4.058	NA	5	15	1	1	0
2:102823176:C:T	rs2080311	2	102823176	C	T	0.1165	3.457e-10	1.068	0.01044	0.987774	rs1024792	16	IL1RL2	0	intronic	13.95	NA	5	15	1	1	1
2:102828817:A:G	rs1922291	2	102828817	G	A	0.3804	8.319e-29	0.9232	0.007171	0.72174	rs10167431	16	IL1RL2	0	intronic	0.79	7	5	15	1	1	0
2:102829013:A:C	rs1922292	2	102829013	C	A	0.3668	7.597e-11	1.047	0.007123	0.724776	rs3821205	16	IL1RL2	0	intronic	5.537	7	5	15	1	1	0
2:102831711:C:T	rs6743219	2	102831711	C	T	0.3804	9.315e-29	0.9233	0.00717	0.72174	rs10167431	16	IL1RL2	0	intronic	1.003	6	4	15	1	1	0
2:102835706:C:T	rs2241130	2	102835706	T	C	0.1165	3.492e-10	1.068	0.01044	0.987774	rs1024792	16	IL1RL2	0	intronic	2.995	NA	4	15	1	1	0
2:102836665:A:T	rs17026825	2	102836665	A	T	0.1165	3.522e-10	1.068	0.01044	0.987774	rs1024792	16	IL1RL2	0	intronic	5.435	6	4	15	1	1	1
2:102837139:A:ATG	2:102837139_ATG_A	2	102837139	ATG	A	0.1182	1.211e-10	1.07	0.01045	1	rs1024792	16	IL1RL2	0	intronic	3.087	NA	4	15	1	1	0
2:102837147:C:G	rs1024792	2	102837147	G	C	0.1182	1.174e-10	1.07	0.01045	1	rs1024792	16	IL1RL2	0	intronic	6.869	7	4	15	1	1	0
2:102837414:A:G	rs917994	2	102837414	A	G	0.3803	4.109e-29	0.9228	0.007175	0.72168	rs10167431	16	IL1RL2	0	intronic	0.55	7	4	15	1	1	0
2:102837910:C:T	rs1024791	2	102837910	T	C	0.1165	3.485e-10	1.068	0.01044	0.987774	rs1024792	16	IL1RL2	0	intronic	0.908	5	4	15	1	1	0
2:102839457:A:G	rs12474373	2	102839457	G	A	0.1164	3.269e-10	1.068	0.01044	0.987771	rs1024792	16	IL1RL2	0	intronic	0.62	7	4	15	1	1	0
2:102839856:A:G	rs3755287	2	102839856	G	A	0.1165	3.756e-10	1.068	0.01043	0.987284	rs1024792	16	IL1RL2	0	intronic	0.019	NA	2	15	1	1	0
2:102840348:C:T	rs3771188	2	102840348	T	C	0.1167	3.295e-10	1.068	0.01043	0.987785	rs1024792	16	IL1RL2	0	intronic	4.89	NA	4	15	1	1	0
2:102840358:A:G	rs3771187	2	102840358	A	G	0.4752	3.144e-23	1.071	0.006907	0.715633	rs10167431	16	IL1RL2	0	intronic	7.038	NA	4	15	1	1	0
2:102840411:A:G	rs3771186	2	102840411	G	A	0.1169	3.772e-10	1.067	0.01043	0.98534	rs1024792	16	IL1RL2	0	intronic	0.05	NA	4	15	1	1	0
2:102840507:C:T	rs3771185	2	102840507	T	C	0.4751	3.07e-23	1.071	0.006908	0.715752	rs10167431	16	IL1RL2	0	intronic	11.34	NA	4	15	1	1	0
2:102840844:G:T	rs12472872	2	102840844	T	G	0.4751	3.681e-23	1.071	0.006908	0.715556	rs10167431	16	IL1RL2	0	intronic	1.559	6	5	15	1	1	0
2:102840979:C:T	rs12473710	2	102840979	T	C	0.475	3.259e-23	1.071	0.006909	0.716006	rs10167431	16	IL1RL2	0	intronic	4.58	6	5	15	1	1	0
2:102840994:A:G	rs12472862	2	102840994	A	G	0.475	3.232e-23	1.071	0.006909	0.716006	rs10167431	16	IL1RL2	0	intronic	1.633	7	5	15	1	1	0
2:102841042:C:G	rs12468673	2	102841042	C	G	0.1165	3.958e-10	1.068	0.01044	0.986803	rs1024792	16	IL1RL2	0	intronic	0.02	7	5	15	1	1	0
2:102841145:C:G	rs12476585	2	102841145	G	C	0.4752	2.692e-23	1.071	0.00691	0.718166	rs10167431	16	IL1RL2	0	intronic	0.756	6	5	15	1	1	0
2:102841567:C:T	rs34778121	2	102841567	C	T	0.4747	4.52e-23	1.071	0.006911	0.717545	rs10167431	16	IL1RL2	0	intronic	9.785	4	5	15	1	1	0
2:102841646:C:T	rs35139442	2	102841646	T	C	0.4749	2.852e-23	1.071	0.006922	0.71765	rs10167431	16	IL1RL2	0	intronic	10.73	5	5	15	1	1	1
2:102841715:A:G	rs17637748	2	102841715	A	G	0.4748	2.419e-23	1.071	0.006929	0.717647	rs10167431	16	IL1RL2	0	intronic	5.498	4	5	15	1	1	1
2:102841949:A:C	rs2310241	2	102841949	A	C	0.475	3.158e-23	1.071	0.006934	0.717842	rs10167431	16	IL1RL2	0	intronic	0.283	4	2	15	1	1	0
2:102842124:G:T	rs2302621	2	102842124	T	G	0.3798	1.179e-28	0.9232	0.007196	0.728237	rs10167431	16	IL1RL2	0	intronic	0.973	NA	2	15	1	1	0
2:102842467:C:T	rs2302620	2	102842467	T	C	0.117	5.047e-10	1.067	0.0104	0.983408	rs1024792	16	IL1RL2	0	exonic	2.478	NA	5	15	1	1	0
2:102842633:A:T	rs10198860	2	102842633	T	A	0.117	4.736e-10	1.067	0.0104	0.983895	rs1024792	16	IL1RL2	0	intronic	0.369	5	5	15	1	1	0
2:102842665:A:G	rs13416449	2	102842665	A	G	0.117	5.561e-10	1.067	0.0104	0.983895	rs1024792	16	IL1RL2	0	intronic	4.202	5	5	15	1	1	0
2:102842952:A:G	rs3771184	2	102842952	G	A	0.1164	7.808e-10	1.066	0.01043	0.982829	rs1024792	16	IL1RL2	0	intronic	1.806	NA	5	15	1	1	0
2:102843841:C:G	rs3755286	2	102843841	G	C	0.117	8.036e-10	1.066	0.01042	0.974608	rs1024792	16	IL1RL2	0	intronic	7.812	4	2	7	1	1	1
2:102846706:A:G	rs3771181	2	102846706	A	G	0.1171	1.273e-09	1.065	0.01042	0.972209	rs1024792	16	IL1RL2	0	intronic	2.987	NA	5	15	1	1	0
2:102850125:C:T	rs34188221	2	102850125	C	T	0.1179	8.397e-10	1.066	0.01039	0.961744	rs1024792	16	IL1RL2	0	intronic	7.183	5	4	15	1	1	0
2:102852765:C:T	rs3821205	2	102852765	C	T	0.4071	4.391e-13	1.053	0.007089	1	rs3821205	16	IL1RL2	0	intronic	0.368	NA	4	15	1	1	0
2:102852802:C:T	rs10167431	2	102852802	C	T	0.4555	3.525e-30	0.9229	0.007031	1	rs10167431	16	IL1RL2	0	intronic	1.673	3a	4	15	1	1	0
2:102853783:A:G	rs7572853	2	102853783	G	A	0.1346	3.971e-08	1.056	0.009882	0.731014	rs1024792	16	IL1RL2	0	intronic	0.015	5	4	15	1	1	0
2:102853838:A:G	rs7572871	2	102853838	G	A	0.1346	2.701e-08	1.057	0.009889	0.730313	rs1024792	16	IL1RL2	0	intronic	0.174	5	4	15	1	1	0
2:102858490:A:T	rs72998585	2	102858490	A	T	0.1332	1.863e-78	0.8163	0.01083	0.889885	rs72823641	16	IL1RL2	2027	intergenic	0.34	5	5	15	1	1	1
2:102860074:C:G	rs13027294	2	102860074	G	C	0.1851	2.029e-51	0.869	0.009307	0.609503	2:102923698_TCTTC_T	16	IL1RL2	3611	intergenic	2.979	5	5	15	1	1	0
2:102865236:A:T	rs11677452	2	102865236	A	T	0.1851	3.076e-52	0.8681	0.009298	0.61193	2:102923698_TCTTC_T	16	AC007248.6	1080	intergenic	6.254	5	5	14	1	1	0
2:102865875:C:G	rs9646944	2	102865875	G	C	0.185	2.012e-52	0.8679	0.009298	0.611948	2:102923698_TCTTC_T	16	AC007248.6	441	downstream	7.299	5	5	14	1	1	0
2:102866644:A:G	rs13406331	2	102866644	G	A	0.1337	5.386e-80	0.8149	0.01081	0.890891	rs72823641	16	AC007248.6	0	ncRNA_exonic	5.06	5	5	15	0	1	0
2:102875540:C:G	rs6719123	2	102875540	C	G	0.1855	1.202e-51	0.8691	0.009281	0.611859	2:102923698_TCTTC_T	16	AC007248.6	8824	intergenic	1.786	5	2	15	0	1	0
2:102878108:C:T	rs72820194	2	102878108	C	T	0.1317	1.324e-81	0.8119	0.01089	0.905955	rs72823641	16	AC007248.6	11392	intergenic	4.53	5	5	15	0	1	0
2:102879464:A:C	rs10189629	2	102879464	C	A	0.1323	4.28e-81	0.8131	0.01085	0.902313	rs72823641	16	AC007248.6	12748	intergenic	2.334	4	5	15	0	1	1
2:102882345:A:AT	2:102882345_AT_A	2	102882345	AT	A	0.1316	1.234e-74	0.8195	0.01089	0.898151	rs72823641	16	AC007248.6	15629	intergenic	0.482	NA	5	15	0	1	0
2:102883975:C:T	rs11692065	2	102883975	C	T	0.1323	6.625e-81	0.8133	0.01085	0.902313	rs72823641	16	AC007248.6	17259	intergenic	1.427	5	5	15	0	1	0
2:102887128:C:T	rs11674302	2	102887128	T	C	0.1323	7.221e-81	0.8133	0.01085	0.903163	rs72823641	16	AC007248.6	20412	intergenic	3.224	5	5	15	0	1	0
2:102892339:A:G	rs60227565	2	102892339	G	A	0.1316	1.13e-81	0.8118	0.01089	0.906877	rs72823641	16	AC007248.6	25623	intergenic	1.69	6	5	14	0	1	0
2:102897739:C:T	rs72627435	2	102897739	T	C	0.1981	7.717e-20	1.081	0.008591	0.804526	rs141508079	16	IL1RL1	30222	intergenic	5.514	5	5	15	0	1	0
2:102897882:C:G	rs72823611	2	102897882	G	C	0.0834	3.167e-53	0.8115	0.0136	1	rs72823611	16	IL1RL1	30079	intergenic	2.691	5	5	15	0	1	0
2:102913642:A:AAAAC	rs202011557	2	102913642	A	AAAAC	0.1328	1.534e-81	0.8123	0.01087	0.956803	rs72823641	16	IL1RL1	14319	intergenic	0.797	NA	5	15	0	1	0
2:102913659:A:AAACA	rs746732085	2	102913659	A	AAACA	0.1247	1.118e-71	0.8168	0.0113	0.945356	rs72823641	16	IL1RL1	14302	intergenic	NA	NA	5	15	0	0	0
2:102914214:A:G	rs11690644	2	102914214	A	G	0.1338	3.478e-84	0.8108	0.01079	0.956629	rs72823641	16	IL1RL1	13747	intergenic	1.925	3a	5	15	0	1	0
2:102914654:A:G	rs10515922	2	102914654	A	G	0.09297	1.516e-08	1.068	0.01158	0.916261	rs144641193	16	IL1RL1	13307	intergenic	0.833	NA	5	15	0	1	0
2:102915966:A:AT	rs11406702	2	102915966	A	AT	0.1405	4.713e-84	0.815	0.01053	0.983851	rs72823641	16	IL1RL1	11995	intergenic	4.243	NA	5	15	0	1	0
2:102917239:C:T	rs13418548	2	102917239	C	T	0.1404	8.51e-85	0.8149	0.01049	0.993396	rs72823641	16	IL1RL1	10722	intergenic	0.208	6	5	15	0	1	0
2:102919585:C:T	rs1362347	2	102919585	C	T	0.08903	9.35e-11	1.082	0.01215	0.998765	rs13016810	16	IL1RL1	8376	intergenic	1.67	NA	5	15	1	1	0
2:102920573:G:GAT	rs140838621	2	102920573	G	GAT	0.08634	3.486e-09	1.076	0.01238	0.981614	rs13016810	16	IL1RL1	7388	intergenic	0.212	NA	5	15	1	1	0
2:102921266:A:C	rs13012000	2	102921266	A	C	0.08912	1.163e-10	1.081	0.01214	0.998149	rs13016810	16	IL1RL1	6695	intergenic	4.872	5	2	15	1	1	0
2:102922456:A:G	rs13019263	2	102922456	A	G	0.08911	1.198e-10	1.081	0.01214	0.998149	rs13016810	16	IL1RL1	5505	intergenic	0.921	5	5	15	1	1	0
2:102923698:T:TCTTC	2:102923698_TCTTC_T	2	102923698	TCTTC	T	0.2319	1.362e-31	0.9054	0.008495	1	2:102923698_TCTTC_T	16	IL1RL1	4263	intergenic	0.964	NA	5	15	1	1	0
2:102924615:C:T	rs72823619	2	102924615	C	T	0.1405	5.637e-86	0.8139	0.01048	0.994652	rs72823641	16	IL1RL1	3346	intergenic	2.044	7	5	15	1	1	0
2:102925223:A:T	rs56224165	2	102925223	A	T	0.2963	4.018e-39	1.102	0.007451	0.880974	2:102991237_CA_C	16	IL1RL1	2738	intergenic	2.229	6	5	15	1	1	0
2:102925435:C:T	rs72823621	2	102925435	C	T	0.1405	5.974e-86	0.8139	0.01048	0.994652	rs72823641	16	IL1RL1	2526	intergenic	3.396	7	5	15	1	1	0
2:102925790:C:G	rs4851564	2	102925790	G	C	0.2963	4.349e-39	1.102	0.007451	0.880974	2:102991237_CA_C	16	IL1RL1	2171	intergenic	0.065	7	5	15	1	1	0
2:102926362:A:G	rs12470864	2	102926362	G	A	0.386	1.569e-58	1.12	0.00705	0.998527	rs13001325	16	IL1RL1	1599	intergenic	0.897	7	5	15	1	1	0
2:102926366:A:G	rs12470867	2	102926366	G	A	0.2963	3.959e-39	1.102	0.007455	0.8808	2:102991237_CA_C	16	IL1RL1	1595	intergenic	0.208	7	5	15	1	1	0
2:102926440:C:G	rs189729232	2	102926440	G	C	0.01103	4.198e-11	0.7919	0.03537	1	rs140650674	16	IL1RL1	1521	intergenic	2.771	6	5	15	1	0	0
2:102926940:C:T	rs13016810	2	102926940	T	C	0.08924	5.981e-11	1.083	0.01212	1	rs13016810	16	IL1RL1	1021	intergenic	7.118	7	5	15	1	1	0
2:102928617:A:G	rs72823628	2	102928617	G	A	0.1402	2.45e-86	0.8134	0.01049	0.994221	rs72823641	16	IL1RL1:IL18R1	00:00:00	intronic	2.283	6	5	15	1	1	0
2:102929865:A:G	rs13005049	2	102929865	G	A	0.08933	8.816e-11	1.082	0.01212	1	rs13016810	16	IL1RL1:IL18R1	00:00:00	UTR5	3.178	2b	1	15	1	1	1
2:102930346:A:G	rs13011148	2	102930346	G	A	0.08865	1.336e-10	1.081	0.01216	0.996289	rs13016810	16	IL1RL1:IL18R1	00:00:00	intronic	3.878	7	1	15	1	1	0
2:102930348:G:T	rs12993677	2	102930348	T	G	0.08878	1.044e-10	1.082	0.01215	0.996294	rs13016810	16	IL1RL1:IL18R1	00:00:00	intronic	1.067	7	1	15	1	1	0
2:102931534:C:T	rs72823632	2	102931534	C	T	0.142	3.984e-84	0.8167	0.01042	0.982934	rs72823641	16	IL1RL1:IL18R1	00:00:00	intronic	1.556	4	5	15	1	1	0
2:102931612:C:T	rs72823635	2	102931612	T	C	0.1406	3.193e-86	0.8137	0.01047	0.994652	rs72823641	16	IL1RL1:IL18R1	00:00:00	intronic	4.028	4	5	15	1	1	0
2:102931763:A:AC	rs76372904	2	102931763	A	AC	0.1405	2.804e-86	0.8137	0.01048	0.994651	rs72823641	16	IL1RL1:IL18R1	00:00:00	intronic	4.706	NA	5	15	1	1	0
2:102931826:C:G	rs13020553	2	102931826	C	G	0.3861	1.986e-58	1.12	0.007047	0.998529	rs13001325	16	IL1RL1:IL18R1	00:00:00	intronic	1.557	7	5	15	1	1	0
2:102932512:G:T	rs950881	2	102932512	G	T	0.1406	3.212e-86	0.8137	0.01047	0.994652	rs72823641	16	IL1RL1:IL18R1	00:00:00	intronic	2.608	NA	5	15	1	1	1
2:102932562:A:C	rs950880	2	102932562	C	A	0.3861	1.711e-58	1.12	0.007047	0.998529	rs13001325	16	IL1RL1:IL18R1	00:00:00	intronic	1.515	NA	5	15	1	1	1
2:102934974:C:T	rs10179458	2	102934974	C	T	0.1406	2.073e-86	0.8135	0.01048	0.995066	rs72823641	16	IL1RL1:IL18R1	00:00:00	intronic	0.679	5	5	15	1	1	0
2:102935974:A:G	rs11693204	2	102935974	G	A	0.2961	2.583e-39	1.103	0.007451	0.881952	2:102991237_CA_C	16	IL1RL1:IL18R1	00:00:00	intronic	9.603	6	5	15	1	1	0
2:102936159:A:T	rs72823641	2	102936159	T	A	0.1398	1.061e-87	0.8115	0.01052	1	rs72823641	16	IL1RL1:IL18R1	00:00:00	intronic	1.263	6	5	15	1	1	0
2:102937544:C:T	rs10189154	2	102937544	C	T	0.1405	8.507e-87	0.813	0.01048	0.995066	rs72823641	16	IL1RL1:IL18R1	00:00:00	intronic	0.177	7	5	15	1	1	0
2:102937883:C:T	rs10189526	2	102937883	C	T	0.1405	8.735e-87	0.813	0.01048	0.995066	rs72823641	16	IL1RL1:IL18R1	00:00:00	intronic	3.092	7	5	15	1	1	0
2:102937966:A:G	rs12987782	2	102937966	G	A	0.08924	6.035e-11	1.083	0.01212	1	rs13016810	16	IL1RL1:IL18R1	00:00:00	intronic	0.278	6	5	15	1	1	0
2:102938998:C:T	rs13001301	2	102938998	C	T	0.08919	6.63e-11	1.082	0.01212	0.999383	rs13016810	16	IL1RL1:IL18R1	00:00:00	intronic	0.882	5	5	15	1	1	0
2:102939036:C:T	rs13001325	2	102939036	C	T	0.3858	1.292e-58	1.121	0.00705	1	rs13001325	16	IL1RL1:IL18R1	00:00:00	intronic	0.524	5	5	15	1	1	0
2:102939800:A:AT	2:102939800_AT_A	2	102939800	AT	A	0.1404	2.934e-86	0.8135	0.01049	0.995062	rs72823641	16	IL1RL1:IL18R1	00:00:00	intronic	1.653	NA	5	15	1	1	0
2:102941009:A:G	rs11679889	2	102941009	G	A	0.2938	2.09e-38	1.102	0.007492	0.876656	2:102991237_CA_C	16	IL1RL1:IL18R1	00:00:00	intronic	1.993	7	9	15	1	1	0
2:102941037:A:G	rs11679893	2	102941037	G	A	0.1406	1.049e-86	0.8131	0.01048	0.994656	rs72823641	16	IL1RL1:IL18R1	00:00:00	intronic	2.35	6	9	15	1	1	0
2:102941311:A:G	rs10865050	2	102941311	G	A	0.1406	7.731e-87	0.813	0.01048	0.994656	rs72823641	16	IL1RL1:IL18R1	00:00:00	intronic	0.11	7	9	15	1	1	0
2:102942785:C:T	rs12053429	2	102942785	C	T	0.1404	2.584e-86	0.8134	0.01049	0.995062	rs72823641	16	IL1RL1:IL18R1	00:00:00	intronic	7.394	7	14	15	1	1	0
2:102943781:A:C	rs4625927	2	102943781	A	C	0.1362	1.793e-80	0.8165	0.01067	0.992341	rs72823641	16	IL1RL1:IL18R1	00:00:00	intronic	9.309	6	14	15	1	1	0
2:102944191:A:G	rs141508079	2	102944191	A	G	0.1947	4.76e-26	1.096	0.008682	1	rs141508079	16	IL1RL1:IL18R1	00:00:00	intronic	10.47	6	14	15	1	1	0
2:102944246:G:T	rs59185885	2	102944246	T	G	0.1354	1.298e-85	0.8103	0.01073	0.991434	rs72823641	16	IL1RL1:IL18R1	00:00:00	intronic	11.18	7	14	15	1	1	0
2:102944596:A:T	rs58815545	2	102944596	A	T	0.1404	2.934e-86	0.8135	0.01049	0.995062	rs72823641	16	IL1RL1:IL18R1	00:00:00	intronic	6.874	7	14	15	1	1	0
2:102945044:C:G	rs141541712	2	102945044	C	G	0.08894	1.024e-10	1.082	0.01215	0.998135	rs13016810	16	IL1RL1:IL18R1	00:00:00	intronic	4.58	7	14	15	1	1	0
2:102945121:A:C	rs144641193	2	102945121	C	A	0.09769	7.579e-10	1.072	0.0113	1	rs144641193	16	IL1RL1:IL18R1	00:00:00	intronic	1.823	7	14	15	1	1	0
2:102946632:G:T	rs13013436	2	102946632	G	T	0.08919	7.014e-11	1.082	0.01212	0.999383	rs13016810	16	IL1RL1:IL18R1	00:00:00	intronic	0.629	7	14	15	1	1	0
2:102946677:A:G	rs56192435	2	102946677	A	G	0.2962	2.071e-39	1.103	0.007449	0.882246	2:102991237_CA_C	16	IL1RL1:IL18R1	00:00:00	intronic	1.48	7	14	15	1	1	0
2:102946953:A:AAAG	2:102946953_AAAG_A	2	102946953	AAAG	A	0.08898	1.053e-10	1.082	0.01215	0.998135	rs13016810	16	IL1RL1:IL18R1	00:00:00	intronic	0.795	NA	9	15	1	1	0
2:102948181:A:G	rs17695648	2	102948181	A	G	0.08919	6.812e-11	1.082	0.01212	0.999383	rs13016810	16	IL1RL1:IL18R1	00:00:00	intronic	2.584	5	7	15	1	1	1
2:102948470:A:G	rs1420104	2	102948470	G	A	0.3858	1.647e-58	1.12	0.00705	1	rs13001325	16	IL1RL1:IL18R1	00:00:00	intronic	3.408	NA	5	15	1	1	0
2:102948896:C:G	rs140650674	2	102948896	G	C	0.01113	2.168e-11	0.7897	0.03527	1	rs140650674	16	IL1RL1:IL18R1	00:00:00	intronic	0.337	5	5	15	1	1	0
2:102949161:C:T	rs12479210	2	102949161	C	T	0.3859	1.788e-58	1.12	0.007049	0.99979	rs13001325	16	IL1RL1:IL18R1	00:00:00	intronic	0.662	7	5	15	1	1	0
2:102950822:A:C	rs13019081	2	102950822	A	C	0.3858	1.953e-58	1.12	0.00705	0.999158	rs13001325	16	IL1RL1:IL18R1	00:00:00	intronic	0.219	7	5	15	1	1	0
2:102952217:C:T	rs3755278	2	102952217	T	C	0.08949	7.166e-11	1.082	0.0121	0.998766	rs13016810	16	IL1RL1:IL18R1	00:00:00	intronic	5.262	NA	2	15	1	1	0
2:102952360:A:G	rs17026974	2	102952360	G	A	0.2927	5.17e-39	1.103	0.007479	0.9079	2:102991237_CA_C	16	IL1RL1:IL18R1	00:00:00	intronic	4.436	4	2	15	1	1	0
2:102952798:C:T	rs3755277	2	102952798	T	C	0.08948	6.888e-11	1.082	0.0121	0.998149	rs13016810	16	IL1RL1:IL18R1	00:00:00	intronic	5.011	NA	2	15	1	1	0
2:102953617:G:T	rs3771180	2	102953617	G	T	0.1408	7.717e-87	0.8131	0.01047	0.990976	rs72823641	16	IL1RL1:IL18R1	00:00:00	UTR5	2.308	NA	1	15	1	1	1
2:102953892:G:T	rs3771179	2	102953892	T	G	0.0896	1.147e-10	1.081	0.01209	0.996303	rs13016810	16	IL1RL1:IL18R1	00:00:00	intronic	7.589	NA	1	15	1	1	0
2:102954213:A:G	rs72823646	2	102954213	G	A	0.1407	5.947e-87	0.813	0.01048	0.99302	rs72823641	16	IL1RL1:IL18R1	00:00:00	intronic	5.547	2b	1	15	1	1	1
2:102954653:C:T	rs13431828	2	102954653	C	T	0.1406	5.771e-87	0.8129	0.01048	0.993424	rs72823641	16	IL1RL1:IL18R1	00:00:00	UTR5	10.06	3a	1	15	1	1	1
2:102955056:C:G	rs13408569	2	102955056	G	C	0.14	5.312e-86	0.8136	0.0105	0.992976	rs72823641	16	IL1RL1:IL18R1	00:00:00	intronic	4.05	5	1	15	1	1	0
2:102955082:A:G	rs13408661	2	102955082	G	A	0.1404	1.367e-86	0.8132	0.01048	0.993	rs72823641	16	IL1RL1:IL18R1	00:00:00	intronic	6.543	5	1	15	1	1	0
2:102955683:G:T	rs873022	2	102955683	G	T	0.2926	4.112e-39	1.103	0.007474	0.908125	2:102991237_CA_C	16	IL1RL1:IL18R1	00:00:00	intronic	1.089	5	1	15	1	1	0
2:102955860:G:T	rs3771177	2	102955860	G	T	0.2926	4.771e-39	1.103	0.007473	0.908125	2:102991237_CA_C	16	IL1RL1:IL18R1	00:00:00	intronic	1.813	NA	1	15	1	1	0
2:102957348:C:T	rs10173081	2	102957348	C	T	0.1405	4.475e-87	0.8128	0.01048	0.993419	rs72823641	16	IL1RL1:IL18R1	00:00:00	intronic	1.741	4	1	15	1	1	1
2:102957532:C:T	rs3732129	2	102957532	T	C	0.2928	5.058e-39	1.103	0.007472	0.908225	2:102991237_CA_C	16	IL1RL1:IL18R1	00:00:00	intronic	2.643	NA	5	15	1	1	1
2:102957716:C:T	rs1420101	2	102957716	C	T	0.3828	2.996e-57	1.119	0.007052	0.97268	rs13001325	16	IL1RL1:IL18R1	00:00:00	exonic	3.946	NA	5	15	1	1	0
2:102960007:A:G	rs12905	2	102960007	G	A	0.2861	3.949e-39	1.104	0.00754	0.948226	2:102991237_CA_C	16	IL1RL1:IL18R1	00:00:00	UTR3	1.231	4	4	15	1	1	0
2:102960210:A:T	rs3771175	2	102960210	T	A	0.1402	1.156e-86	0.8131	0.01049	0.983549	rs72823641	16	IL1RL1:IL18R1	00:00:00	UTR3	0.434	4	4	15	1	1	0
2:102960281:C:G	rs3821204	2	102960281	C	G	0.2867	4.241e-38	1.102	0.007532	0.944844	2:102991237_CA_C	16	IL1RL1:IL18R1	00:00:00	UTR3	0.124	4	4	15	1	1	0
2:102960485:A:G	rs13001714	2	102960485	A	G	0.396	2.689e-55	1.116	0.007033	0.862227	rs13001325	16	IL1RL1:IL18R1	00:00:00	UTR3	1.497	5	4	15	1	1	0
2:102960487:C:T	rs13007174	2	102960487	T	C	0.1041	1.658e-08	1.066	0.01134	0.833427	rs13016810	16	IL1RL1:IL18R1	00:00:00	UTR3	4.999	5	4	15	1	1	0
2:102960584:A:C	rs12712142	2	102960584	C	A	0.396	2.486e-55	1.116	0.007033	0.862227	rs13001325	16	IL1RL1:IL18R1	00:00:00	UTR3	0.313	4	4	15	1	1	0
2:102960819:C:T	rs13007819	2	102960819	T	C	0.1041	1.403e-08	1.066	0.01134	0.833427	rs13016810	16	IL1RL1:IL18R1	00:00:00	UTR3	6.594	3a	4	15	1	1	0
2:102961366:C:T	rs13014044	2	102961366	T	C	0.1041	1.614e-08	1.066	0.01135	0.833427	rs13016810	16	IL1RL1:IL18R1	00:00:00	UTR3	0.752	5	5	15	1	1	0
2:102961929:C:T	rs1946131	2	102961929	C	T	0.1041	1.015e-08	1.067	0.01136	0.833877	rs13016810	16	IL1RL1:IL18R1	00:00:00	UTR3	8.178	NA	5	15	1	1	0
2:102962350:C:T	rs1054096	2	102962350	T	C	0.1041	1.506e-08	1.066	0.01134	0.833427	rs13016810	16	IL1RL1:IL18R1	00:00:00	UTR3	7.599	4	5	15	1	1	0
2:102962739:A:G	rs12989197	2	102962739	G	A	0.1041	1.517e-08	1.066	0.01134	0.833427	rs13016810	16	IL1RL1:IL18R1	00:00:00	intronic	2.106	5	5	15	1	1	0
2:102963072:A:T	rs6543119	2	102963072	A	T	0.3957	3.281e-55	1.116	0.007031	0.86193	rs13001325	16	IL1RL1:IL18R1	00:00:00	intronic	3.431	4	5	15	1	1	0
2:102963628:A:G	rs12996097	2	102963628	G	A	0.1041	1.612e-08	1.066	0.01134	0.833427	rs13016810	16	IL1RL1:IL18R1	00:00:00	intronic	0.222	5	5	15	1	1	0
2:102963949:C:T	rs13028993	2	102963949	T	C	0.1041	1.481e-08	1.066	0.01134	0.833427	rs13016810	16	IL1RL1:IL18R1	00:00:00	intronic	0.025	5	5	15	1	1	0
2:102964742:C:T	rs13017455	2	102964742	C	T	0.3957	3.743e-55	1.116	0.007031	0.861888	rs13001325	16	IL1RL1:IL18R1	00:00:00	intronic	4.885	7	5	15	1	1	0
2:102964861:C:T	rs55927292	2	102964861	C	T	0.2908	1.609e-38	1.102	0.007498	0.965846	2:102991237_CA_C	16	IL1RL1:IL18R1	00:00:00	intronic	8.093	7	5	15	1	1	0
2:102965332:C:G	rs17027006	2	102965332	G	C	0.2908	7.845e-39	1.103	0.0075	0.966081	2:102991237_CA_C	16	IL1RL1:IL18R1	00:00:00	intronic	1.569	7	5	15	1	1	0
2:102965392:A:C	rs12999542	2	102965392	A	C	0.1041	1.514e-08	1.066	0.01134	0.833874	rs13016810	16	IL1RL1:IL18R1	00:00:00	intronic	0.499	6	5	15	1	1	0
2:102965871:C:T	rs12469506	2	102965871	C	T	0.2907	1.232e-38	1.103	0.007508	0.966305	2:102991237_CA_C	16	IL1RL1:IL18R1	00:00:00	intronic	1.334	6	5	15	1	1	0
2:102966310:A:G	rs10208293	2	102966310	G	A	0.2872	3.586e-62	0.8788	0.007764	1	rs10208293	16	IL1RL1:IL18R1	00:00:00	intronic	2.249	7	5	15	1	1	0
2:102966549:A:G	rs10197862	2	102966549	A	G	0.1408	1.978e-86	0.8136	0.01047	0.977916	rs72823641	16	IL1RL1:IL18R1	00:00:00	intronic	1.701	7	5	15	1	1	0
2:102967844:A:C	rs11123923	2	102967844	C	A	0.3958	2.153e-54	1.115	0.007029	0.858311	rs13001325	16	IL1RL1:IL18R1	00:00:00	intronic	7.045	4	5	15	1	1	0
2:102969117:T:TAA	rs761223125	2	102969117	TAA	T	0.3973	5.72e-54	1.117	0.007144	0.847837	rs13001325	16	IL18R1	0	intronic	0.381	NA	5	14	1	1	0
2:102969667:A:T	rs145573519	2	102969667	A	T	0.1395	2.082e-83	0.8147	0.01059	0.974209	rs72823641	16	IL18R1	0	intronic	1.037	6	5	15	1	1	0
2:102969807:C:T	rs67723747	2	102969807	C	T	0.2909	1.799e-38	1.102	0.007499	0.96902	2:102991237_CA_C	16	IL18R1	0	intronic	0.954	5	5	15	1	1	0
2:102971165:C:T	rs56386507	2	102971165	C	T	0.2909	1.332e-38	1.102	0.007498	0.969259	2:102991237_CA_C	16	IL18R1	0	intronic	9.656	7	5	14	1	1	0
2:102971363:G:T	rs13014644	2	102971363	G	T	0.104	1.122e-08	1.067	0.01135	0.832615	rs13016810	16	IL18R1	0	intronic	0.033	6	5	14	1	1	0
2:102974129:C:T	rs12999364	2	102974129	C	T	0.3957	6.144e-54	1.115	0.007028	0.855742	rs13001325	16	IL18R1	0	intronic	0.154	3a	1	15	1	1	1
2:102974328:A:G	rs56179005	2	102974328	G	A	0.141	7.81e-84	0.8162	0.01047	0.970201	rs72823641	16	IL18R1	0	intronic	4.361	3a	1	15	1	1	0
2:102974417:G:T	rs12998521	2	102974417	G	T	0.3954	4.488e-54	1.115	0.007031	0.856301	rs13001325	16	IL18R1	0	intronic	1.787	5	1	15	1	1	1
2:102974465:T:TA	2:102974465_TA_T	2	102974465	TA	T	0.3954	1.116e-53	1.115	0.00703	0.854432	rs13001325	16	IL18R1	0	intronic	0.008	NA	1	15	1	1	0
2:102975336:G:T	rs12987977	2	102975336	T	G	0.3957	7.269e-54	1.115	0.007028	0.85576	rs13001325	16	IL18R1	0	intronic	7.824	3a	1	15	1	1	1
2:102977537:A:G	rs6710885	2	102977537	A	G	0.3958	8.321e-54	1.115	0.007027	0.8549	rs13001325	16	IL18R1	0	intronic	5.475	4	5	15	1	1	0
2:102978400:A:G	rs11465567	2	102978400	A	G	0.1041	1.611e-08	1.066	0.01135	0.831327	rs13016810	16	IL18R1	0	intronic	5.316	4	3	15	1	1	0
2:102979028:C:T	rs2287037	2	102979028	C	T	0.3957	6.783e-54	1.115	0.007028	0.854676	rs13001325	16	IL18R1	0	intronic	0.389	NA	4	15	1	1	0
2:102980223:G:T	rs11465572	2	102980223	G	T	0.1041	1.554e-08	1.066	0.01135	0.831327	rs13016810	16	IL18R1	0	intronic	1.088	6	4	15	1	1	0
2:102982033:G:T	rs72823669	2	102982033	G	T	0.1409	6.439e-84	0.8158	0.01049	0.970965	rs72823641	16	IL18R1	0	intronic	0.893	7	4	9	1	1	0
2:102982223:C:T	rs4134504	2	102982223	C	T	0.1036	1.606e-08	1.066	0.01138	0.831078	rs13016810	16	IL18R1	0	intronic	2.247	5	4	9	1	1	0
2:102982276:C:G	rs13006323	2	102982276	C	G	0.1035	1.575e-08	1.066	0.01138	0.83183	rs13016810	16	IL18R1	0	intronic	8.517	7	4	9	1	1	0
2:102983247:A:C	rs4851569	2	102983247	C	A	0.3954	4.17e-53	1.114	0.007051	0.856048	rs13001325	16	IL18R1	0	intronic	1.279	4	1	9	1	1	1
2:102984279:C:T	rs1420098	2	102984279	T	C	0.3955	5.704e-53	1.114	0.007051	0.856405	rs13001325	16	IL18R1	0	intronic	6.132	NA	1	15	1	1	1
2:102984671:A:T	rs1882348	2	102984671	T	A	0.3955	4.564e-53	1.114	0.007052	0.856386	rs13001325	16	IL18R1	0	intronic	7.301	5	1	15	1	1	0
2:102985812:C:T	rs3771172	2	102985812	C	T	0.2907	1.439e-37	1.101	0.007515	0.97535	2:102991237_CA_C	16	IL18R1	0	intronic	3.033	NA	5	15	1	1	0
2:102985950:C:T	rs3771171	2	102985950	T	C	0.2908	1.711e-37	1.101	0.007516	0.975349	2:102991237_CA_C	16	IL18R1	0	intronic	10.09	NA	5	15	1	1	0
2:102986154:A:G	rs2160202	2	102986154	G	A	0.2907	1.167e-37	1.101	0.007517	0.975339	2:102991237_CA_C	16	IL18R1	0	intronic	3.021	NA	5	15	1	1	1
2:102990071:T:TA	2:102990071_TA_T	2	102990071	TA	T	0.2898	1.995e-37	1.101	0.007524	0.989116	2:102991237_CA_C	16	IL18R1	0	intronic	2.369	NA	4	15	1	1	0
2:102991237:C:CA	2:102991237_CA_C	2	102991237	CA	C	0.2927	7.844e-39	1.104	0.007565	1	2:102991237_CA_C	16	IL18R1	0	intronic	1.224	NA	4	15	1	1	0
2:102992079:A:G	rs2270298	2	102992079	A	G	0.289	6.685e-38	1.102	0.007517	0.990373	2:102991237_CA_C	16	IL18R1	0	intronic	0.299	NA	4	15	1	1	0
2:102994884:A:G	rs17027037	2	102994884	A	G	0.289	7.512e-38	1.101	0.007517	0.990373	2:102991237_CA_C	16	IL18R1	0	intronic	0.164	5	4	15	1	1	0
2:102995020:A:G	rs2080289	2	102995020	G	A	0.289	7.512e-38	1.101	0.007517	0.990373	2:102991237_CA_C	16	IL18R1	0	intronic	1.812	7	4	15	1	1	0
2:102996624:C:CA	rs79196257	2	102996624	C	CA	0.07251	1.999e-08	1.076	0.01301	0.693538	rs144641193	16	IL18R1	0	intronic	1.47	NA	4	15	1	1	0
2:102996805:C:T	rs11683700	2	102996805	C	T	0.289	6.979e-38	1.102	0.007517	0.990373	2:102991237_CA_C	16	IL18R1	0	intronic	1.834	7	4	15	1	1	0
2:102996872:C:T	rs3821203	2	102996872	C	T	0.289	7.296e-38	1.102	0.007517	0.990373	2:102991237_CA_C	16	IL18R1	0	intronic	1.309	NA	4	15	1	1	0
2:102997051:C:T	rs72823677	2	102997051	C	T	0.1416	2.378e-84	0.8156	0.01047	0.959716	rs72823641	16	IL18R1	0	intronic	0.074	5	5	15	1	1	0
2:102997174:A:T	rs3771162	2	102997174	A	T	0.289	5.891e-38	1.102	0.007517	0.990373	2:102991237_CA_C	16	IL18R1	0	intronic	5.862	5	5	15	1	1	0
2:102997733:G:T	rs11465633	2	102997733	G	T	0.2887	8.551e-38	1.101	0.007521	0.990116	2:102991237_CA_C	16	IL18R1	0	intronic	2.161	5	4	15	1	1	0
2:102999312:A:G	rs56258475	2	102999312	A	G	0.2889	1.21e-37	1.101	0.00752	0.990371	2:102991237_CA_C	16	IL18R1	0	intronic	5.151	6	4	15	1	1	0
2:103001402:C:T	rs1035130	2	103001402	C	T	0.2889	6.655e-38	1.102	0.007518	0.990372	2:102991237_CA_C	16	IL18R1	0	exonic	0.606	NA	4	15	1	1	0
2:103003265:A:C	rs2241116	2	103003265	C	A	0.2154	4.635e-26	1.091	0.008255	0.78921	rs141508079	16	IL18R1	0	intronic	0.573	NA	4	15	1	1	0
2:103006387:A:G	rs4851570	2	103006387	A	G	0.2896	5.674e-38	1.102	0.007506	0.989387	2:102991237_CA_C	16	IL18R1	0	intronic	1.257	5	4	15	1	1	0
2:103007567:C:T	rs17027060	2	103007567	T	C	0.2894	5.742e-38	1.102	0.007508	0.988892	2:102991237_CA_C	16	IL18R1	0	intronic	6.48	6	5	15	1	1	0
2:103007692:G:GC	rs140764194	2	103007692	G	GC	0.289	3.691e-38	1.102	0.007512	0.989886	2:102991237_CA_C	16	IL18R1	0	intronic	0.32	NA	5	15	1	1	0
2:103008969:C:G	rs66919607	2	103008969	C	G	0.2894	5.728e-38	1.102	0.007507	0.988895	2:102991237_CA_C	16	IL18R1	0	intronic	5.419	5	5	15	1	1	0
2:103009412:A:G	rs11679146	2	103009412	A	G	0.1405	2.697e-85	0.8141	0.01051	0.958114	rs72823641	16	IL18R1	0	intronic	6.566	6	5	15	1	1	0
2:103010530:A:G	rs2287035	2	103010530	G	A	0.2894	6.92e-38	1.101	0.007508	0.988894	2:102991237_CA_C	16	IL18R1	0	intronic	0.115	NA	4	15	1	1	0
2:103010588:A:C	rs2287034	2	103010588	C	A	0.2896	6.219e-38	1.102	0.00751	0.988888	2:102991237_CA_C	16	IL18R1	0	intronic	4.153	NA	4	15	1	1	0
2:103011552:C:T	rs4851005	2	103011552	C	T	0.3683	1.174e-25	1.078	0.007131	0.697038	2:102991237_CA_C	16	IL18R1	00:00:00	intronic	0.61	5	5	15	1	1	0
2:103012674:C:T	rs17027071	2	103012674	C	T	0.2895	4.248e-38	1.102	0.007508	0.988398	2:102991237_CA_C	16	IL18R1	0	intronic	0.587	5	5	15	1	1	0
2:103013962:A:C	rs3732126	2	103013962	A	C	0.2895	6.068e-38	1.101	0.007506	0.988401	2:102991237_CA_C	16	IL18R1	0	UTR3	3.231	NA	5	15	1	1	0
2:103013963:C:G	rs3732125	2	103013963	G	C	0.2889	4.829e-38	1.102	0.00752	0.987639	2:102991237_CA_C	16	IL18R1	0	UTR3	1.443	5	5	15	1	1	0
2:103014302:G:T	rs1135354	2	103014302	T	G	0.2897	4.612e-38	1.102	0.007508	0.988394	2:102991237_CA_C	16	IL18R1	0	UTR3	1.211	5	5	15	1	1	0
2:103015918:C:T	rs17027087	2	103015918	C	T	0.2896	6.241e-38	1.101	0.007506	0.988397	2:102991237_CA_C	16	IL18R1	699	downstream	0.404	5	5	15	1	1	0
2:103018077:C:G	rs3732123	2	103018077	C	G	0.2887	6.192e-38	1.102	0.007511	0.984975	2:102991237_CA_C	16	IL18R1	2858	intergenic	1.246	5	5	15	1	1	1
2:103018279:C:T	rs79739102	2	103018279	T	C	0.0804	9.921e-10	1.078	0.01233	1	rs79739102	16	IL18R1	3060	intergenic	10.58	5	5	15	1	1	0
2:103019782:A:G	rs55742125	2	103019782	G	A	0.2888	6.115e-38	1.102	0.00751	0.984977	2:102991237_CA_C	16	IL18R1	4563	intergenic	1.585	6	5	15	1	1	0
2:103024331:A:G	rs55883125	2	103024331	G	A	0.2887	4.417e-38	1.102	0.007511	0.984975	2:102991237_CA_C	16	AC007248.7	3371	intergenic	0.42	6	9	15	1	1	0
2:103024738:A:T	rs4851006	2	103024738	T	A	0.2889	6.048e-38	1.102	0.007513	0.984966	2:102991237_CA_C	16	AC007248.7	2964	intergenic	0.055	6	9	15	1	1	0
2:103029165:A:T	rs11693955	2	103029165	A	T	0.2887	3.157e-38	1.102	0.007512	0.984967	2:102991237_CA_C	16	AC007248.7	596	downstream	8.635	5	9	15	1	1	0
2:103033825:A:T	rs3755272	2	103033825	T	A	0.2151	2.375e-26	1.092	0.008253	0.780276	rs141508079	16	IL18RAP	1323	intergenic	3.822	5	2	15	1	1	1
2:103035889:C:T	rs2293225	2	103035889	C	T	0.2153	2.271e-26	1.092	0.008253	0.780287	rs141508079	16	IL18RAP	0	intronic	8.327	5	1	15	1	1	1
2:103036677:C:T	rs3771156	2	103036677	C	T	0.2887	4.507e-38	1.102	0.007512	0.984966	2:102991237_CA_C	16	IL18RAP	0	intronic	6.677	NA	1	15	1	1	0
2:103040945:A:G	rs887972	2	103040945	G	A	0.3063	1.187e-37	1.1	0.007406	0.905933	2:102991237_CA_C	16	IL18RAP	0	intronic	2.748	NA	1	15	1	1	0
2:103041167:C:T	rs887971	2	103041167	T	C	0.3075	7.302e-37	1.098	0.007402	0.900955	2:102991237_CA_C	16	IL18RAP	0	intronic	2.593	NA	1	15	1	1	0
2:103043739:A:T	rs11678975	2	103043739	T	A	0.2876	1.738e-37	1.101	0.007512	0.944142	2:102991237_CA_C	16	IL18RAP	0	intronic	3.039	7	1	15	1	1	0
2:103047802:C:T	rs66566526	2	103047802	C	T	0.2876	1.134e-37	1.101	0.00751	0.943684	2:102991237_CA_C	16	IL18RAP	0	intronic	3.09	7	4	15	1	1	0
2:103048157:A:G	rs56331791	2	103048157	G	A	0.2874	1.217e-37	1.101	0.007512	0.944645	2:102991237_CA_C	16	IL18RAP	0	intronic	0.876	6	4	15	1	1	0
2:103050862:A:AATG	rs77233813	2	103050862	A	AATG	0.2869	7.171e-37	1.1	0.007522	0.945436	2:102991237_CA_C	16	IL18RAP:AC007278.2	00:00:00	ncRNA_intronic	6.322	NA	5	15	1	1	0
2:103051144:A:G	rs11681718	2	103051144	A	G	0.2875	5.877e-37	1.1	0.007513	0.944866	2:102991237_CA_C	16	IL18RAP:AC007278.2	00:00:00	ncRNA_exonic	4.196	5	5	15	1	1	1
2:103051474:T:TA	2:103051474_TA_T	2	103051474	T	TA	0.4064	1.723e-28	0.9244	0.0071	1	2:103051474_TA_T	16	IL18RAP:AC007278.2	00:00:00	ncRNA_exonic	1.286	NA	5	15	1	1	0
2:103051558:C:T	rs4851582	2	103051558	T	C	0.2875	4.745e-37	1.1	0.007513	0.944866	2:102991237_CA_C	16	IL18RAP:AC007278.2	00:00:00	ncRNA_exonic	1.201	3a	5	15	1	1	1
2:103053141:G:GA	2:103053141_GA_G	2	103053141	GA	G	0.2866	3.832e-36	1.099	0.007539	0.943908	2:102991237_CA_C	16	IL18RAP	0	intronic	4.605	NA	2	15	1	1	0
2:103055420:A:G	rs17027166	2	103055420	G	A	0.2875	9.284e-37	1.1	0.007512	0.944404	2:102991237_CA_C	16	IL18RAP:AC007278.3	00:00:00	ncRNA_exonic	0.876	7	5	15	1	1	0
2:103055661:C:T	rs55645612	2	103055661	C	T	0.2875	9.578e-37	1.1	0.007512	0.944404	2:102991237_CA_C	16	IL18RAP:AC007278.3	00:00:00	ncRNA_exonic	0.629	4	5	15	1	1	0
2:103056096:A:G	rs56166614	2	103056096	A	G	0.2874	8.906e-37	1.1	0.007512	0.944375	2:102991237_CA_C	16	IL18RAP:AC007278.3	00:00:00	ncRNA_exonic	4.721	4	4	15	1	1	0
2:103056534:A:C	rs10490204	2	103056534	A	C	0.2875	8.729e-37	1.1	0.007514	0.9444	2:102991237_CA_C	16	IL18RAP:AC007278.3	00:00:00	ncRNA_exonic	2.448	NA	4	15	1	1	0
2:103057159:C:T	rs17027179	2	103057159	C	T	0.2875	1.042e-36	1.1	0.007512	0.944404	2:102991237_CA_C	16	IL18RAP	0	intronic	3.999	7	4	15	1	1	0
2:103057892:A:G	rs11465702	2	103057892	A	G	0.142	2.207e-84	0.8158	0.01046	0.956127	rs72823641	16	IL18RAP	0	intronic	3.61	5	4	15	1	1	0
2:103058803:C:T	rs11123927	2	103058803	C	T	0.2875	9.611e-37	1.1	0.007512	0.944393	2:102991237_CA_C	16	IL18RAP	0	intronic	2.123	3a	4	15	1	1	0
2:103059205:A:AT	rs78796646	2	103059205	A	AT	0.2859	5.83e-37	1.1	0.007538	0.943612	2:102991237_CA_C	16	IL18RAP	0	intronic	2.311	NA	4	15	1	1	0
2:103059237:G:T	rs10490203	2	103059237	T	G	0.2875	8.686e-37	1.1	0.007513	0.944393	2:102991237_CA_C	16	IL18RAP	0	intronic	0.404	NA	4	15	1	1	0
2:103060300:C:T	rs4851583	2	103060300	T	C	0.2875	9.842e-37	1.1	0.007513	0.944393	2:102991237_CA_C	16	IL18RAP	0	intronic	6.796	5	4	15	1	1	0
2:103060851:A:G	rs3771150	2	103060851	G	A	0.2875	9.885e-37	1.1	0.007513	0.944397	2:102991237_CA_C	16	IL18RAP	0	intronic	5.263	NA	4	15	1	1	0
2:103061147:A:G	rs11694360	2	103061147	G	A	0.2875	9.969e-37	1.1	0.007513	0.944393	2:102991237_CA_C	16	IL18RAP	0	intronic	5.505	7	4	15	1	1	0
2:103061286:A:G	rs11123928	2	103061286	G	A	0.2875	1.258e-36	1.1	0.007513	0.944393	2:102991237_CA_C	16	IL18RAP	0	intronic	0.103	7	4	15	1	1	0
2:103062116:A:G	rs7597017	2	103062116	A	G	0.2875	1.054e-36	1.1	0.007513	0.944393	2:102991237_CA_C	16	IL18RAP	0	intronic	5.166	6	4	15	1	1	0
2:103062754:A:T	rs4851585	2	103062754	T	A	0.2875	1.028e-36	1.1	0.007513	0.944393	2:102991237_CA_C	16	IL18RAP	0	intronic	0.007	7	4	15	1	1	0
2:103063520:A:G	rs11465723	2	103063520	G	A	0.142	3.75e-84	0.8161	0.01045	0.95493	rs72823641	16	IL18RAP	0	intronic	1.706	7	4	15	1	1	0
2:103065367:A:G	rs56044378	2	103065367	G	A	0.2861	1.869e-35	1.098	0.00754	0.941007	2:102991237_CA_C	16	IL18RAP	0	intronic	0.429	7	4	15	1	1	0
2:103067143:A:G	rs11123929	2	103067143	G	A	0.2878	2.366e-36	1.099	0.007512	0.943185	2:102991237_CA_C	16	IL18RAP	0	intronic	0.962	7	4	15	1	1	0
2:103067823:C:T	rs11465732	2	103067823	C	T	0.0735	3.207e-08	1.074	0.01287	0.687616	rs144641193	16	IL18RAP	0	intronic	0.591	6	4	15	1	1	0
2:103069472:A:AGG	2:103069472_AGG_A	2	103069472	AGG	A	0.1406	7.067e-84	0.8154	0.01052	0.953625	rs72823641	16	IL18RAP	446	downstream	NA	NA	4	15	1	1	0
2:103069475:G:T	rs573943987	2	103069475	G	T	0.1406	7.067e-84	0.8154	0.01052	0.953625	rs72823641	16	IL18RAP	449	downstream	1.226	NA	4	15	1	1	0
2:103069476:T:TC	rs372200760	2	103069476	T	TC	0.1406	7.067e-84	0.8154	0.01052	0.953625	rs72823641	16	IL18RAP	450	downstream	NA	NA	4	15	1	1	0
2:103070982:C:T	rs72825916	2	103070982	C	T	0.142	7.839e-84	0.8165	0.01045	0.952518	rs72823641	16	IL18RAP	1956	intergenic	2.273	7	4	15	1	1	0
2:103074651:C:T	rs56117144	2	103074651	T	C	0.2879	1.68e-36	1.099	0.007511	0.942469	2:102991237_CA_C	16	IL18RAP	5625	intergenic	3.813	6	5	15	1	1	0
2:103075381:C:G	rs57081652	2	103075381	G	C	0.2878	1.964e-36	1.099	0.007511	0.942232	2:102991237_CA_C	16	IL18RAP	6355	intergenic	1.448	7	5	15	1	1	0
2:103076001:A:C	rs60038017	2	103076001	A	C	0.2879	2.475e-36	1.099	0.00751	0.941755	2:102991237_CA_C	16	IL18RAP	6975	intergenic	1.644	6	5	15	1	1	0
2:103076426:C:T	rs11690532	2	103076426	C	T	0.1867	2.584e-24	1.092	0.00869	0.850033	rs141508079	16	IL18RAP	7400	intergenic	2.676	7	5	15	1	1	0
2:103079330:C:T	rs17027230	2	103079330	C	T	0.2879	2.566e-36	1.099	0.00751	0.942	2:102991237_CA_C	16	IL18RAP	10304	intergenic	0.528	7	5	15	0	1	0
2:103087086:A:G	rs72825929	2	103087086	A	G	0.1106	5.967e-13	1.081	0.01084	1	rs72825929	16	SLC9A4	2675	intergenic	10.74	6	5	15	1	1	0
2:103087383:C:T	rs56043441	2	103087383	C	T	0.2924	7.456e-36	1.098	0.007476	0.922252	2:102991237_CA_C	16	SLC9A4	2378	intergenic	0.256	7	9	15	1	1	0
2:103088517:A:C	rs4140785	2	103088517	A	C	0.2923	4.289e-36	1.098	0.007476	0.922486	2:102991237_CA_C	16	SLC9A4	1244	intergenic	3.242	NA	13	15	1	1	0
2:103089678:C:T	rs4851011	2	103089678	C	T	0.2923	4.479e-36	1.098	0.007476	0.922486	2:102991237_CA_C	16	SLC9A4	83	upstream	14.69	4	1	14	1	1	1
2:103090127:C:T	rs17027255	2	103090127	C	T	0.2923	6.405e-36	1.098	0.007476	0.922255	2:102991237_CA_C	16	SLC9A4	0	UTR5	7.202	6	1	14	1	1	0
2:103091540:A:G	rs17027258	2	103091540	A	G	0.2928	6.327e-36	1.098	0.007472	0.918796	2:102991237_CA_C	16	SLC9A4	0	intronic	12.83	6	1	15	1	1	0
2:103092270:C:T	rs13018263	2	103092270	T	C	0.2056	2.529e-48	0.8792	0.008816	0.609973	rs72823641	16	SLC9A4	0	intronic	0.749	6	1	15	1	1	0
2:103092441:C:G	rs1468790	2	103092441	C	G	0.4313	4.241e-24	0.9315	0.007006	0.904113	2:103051474_TA_T	16	SLC9A4	0	intronic	3.288	7	1	15	1	1	0
2:103092503:C:T	rs1468789	2	103092503	C	T	0.2578	3.717e-33	1.098	0.007785	0.811684	2:102991237_CA_C	16	SLC9A4	0	intronic	0.969	NA	1	15	1	1	0
2:103092513:C:T	rs1468788	2	103092513	T	C	0.4314	1.992e-24	0.931	0.007012	0.903989	2:103051474_TA_T	16	SLC9A4	0	intronic	3.246	NA	1	15	1	1	0
2:103092584:C:G	rs35181686	2	103092584	C	G	0.2045	2.461e-48	0.8789	0.008838	0.613171	rs72823641	16	SLC9A4	0	intronic	0.289	7	1	15	1	1	0
2:103095404:A:G	rs11692304	2	103095404	G	A	0.4755	6.743e-11	0.9551	0.007032	1	rs11692304	16	SLC9A4	0	exonic	1.865	4	2	15	1	1	0
2:103098191:A:G	rs1523199	2	103098191	G	A	0.2939	4.293e-08	1.042	0.007565	0.921598	2:103121404_ACT_A	16	SLC9A4	0	intronic	0.499	NA	5	15	1	1	0
2:103098474:C:T	rs1523198	2	103098474	T	C	0.294	4.498e-08	1.042	0.007565	0.921101	2:103121404_ACT_A	16	SLC9A4	0	intronic	1.695	NA	5	15	1	1	1
2:103101012:A:G	rs4851594	2	103101012	A	G	0.4995	3.651e-10	0.9571	0.006987	0.9097	rs11692304	16	SLC9A4	0	intronic	2.175	5	5	15	1	1	0
2:103101108:A:G	rs6719296	2	103101108	G	A	0.4996	4.321e-10	0.9573	0.006987	0.909869	rs11692304	16	SLC9A4	0	intronic	3.357	5	5	15	1	1	0
2:103103232:C:T	rs10175045	2	103103232	C	T	0.2945	3.503e-08	1.043	0.007549	0.922154	2:103121404_ACT_A	16	SLC9A4	0	intronic	4.909	7	5	15	1	1	0
2:103103289:C:T	rs10207579	2	103103289	C	T	0.4998	2.186e-10	0.9567	0.006979	0.908877	rs11692304	16	SLC9A4	0	intronic	4.167	5	5	15	1	1	0
2:103103297:A:G	rs10172588	2	103103297	G	A	0.2945	3.51e-08	1.043	0.007549	0.922154	2:103121404_ACT_A	16	SLC9A4	0	intronic	3.168	5	5	15	1	1	0
2:103104500:A:G	rs737231	2	103104500	G	A	0.4997	4.357e-10	0.9576	0.006947	0.908924	rs11692304	16	SLC9A4	0	intronic	1.28	NA	2	15	1	1	1
2:103105744:A:G	rs4851596	2	103105744	G	A	0.4996	4.264e-10	0.9575	0.006949	0.905589	rs11692304	16	SLC9A4	0	intronic	6.583	5	5	15	1	1	0
2:103106773:A:G	rs1523200	2	103106773	A	G	0.4996	4.247e-10	0.9575	0.006947	0.905831	rs11692304	16	SLC9A4	0	intronic	1.058	7	2	15	1	1	0
2:103107739:A:C	rs10203707	2	103107739	C	A	0.4996	3.804e-10	0.9574	0.006947	0.90583	rs11692304	16	SLC9A4	0	intronic	0.04	6	5	15	1	1	0
2:103109863:A:G	rs112505882	2	103109863	G	A	0.0555	7.823e-29	0.8369	0.01598	1	rs112505882	16	SLC9A4	0	intronic	2.312	5	5	15	1	1	0
2:103117329:A:G	rs12712154	2	103117329	A	G	0.4998	6.743e-10	0.958	0.006949	0.905757	rs11692304	16	SLC9A4	0	intronic	4.92	3a	5	15	1	1	0
2:103117747:A:AT	rs796844201	2	103117747	AT	A	0.2968	3.994e-08	1.042	0.007499	0.919539	2:103121404_ACT_A	16	SLC9A4	0	intronic	0.778	NA	5	15	1	1	0
2:103118881:A:G	rs4851604	2	103118881	G	A	0.4997	6.351e-10	0.958	0.006949	0.905739	rs11692304	16	SLC9A4	0	intronic	7.186	7	5	15	1	1	0
2:103121404:A:ACT	2:103121404_ACT_A	2	103121404	A	ACT	0.3136	5.01e-09	1.044	0.0074	1	2:103121404_ACT_A	16	SLC9A4	0	intronic	4.17	NA	1	15	1	1	0
2:103121654:A:G	rs72825956	2	103121654	G	A	0.077	1.813e-18	0.8884	0.01349	0.834908	rs72825990	16	SLC9A4	0	intronic	1.615	5	1	15	1	1	0
2:103167031:A:G	rs13008334	2	103167031	A	G	0.1106	9.848e-19	0.9026	0.01159	0.789384	rs66817110	16	SLC9A4	16599	intergenic	8	6	9	15	0	1	0
2:103178948:A:G	rs72825990	2	103178948	A	G	0.09145	3.189e-17	0.9015	0.01229	1	rs72825990	16	SLC9A4	28516	intergenic	5.881	6	9	15	0	1	0
2:103180253:T:TGA	rs780804508	2	103180253	TGA	T	0.4196	1.442e-17	0.9409	0.007139	0.887737	rs746807561	16	SLC9A4	29821	intergenic	2.472	NA	7	15	0	1	0
2:103180530:A:C	rs2192756	2	103180530	A	C	0.4204	6.084e-17	0.9424	0.007093	0.880072	rs746807561	16	SLC9A4	30098	intergenic	2.681	NA	7	15	0	1	0
2:103180864:C:T	rs11681159	2	103180864	T	C	0.3683	1.293e-10	1.047	0.007209	0.946508	2:103200652_GT_G	16	SLC9A4	30432	intergenic	6.282	7	7	15	0	1	0
2:103181778:A:G	rs12994345	2	103181778	G	A	0.1063	4.348e-21	0.8945	0.01183	0.849307	rs66817110	16	SLC9A4	31346	intergenic	3.959	7	9	15	0	1	0
2:103182687:A:T	rs10186929	2	103182687	T	A	0.416	2.389e-17	0.9416	0.007105	0.895526	rs746807561	16	SLC9A4	32255	intergenic	10.81	6	9	15	0	1	0
2:103182826:T:TA	rs530523493	2	103182826	T	TA	0.4124	1.079e-16	0.9421	0.007192	0.891054	rs746807561	16	SLC9A4	32394	intergenic	1.466	NA	9	15	0	1	0
2:103191583:A:G	rs55982910	2	103191583	A	G	0.3677	6.926e-11	1.048	0.007206	0.947263	2:103200652_GT_G	16	SLC9A4	41151	intergenic	9.972	7	9	15	0	1	0
2:103191817:A:G	rs55956730	2	103191817	G	A	0.3677	6.931e-11	1.048	0.007206	0.947263	2:103200652_GT_G	16	SLC9A4	41385	intergenic	1.393	5	9	15	0	1	0
2:103192763:T:TATTTTAATTATTTAA	rs779755679	2	103192763	TATTTTAATTATTTAA	T	0.3641	2.26e-10	1.047	0.007258	0.948264	2:103200652_GT_G	16	SLC9A4	42331	intergenic	7.163	NA	9	15	0	0	0
2:103193158:C:T	rs9973655	2	103193158	C	T	0.3773	2.801e-11	1.049	0.007172	0.986505	2:103200652_GT_G	16	SLC9A4	42726	intergenic	7.967	7	9	15	0	1	0
2:103193364:A:T	rs9973883	2	103193364	T	A	0.3773	2.58e-11	1.049	0.007172	0.986505	2:103200652_GT_G	16	SLC9A2	42801	intergenic	2.12	6	9	15	0	1	0
2:103194296:C:CTGTT	2:103194296_CTGTT_C	2	103194296	CTGTT	C	0.4104	7.367e-20	0.9367	0.00717	0.92109	rs746807561	16	SLC9A2	41869	intergenic	0.976	NA	9	15	0	1	0
2:103194558:A:G	rs74263644	2	103194558	A	G	0.1944	2.439e-14	1.068	0.008687	0.811428	rs17775170	16	SLC9A2	41607	intergenic	2.87	6	9	15	0	1	0
2:103199072:A:T	rs7604866	2	103199072	T	A	0.3774	3.035e-11	1.049	0.007157	0.986763	2:103200652_GT_G	16	SLC9A2	37093	intergenic	2.541	6	5	15	0	1	0
2:103200349:A:T	rs11695876	2	103200349	T	A	0.3706	2.641e-11	1.049	0.007158	0.956562	2:103200652_GT_G	16	SLC9A2	35816	intergenic	1.905	6	5	15	0	1	0
2:103200629:A:G	rs72825993	2	103200629	G	A	0.05394	3.146e-25	0.8456	0.01616	0.939853	rs112505882	16	SLC9A2	35536	intergenic	0.144	7	5	15	0	1	0
2:103200652:G:GT	2:103200652_GT_G	2	103200652	GT	G	0.3797	1.838e-11	1.049	0.007157	1	2:103200652_GT_G	16	SLC9A2	35513	intergenic	0.68	NA	5	15	0	0	0
2:103201305:G:T	rs12712161	2	103201305	G	T	0.408	9.471e-20	0.9379	0.007053	0.920376	rs746807561	16	SLC9A2	34860	intergenic	0.139	5	5	15	0	1	0
2:103201858:C:T	rs66817110	2	103201858	C	T	0.08463	3.466e-27	0.8663	0.01329	1	rs66817110	16	SLC9A2	34307	intergenic	0.642	7	5	15	0	1	0
2:103204138:C:T	rs56661848	2	103204138	C	T	0.3832	6.059e-11	1.048	0.007094	0.856264	2:103200652_GT_G	16	SLC9A2	32027	intergenic	0.147	7	5	15	0	1	0
2:103204729:A:C	rs7588111	2	103204729	C	A	0.4466	9.726e-12	1.048	0.006941	0.758037	2:103200652_GT_G	16	SLC9A2	31436	intergenic	0.758	7	5	15	0	1	0
2:103205175:A:G	rs17027517	2	103205175	A	G	0.452	4.795e-12	1.049	0.006937	0.74626	2:103200652_GT_G	16	SLC9A2	30990	intergenic	2.344	5	5	15	0	1	1
2:103206068:C:T	rs7594744	2	103206068	C	T	0.4466	8.64e-12	1.049	0.006939	0.757313	2:103200652_GT_G	16	SLC9A2	30097	intergenic	0.072	6	5	15	0	1	0
2:103207806:C:T	rs9308859	2	103207806	T	C	0.3908	1.234e-19	0.9375	0.007116	0.998965	rs746807561	16	SLC9A2	28359	intergenic	9.771	6	5	15	0	1	0
2:103207959:C:G	rs9308860	2	103207959	C	G	0.2358	4.5e-31	0.9074	0.008382	1	rs9308860	16	SLC9A2	28206	intergenic	3.107	6	5	15	0	1	0
2:103208151:G:GTTTC	rs746807561	2	103208151	GTTTC	G	0.3903	7.04e-20	0.9369	0.007143	1	rs746807561	16	SLC9A2	28014	intergenic	13.94	NA	5	15	0	1	1
2:103208540:A:C	rs7602767	2	103208540	C	A	0.4467	1.163e-11	1.048	0.006936	0.75687	2:103200652_GT_G	16	SLC9A2	27625	intergenic	0.681	7	5	15	0	1	1
2:103208945:C:T	rs1861228	2	103208945	C	T	0.3909	1.254e-19	0.9375	0.007116	0.999172	rs746807561	16	SLC9A2	27220	intergenic	0.596	7	5	15	0	1	0
2:103209596:C:T	rs10209131	2	103209596	C	T	0.391	1.24e-19	0.9375	0.007116	0.999172	rs746807561	16	SLC9A2	26569	intergenic	5.336	6	5	15	0	1	0
2:103210130:G:T	rs7573372	2	103210130	T	G	0.4521	5.845e-12	1.049	0.006929	0.743092	2:103200652_GT_G	16	SLC9A2	26035	intergenic	6.354	5	5	15	0	1	1
2:103210221:C:T	rs7573475	2	103210221	T	C	0.4522	7.126e-12	1.049	0.006931	0.741851	2:103200652_GT_G	16	SLC9A2	25944	intergenic	2.671	4	5	15	0	1	1
2:103210366:T:TG	rs761689888	2	103210366	TG	T	0.4506	5.387e-12	1.049	0.006939	0.742396	2:103200652_GT_G	16	SLC9A2	25799	intergenic	8.91	NA	5	15	0	1	0
2:103210437:A:G	rs12471422	2	103210437	G	A	0.452	6.385e-12	1.049	0.00693	0.742862	2:103200652_GT_G	16	SLC9A2	25728	intergenic	1.714	4	5	15	0	1	0
2:103210455:A:C	rs7557352	2	103210455	C	A	0.452	6.385e-12	1.049	0.00693	0.742762	2:103200652_GT_G	16	SLC9A2	25710	intergenic	7.528	5	5	15	0	1	0
2:103210544:A:G	rs2310313	2	103210544	G	A	0.3909	1.155e-19	0.9375	0.007116	0.998965	rs746807561	16	SLC9A2	25621	intergenic	7.107	5	5	15	0	1	0
2:103211442:G:T	rs17027547	2	103211442	G	T	0.4522	5.488e-12	1.049	0.006929	0.742938	2:103200652_GT_G	16	SLC9A2	24723	intergenic	0.289	5	5	15	0	1	0
2:103211510:A:T	rs56290409	2	103211510	T	A	0.4522	5.488e-12	1.049	0.006929	0.742938	2:103200652_GT_G	16	SLC9A2	24655	intergenic	3.205	5	5	15	0	1	0
2:103211519:C:G	rs55896286	2	103211519	C	G	0.3852	6.183e-11	1.047	0.007082	0.86335	2:103200652_GT_G	16	SLC9A2	24646	intergenic	1.498	5	5	15	0	1	0
2:103212196:A:G	rs2192667	2	103212196	G	A	0.3852	6.287e-11	1.047	0.007082	0.86335	2:103200652_GT_G	16	SLC9A2	23969	intergenic	0.391	NA	5	15	0	1	0
2:103212675:A:C	rs6543163	2	103212675	A	C	0.4522	5.596e-12	1.049	0.006929	0.742938	2:103200652_GT_G	16	SLC9A2	23490	intergenic	0.517	6	5	15	0	1	0
2:103212715:C:CT	rs11400644	2	103212715	C	CT	0.393	2.278e-11	1.049	0.007198	0.876801	2:103200652_GT_G	16	SLC9A2	23450	intergenic	1.199	NA	5	15	0	1	0
2:103213000:C:T	rs6543164	2	103213000	T	C	0.4522	5.901e-12	1.049	0.006929	0.742938	2:103200652_GT_G	16	SLC9A2	23165	intergenic	0.104	7	5	15	0	1	0
2:103213458:C:T	rs957404	2	103213458	C	T	0.3853	5.366e-11	1.048	0.007081	0.863395	2:103200652_GT_G	16	SLC9A2	22707	intergenic	3.408	NA	5	15	0	1	0
2:103213881:C:T	rs17825681	2	103213881	C	T	0.4467	1.184e-11	1.048	0.006936	0.756712	2:103200652_GT_G	16	SLC9A2	22284	intergenic	3.31	6	5	15	0	1	0
2:103214490:A:G	rs17027571	2	103214490	G	A	0.4522	6.146e-12	1.049	0.006929	0.74294	2:103200652_GT_G	16	SLC9A2	21675	intergenic	2.105	4	5	15	0	1	0
2:103215395:A:G	rs58664169	2	103215395	A	G	0.3854	5.731e-11	1.047	0.007082	0.863263	2:103200652_GT_G	16	SLC9A2	20770	intergenic	9.461	7	5	15	0	1	0
2:103215935:C:T	rs11673795	2	103215935	C	T	0.3854	6.15e-11	1.047	0.007082	0.863246	2:103200652_GT_G	16	SLC9A2	20230	intergenic	0.418	6	5	15	0	1	0
2:103216078:A:G	rs11685729	2	103216078	G	A	0.3835	9.752e-11	1.047	0.007089	0.855748	2:103200652_GT_G	16	SLC9A2	20087	intergenic	3.076	3a	5	15	0	1	0
2:103216531:C:T	rs2192666	2	103216531	T	C	0.3856	7.54e-11	1.047	0.007083	0.863391	2:103200652_GT_G	16	SLC9A2	19634	intergenic	4.845	NA	5	15	0	1	0
2:103216578:C:G	rs2192665	2	103216578	G	C	0.4522	5.256e-12	1.049	0.006933	0.743189	2:103200652_GT_G	16	SLC9A2	19587	intergenic	1.132	7	5	15	0	1	0
2:103217513:G:T	rs62154727	2	103217513	T	G	0.3833	1.001e-10	1.047	0.00709	0.855153	2:103200652_GT_G	16	SLC9A2	18652	intergenic	7.731	7	5	15	0	1	0
2:103218865:A:T	rs78123548	2	103218865	A	T	0.07994	4.813e-18	0.8913	0.01329	0.820105	rs72825990	16	SLC9A2	17300	intergenic	2.328	7	5	15	0	1	0
2:103219213:A:G	rs873625	2	103219213	A	G	0.3932	4.995e-11	1.047	0.007054	0.893176	2:103200652_GT_G	16	SLC9A2	16952	intergenic	1.574	NA	5	15	0	1	0
2:103220386:C:CA	rs749297819	2	103220386	CA	C	0.3912	1.043e-10	1.047	0.007065	0.886465	2:103200652_GT_G	16	SLC9A2	15779	intergenic	10.34	NA	2	15	0	1	0
2:103221237:A:ACT	2:103221237_ACT_A	2	103221237	ACT	A	0.3936	6.572e-11	1.047	0.007058	0.894362	2:103200652_GT_G	16	SLC9A2	14928	intergenic	0.454	NA	7	15	0	1	0
2:103221932:A:G	rs759338	2	103221932	G	A	0.3913	6.635e-11	1.047	0.00706	0.884802	2:103200652_GT_G	16	SLC9A2	14233	intergenic	0.452	NA	5	15	0	1	0
2:103222211:C:T	rs741257	2	103222211	T	C	0.4506	6.345e-12	1.049	0.006935	0.736675	2:103200652_GT_G	16	SLC9A2	13954	intergenic	0.859	NA	5	15	0	1	0
2:103223606:A:G	rs57303559	2	103223606	A	G	0.4507	7.425e-12	1.049	0.006935	0.736642	2:103200652_GT_G	16	SLC9A2	12559	intergenic	0.339	7	14	15	0	1	0
2:103224564:C:T	rs6719553	2	103224564	C	T	0.4453	1.736e-11	1.048	0.006938	0.750435	2:103200652_GT_G	16	SLC9A2	11601	intergenic	1.566	6	14	15	0	1	0
2:103225209:C:T	rs6543166	2	103225209	T	C	0.4453	1.726e-11	1.048	0.006938	0.750435	2:103200652_GT_G	16	SLC9A2	10956	intergenic	1.426	7	14	15	0	1	0
2:103228861:A:C	rs56180168	2	103228861	C	A	0.3933	4.312e-11	1.048	0.007053	0.892813	2:103200652_GT_G	16	SLC9A2	7304	intergenic	1.725	6	13	14	1	1	0
2:103230563:A:AATGG	rs774778103	2	103230563	AATGG	A	0.4446	3.187e-11	1.047	0.006946	0.749454	2:103200652_GT_G	16	SLC9A2	5602	intergenic	4.212	NA	5	14	1	1	0
2:103231388:C:T	rs13011360	2	103231388	C	T	0.1077	2.481e-19	0.9005	0.01166	0.845365	rs66817110	16	SLC9A2	4777	intergenic	0.664	7	5	14	1	1	0
2:103233587:C:T	rs56264704	2	103233587	T	C	0.3925	6.599e-11	1.047	0.007054	0.891864	2:103200652_GT_G	16	SLC9A2	2578	intergenic	4.738	5	5	14	1	1	0
2:103233851:C:CT	rs34332478	2	103233851	C	CT	0.3922	7.242e-11	1.047	0.007058	0.892354	2:103200652_GT_G	16	SLC9A2	2314	intergenic	3.268	NA	5	14	1	1	0
2:103234720:A:G	rs2110637	2	103234720	A	G	0.4499	1.004e-11	1.048	0.006935	0.735888	2:103200652_GT_G	16	SLC9A2	1445	intergenic	4.649	NA	5	13	1	1	0
2:103235647:C:G	rs7598839	2	103235647	G	C	0.4443	2.592e-11	1.047	0.006936	0.74863	2:103200652_GT_G	16	SLC9A2	518	upstream	12.89	4	1	10	1	1	0
2:103237631:C:T	rs2012454	2	103237631	T	C	0.3905	1.187e-10	1.047	0.007059	0.882381	2:103200652_GT_G	16	SLC9A2	0	intronic	0.211	NA	1	13	1	1	0
2:103238030:C:T	rs2215942	2	103238030	T	C	0.3926	6.369e-11	1.047	0.007054	0.888963	2:103200652_GT_G	16	SLC9A2	0	intronic	4.123	NA	1	13	1	1	0
2:103239988:A:G	rs1008397	2	103239988	G	A	0.3925	6.925e-11	1.047	0.007053	0.890102	2:103200652_GT_G	16	SLC9A2	0	intronic	9.135	NA	1	14	1	1	0
2:103251249:C:G	rs2041734	2	103251249	G	C	0.4615	4.553e-12	0.953	0.006959	0.973073	rs4851621	16	SLC9A2	0	intronic	1.145	4	2	15	1	1	0
2:103251691:C:T	rs2215945	2	103251691	T	C	0.4619	3.813e-12	0.9528	0.006957	0.971357	rs4851621	16	SLC9A2	0	intronic	0.259	NA	1	15	1	1	0
2:103251927:A:G	rs17775170	2	103251927	G	A	0.211	7.457e-16	1.07	0.008387	1	rs17775170	16	SLC9A2	0	intronic	5.871	4	2	15	1	1	0
2:103252467:C:T	rs4851621	2	103252467	C	T	0.4542	2.768e-12	0.9525	0.006964	1	rs4851621	16	SLC9A2	0	intronic	6.218	7	1	15	1	1	0
2:103253029:A:G	rs67768228	2	103253029	A	G	0.1082	9.001e-20	0.8998	0.0116	0.842087	rs66817110	16	SLC9A2	0	intronic	2.248	3a	1	15	1	1	1
2:103254682:C:T	rs12712165	2	103254682	T	C	0.458	2.606e-11	0.9547	0.006957	0.985921	rs4851621	16	SLC9A2	0	intronic	2.676	7	5	15	1	1	0
2:103255519:C:T	rs10178118	2	103255519	T	C	0.4579	2.72e-11	0.9547	0.006957	0.985717	rs4851621	16	SLC9A2	0	intronic	0.023	6	5	15	1	1	0
2:103256547:C:T	rs10181400	2	103256547	T	C	0.4603	4.226e-11	0.9552	0.006954	0.977391	rs4851621	16	SLC9A2	0	intronic	0.67	7	1	15	1	1	0
2:103262053:A:AAAG	2:103262053_AAAG_A	2	103262053	AAAG	A	0.1032	1.496e-19	0.8968	0.01205	0.845721	rs66817110	16	SLC9A2	0	intronic	1.265	NA	5	15	1	1	0
2:103277862:C:G	rs72828033	2	103277862	G	C	0.08206	8.571e-27	0.8668	0.01334	1	rs72828033	16	SLC9A2	0	intronic	0.905	6	5	15	1	1	0
2:103302509:A:G	rs12992196	2	103302509	A	G	0.3728	4.976e-08	0.9618	0.00715	1	rs12992196	16	SLC9A2	0	intronic	4.55	6	4	15	1	1	0
2:112247747:A:T	rs140294987	2	112247747	T	A	0.1208	3.632e-08	1.06	0.01063	0.996101	rs138308793	17	MIR4435-1HG	0	ncRNA_intronic	0.284	5	5	15	0	1	0
2:112250758:A:G	rs138308793	2	112250758	G	A	0.1225	5.783e-09	1.063	0.0105	1	rs138308793	17	MIR4435-1HG:AC017002.1:AC017002.2	00:00:00	ncRNA_intronic	2.598	4	1	15	0	0	0
2:112252585:C:G	rs141514755	2	112252585	G	C	0.1184	1.127e-08	1.062	0.01061	0.981275	rs138308793	17	MIR4435-1HG:AC017002.1	00:00:00	ncRNA_exonic	10.73	4	1	1	0	0	0
2:198148084:C:T	rs6730590	2	198148084	C	T	0.4008	5.139e-09	0.9595	0.00707	1	rs6730590	18	ANKRD44:ANKRD44-IT1	00:00:00	ncRNA_intronic	3.012	6	5	15	1	1	0
2:198148371:C:T	rs6715690	2	198148371	T	C	0.4012	6.612e-09	0.9598	0.007069	0.998741	rs6730590	18	ANKRD44:ANKRD44-IT1	00:00:00	ncRNA_intronic	6.247	6	5	15	1	1	0
2:198148522:A:G	rs6744206	2	198148522	G	A	0.3903	2.678e-08	0.9613	0.007102	0.957537	rs6730590	18	ANKRD44:ANKRD44-IT1	00:00:00	ncRNA_intronic	2.779	5	5	15	1	1	0
2:198148629:C:T	rs12616329	2	198148629	C	T	0.4012	6.401e-09	0.9598	0.007069	0.998741	rs6730590	18	ANKRD44:ANKRD44-IT1	00:00:00	ncRNA_intronic	7.703	5	5	15	1	1	0
2:198148767:A:G	rs12619296	2	198148767	G	A	0.4012	5.432e-09	0.9596	0.00707	0.998531	rs6730590	18	ANKRD44:ANKRD44-IT1	00:00:00	ncRNA_intronic	7.315	5	5	15	1	1	0
2:198148922:C:T	rs10931778	2	198148922	T	C	0.3904	3.322e-08	0.9615	0.007102	0.957935	rs6730590	18	ANKRD44:ANKRD44-IT1	00:00:00	ncRNA_intronic	13.85	5	5	15	1	1	0
2:198153342:G:GAT	2:198153342_GAT_G	2	198153342	G	GAT	0.3902	2.378e-08	0.961	0.007124	0.95615	rs6730590	18	ANKRD44:ANKRD44-IT1	00:00:00	ncRNA_intronic	0.195	NA	2	15	1	1	0
2:198493703:A:T	rs13396312	2	198493703	T	A	0.4758	2.042e-08	0.962	0.006915	0.772649	rs2139049	18	RFTN2	0	intronic	8.003	6	2	15	1	1	1
2:198494468:A:G	rs56858593	2	198494468	A	G	0.4765	1.216e-08	0.9614	0.006913	0.774349	rs2139049	18	RFTN2	0	intronic	2.987	6	4	15	1	1	0
2:198495431:C:G	rs3828317	2	198495431	G	C	0.4765	1.216e-08	0.9614	0.006913	0.774349	rs2139049	18	RFTN2	0	intronic	3.166	7	4	15	1	1	0
2:198497512:G:T	rs970552	2	198497512	T	G	0.4769	1.1e-08	0.9613	0.006913	0.774567	rs2139049	18	RFTN2	0	intronic	1.846	NA	4	15	1	1	0
2:198497709:C:T	rs970551	2	198497709	C	T	0.4766	1.218e-08	0.9614	0.006913	0.774494	rs2139049	18	RFTN2	0	intronic	6.056	NA	4	15	1	1	0
2:198499955:C:T	rs199718686	2	198499955	T	C	0.4769	1.047e-08	0.9612	0.006913	0.775153	rs2139049	18	RFTN2	0	intronic	1.715	7	5	15	1	1	0
2:198502376:G:T	rs201593077	2	198502376	G	T	0.4767	1.476e-08	0.9616	0.006915	0.774686	rs2139049	18	RFTN2	0	intronic	1.394	7	5	15	1	1	0
2:198505266:C:T	rs7604432	2	198505266	C	T	0.4696	4.059e-08	0.9624	0.00699	0.764191	rs2139049	18	RFTN2	0	intronic	0.964	6	1	15	1	1	0
2:198508016:A:G	rs7588831	2	198508016	A	G	0.4766	1.234e-08	0.9614	0.006913	0.774349	rs2139049	18	RFTN2	0	intronic	4.658	7	4	15	1	1	0
2:198511086:A:G	rs16866970	2	198511086	G	A	0.4765	1.295e-08	0.9614	0.006913	0.774161	rs2139049	18	RFTN2	0	intronic	3.36	7	4	15	1	1	0
2:198512849:A:G	rs13413470	2	198512849	G	A	0.4769	1.104e-08	0.9613	0.006913	0.774421	rs2139049	18	RFTN2	0	intronic	9.244	4	4	15	1	1	1
2:198513930:A:G	rs10196961	2	198513930	G	A	0.4766	1.224e-08	0.9614	0.006913	0.774349	rs2139049	18	RFTN2	0	intronic	2.324	5	4	15	1	1	1
2:198514924:C:T	rs11690491	2	198514924	C	T	0.4766	1.303e-08	0.9615	0.006913	0.774494	rs2139049	18	RFTN2	0	intronic	0.153	7	5	15	1	1	0
2:198515536:A:G	rs11690844	2	198515536	G	A	0.4766	1.231e-08	0.9614	0.006913	0.77464	rs2139049	18	RFTN2	0	intronic	7.642	7	4	15	1	1	0
2:198521749:T:TA	2:198521749_TA_T	2	198521749	TA	T	0.4761	9.124e-09	0.9609	0.006945	0.769691	rs2139049	18	RFTN2	0	intronic	0.839	NA	4	15	1	1	0
2:198522635:C:G	rs13429970	2	198522635	C	G	0.4768	9.734e-09	0.9611	0.006916	0.775196	rs2139049	18	RFTN2	0	intronic	5.683	4	5	15	1	1	0
2:198528999:C:T	rs58621102	2	198528999	C	T	0.4767	1.104e-08	0.9613	0.006915	0.775935	rs2139049	18	RFTN2	0	intronic	12.13	7	5	15	1	1	0
2:198529237:G:T	rs7601762	2	198529237	G	T	0.4767	1.088e-08	0.9612	0.006915	0.775935	rs2139049	18	RFTN2	0	intronic	4.929	5	4	15	1	1	0
2:198530293:A:G	rs6757852	2	198530293	G	A	0.475	4.146e-09	0.96	0.006942	0.773159	rs2139049	18	RFTN2	0	intronic	5.763	7	5	15	1	1	0
2:198533606:G:T	rs6748788	2	198533606	G	T	0.4771	8.128e-09	0.9609	0.006915	0.776384	rs2139049	18	RFTN2	0	intronic	7.627	6	4	15	1	1	0
2:198534708:A:G	rs7603839	2	198534708	G	A	0.4766	9.861e-09	0.9611	0.006915	0.775431	rs2139049	18	RFTN2	0	intronic	0.135	6	4	15	1	1	0
2:198535678:C:T	rs4286272	2	198535678	C	T	0.4639	1.73e-09	0.9591	0.006931	0.820188	rs2139049	18	RFTN2	0	intronic	2.053	5	4	15	1	1	0
2:198545462:A:G	rs7340470	2	198545462	A	G	0.4646	1.252e-09	0.9588	0.006926	0.821974	rs2139049	18	RFTN2	4692	intergenic	2.565	7	13	15	1	1	0
2:198548306:G:T	rs10460393	2	198548306	G	T	0.4646	1.235e-09	0.9588	0.006925	0.823318	rs2139049	18	RFTN2	7536	intergenic	0.267	7	13	15	1	1	0
2:198549737:C:CTATTTTATTT	2:198549737_CTATTTTATTT_C	2	198549737	C	CTATTTTATTT	0.4612	7.352e-10	0.9582	0.00694	0.816068	rs2139049	18	AC011997.1	8092	intergenic	0.984	NA	14	15	1	1	0
2:198551812:A:G	rs12622674	2	198551812	A	G	0.4646	1.246e-09	0.9588	0.006925	0.823318	rs2139049	18	AC011997.1	6017	intergenic	6.029	7	9	15	1	1	0
2:198556473:C:G	rs62277868	2	198556473	C	G	0.4645	1.24e-09	0.9588	0.006925	0.823138	rs2139049	18	AC011997.1	1356	intergenic	2.056	6	8	15	1	1	0
2:198557822:G:T	rs4347833	2	198557822	T	G	0.4717	1.075e-09	0.9583	0.006991	0.836175	rs2139049	18	AC011997.1	7	upstream	1.042	6	1	15	1	1	0
2:198557842:A:G	rs4618045	2	198557842	A	G	0.4722	8.898e-10	0.9581	0.006993	0.834182	rs2139049	18	AC011997.1	0	exonic	0.45	6	1	15	1	1	0
2:198558679:C:T	rs2341510	2	198558679	C	T	0.4645	1.211e-09	0.9588	0.006925	0.823891	rs2139049	18	AC011997.1	0	intronic	2.177	6	1	15	1	1	0
2:198561031:A:G	rs62277876	2	198561031	G	A	0.4681	1.484e-09	0.9589	0.006937	0.822997	rs2139049	18	AC011997.1	0	intronic	4.208	6	14	15	1	1	0
2:198561177:C:T	rs375922703	2	198561177	C	T	0.4645	1.376e-09	0.9589	0.006925	0.823391	rs2139049	18	AC011997.1	0	intronic	4.291	6	14	15	1	1	0
2:198563642:C:T	rs6743671	2	198563642	C	T	0.4646	1.173e-09	0.9587	0.006925	0.824329	rs2139049	18	AC011997.1	0	intronic	5.476	7	5	15	1	1	0
2:198565763:A:G	rs13034353	2	198565763	G	A	0.4646	1.184e-09	0.9588	0.006925	0.824329	rs2139049	18	AC011997.1	0	intronic	7.601	4	5	15	1	1	0
2:198569051:G:T	rs4850437	2	198569051	G	T	0.4634	1.731e-09	0.9591	0.006929	0.823004	rs2139049	18	AC011997.1	0	intronic	3.771	5	2	15	1	1	1
2:198572076:A:ATTC	rs3832092	2	198572076	ATTC	A	0.4667	1.62e-09	0.959	0.006939	0.819116	rs2139049	18	AC011997.1:MARS2	00:00:00	UTR3	5.675	NA	1	2	1	1	0
2:198576142:C:T	rs4850808	2	198576142	C	T	0.4652	3.905e-09	0.9599	0.006951	0.817274	rs2139049	18	AC011997.1	0	intronic	3.424	5	2	5	1	1	0
2:198582601:A:C	rs13029495	2	198582601	A	C	0.4661	2.483e-09	0.9595	0.006937	0.818009	rs2139049	18	AC011997.1	0	intronic	2.247	7	5	15	1	1	0
2:198583267:A:G	rs4850438	2	198583267	G	A	0.4659	1.774e-09	0.9591	0.006938	0.819118	rs2139049	18	AC011997.1	0	intronic	3.682	5	5	15	1	1	0
2:198585087:C:G	rs10497807	2	198585087	C	G	0.4659	2.051e-09	0.9593	0.006937	0.818972	rs2139049	18	AC011997.1	0	intronic	5.589	6	5	15	1	1	0
2:198587865:C:T	rs12472359	2	198587865	C	T	0.4696	6.815e-10	0.9582	0.006924	0.843253	rs2139049	18	AC011997.1	0	intronic	0.158	3a	5	15	1	1	0
2:198590886:C:T	rs700640	2	198590886	C	T	0.47	4.414e-10	0.9577	0.006935	0.848872	rs2139049	18	AC011997.1	0	intronic	5.167	NA	5	15	1	1	0
2:198598585:A:T	rs1065952	2	198598585	A	T	0.4725	9.532e-10	0.9584	0.00695	0.844144	rs2139049	18	AC011997.1:BOLL	00:00:00	intronic	7.432	6	5	15	1	1	0
2:198599233:C:T	rs700641	2	198599233	C	T	0.4702	5.09e-10	0.9577	0.00695	0.850363	rs2139049	18	AC011997.1:BOLL	00:00:00	intronic	0.09	NA	5	15	1	1	0
2:198611897:A:T	rs770666	2	198611897	T	A	0.4694	1.479e-10	0.9566	0.006926	0.851679	rs2139049	18	AC011997.1:BOLL	00:00:00	intronic	7.403	7	5	15	1	1	0
2:198612852:C:T	rs700647	2	198612852	C	T	0.4694	1.428e-10	0.9566	0.006926	0.851679	rs2139049	18	AC011997.1:BOLL	00:00:00	intronic	1.596	NA	5	15	1	1	0
2:198613308:C:T	rs770667	2	198613308	C	T	0.4694	1.514e-10	0.9566	0.006926	0.85168	rs2139049	18	AC011997.1:BOLL	00:00:00	intronic	0.522	7	5	15	1	1	0
2:198614612:C:T	rs1065953	2	198614612	C	T	0.4694	1.383e-10	0.9565	0.006927	0.851706	rs2139049	18	AC011997.1:BOLL	00:00:00	intronic	11.55	NA	5	15	1	1	0
2:198615017:A:T	rs1065954	2	198615017	A	T	0.4694	1.427e-10	0.9566	0.006926	0.851679	rs2139049	18	AC011997.1:BOLL	00:00:00	intronic	4.443	6	5	15	1	1	0
2:198615531:C:T	rs1065955	2	198615531	T	C	0.4694	1.488e-10	0.9566	0.006926	0.851706	rs2139049	18	AC011997.1:BOLL	00:00:00	intronic	7.212	7	5	15	1	1	0
2:198616049:A:G	rs1065956	2	198616049	G	A	0.4694	1.436e-10	0.9566	0.006926	0.851706	rs2139049	18	AC011997.1:BOLL	00:00:00	intronic	7.658	7	5	15	1	1	0
2:198616891:A:G	rs1065957	2	198616891	A	G	0.4694	1.487e-10	0.9566	0.006926	0.851706	rs2139049	18	AC011997.1:BOLL	00:00:00	intronic	5.58	6	5	15	1	1	0
2:198622636:C:T	rs700648	2	198622636	C	T	0.4694	1.467e-10	0.9566	0.006926	0.851706	rs2139049	18	AC011997.1:BOLL	00:00:00	intronic	2.427	NA	5	15	1	1	0
2:198622752:A:G	rs700649	2	198622752	G	A	0.4694	1.436e-10	0.9566	0.006926	0.851706	rs2139049	18	AC011997.1:BOLL	00:00:00	intronic	5.129	NA	5	15	1	1	0
2:198624285:A:G	rs700650	2	198624285	G	A	0.4694	1.436e-10	0.9566	0.006926	0.851706	rs2139049	18	AC011997.1:BOLL	00:00:00	intronic	5.001	7	5	15	1	1	0
2:198625237:A:G	rs771013	2	198625237	G	A	0.4694	1.436e-10	0.9566	0.006926	0.851706	rs2139049	18	AC011997.1:BOLL	00:00:00	intronic	2.48	NA	2	9	1	1	1
2:198627055:A:G	rs1065949	2	198627055	G	A	0.4695	1.422e-10	0.9565	0.006928	0.851654	rs2139049	18	AC011997.1:BOLL	00:00:00	intronic	1.144	7	5	15	1	1	0
2:198637433:A:G	rs700653	2	198637433	A	G	0.4694	1.555e-10	0.9566	0.006926	0.851706	rs2139049	18	AC011997.1:BOLL	00:00:00	intronic	2.802	6	5	15	1	1	0
2:198643421:A:G	rs700654	2	198643421	G	A	0.4694	1.589e-10	0.9567	0.006927	0.851705	rs2139049	18	BOLL	0	intronic	7.336	NA	7	15	1	1	0
2:198643631:A:G	rs700655	2	198643631	G	A	0.469	1.751e-10	0.9568	0.006927	0.850949	rs2139049	18	BOLL	0	intronic	4.518	NA	7	15	1	1	0
2:198650259:A:G	rs771018	2	198650259	G	A	0.4688	1.101e-10	0.9563	0.006929	0.853587	rs2139049	18	BOLL	0	intronic	4.464	NA	1	14	1	1	0
2:198654040:C:CT	rs780273072	2	198654040	CT	C	0.4752	2.534e-09	0.9596	0.006927	0.873919	rs2139049	18	BOLL	2553	intergenic	0.375	NA	13	14	1	1	0
2:198654324:C:G	rs700657	2	198654324	G	C	0.4744	1.16e-09	0.9587	0.006923	0.874216	rs2139049	18	BOLL	2837	intergenic	3.263	7	13	14	1	1	0
2:198659923:C:T	rs700659	2	198659923	T	C	0.4747	1.313e-09	0.9589	0.006923	0.874478	rs2139049	18	BOLL	8436	intergenic	1.127	NA	5	14	1	1	0
2:198660941:A:G	rs771017	2	198660941	G	A	0.4742	1.565e-09	0.9591	0.006921	0.873791	rs2139049	18	PLCL1	8484	intergenic	6.608	NA	5	14	1	1	0
2:198665520:C:T	rs771016	2	198665520	C	T	0.4747	1.428e-09	0.959	0.006921	0.875223	rs2139049	18	PLCL1	3905	intergenic	3.89	NA	5	14	1	1	0
2:198668294:A:G	rs771015	2	198668294	G	A	0.4748	1.253e-09	0.9588	0.006922	0.877928	rs2139049	18	PLCL1	1131	intergenic	6.265	NA	1	7	1	1	0
2:198669871:C:G	rs770658	2	198669871	G	C	0.4748	1.308e-09	0.9589	0.006922	0.877928	rs2139049	18	PLCL1	0	exonic	9.359	2b	1	1	1	1	0
2:198673379:A:C	rs700665	2	198673379	A	C	0.4745	1.163e-09	0.9588	0.006922	0.878417	rs2139049	18	PLCL1	0	intronic	3.408	NA	1	14	1	1	0
2:198681945:A:AT	2:198681945_AT_A	2	198681945	AT	A	0.4741	1.731e-09	0.9592	0.006926	0.876927	rs2139049	18	PLCL1	0	intronic	1.405	NA	5	15	1	1	0
2:198681947:C:T	rs116390995	2	198681947	T	C	0.474	1.7e-09	0.9591	0.006925	0.876972	rs2139049	18	PLCL1	0	intronic	1.098	6	5	15	1	1	0
2:198684467:A:G	rs700669	2	198684467	G	A	0.4745	8.298e-10	0.9584	0.006921	0.87888	rs2139049	18	PLCL1	0	intronic	9.019	NA	5	15	1	1	0
2:198687899:C:G	rs696814	2	198687899	C	G	0.4747	9.316e-10	0.9585	0.006921	0.878445	rs2139049	18	PLCL1	0	intronic	1.512	7	5	15	1	1	0
2:198688505:G:GAGTTGAT	rs760316405	2	198688505	GAGTTGAT	G	0.4741	1.431e-09	0.9589	0.006929	0.877193	rs2139049	18	PLCL1	0	intronic	8.753	NA	5	15	1	1	0
2:198691006:C:G	rs771010	2	198691006	C	G	0.4746	8.808e-10	0.9585	0.006921	0.878468	rs2139049	18	PLCL1	0	intronic	2.212	1f	5	15	1	1	0
2:198706916:C:T	rs700679	2	198706916	C	T	0.4746	7.018e-10	0.9582	0.006919	0.878535	rs2139049	18	PLCL1	0	intronic	0.792	6	5	15	1	1	0
2:198725076:C:T	rs6734561	2	198725076	C	T	0.4745	8.701e-10	0.9585	0.00692	0.878727	rs2139049	18	PLCL1	0	intronic	1.904	7	5	15	1	1	0
2:198726649:A:G	rs700689	2	198726649	A	G	0.4745	7.023e-10	0.9582	0.00692	0.878752	rs2139049	18	PLCL1	0	intronic	6.486	NA	5	15	1	1	0
2:198727852:A:G	rs700691	2	198727852	A	G	0.4745	7.058e-10	0.9582	0.00692	0.878752	rs2139049	18	PLCL1	0	intronic	0.393	NA	5	15	1	1	0
2:198730015:A:G	rs700693	2	198730015	A	G	0.4745	8.192e-10	0.9584	0.00692	0.878752	rs2139049	18	PLCL1	0	intronic	0.269	NA	5	15	1	1	0
2:198735031:C:T	rs6753450	2	198735031	C	T	0.4743	7.806e-10	0.9583	0.006921	0.880248	rs2139049	18	PLCL1	0	intronic	2.746	3a	2	15	1	1	1
2:198738019:A:G	rs10192466	2	198738019	G	A	0.4743	8.81e-10	0.9585	0.006921	0.880098	rs2139049	18	PLCL1	0	intronic	2.5	3a	2	15	1	1	1
2:198742525:C:T	rs10048735	2	198742525	C	T	0.4742	7.535e-10	0.9583	0.00692	0.879747	rs2139049	18	PLCL1	0	intronic	2.746	7	5	15	1	1	0
2:198744366:A:G	rs9288281	2	198744366	G	A	0.4743	8.746e-10	0.9585	0.00692	0.879909	rs2139049	18	PLCL1	0	intronic	2.288	7	5	15	1	1	0
2:198746115:C:G	rs1369511	2	198746115	G	C	0.4743	8.925e-10	0.9585	0.006919	0.879909	rs2139049	18	PLCL1	0	intronic	0.079	7	5	15	1	1	0
2:198746259:A:G	rs2217837	2	198746259	G	A	0.4739	1.386e-09	0.9589	0.006925	0.879232	rs2139049	18	PLCL1	0	intronic	1.153	7	5	15	1	1	1
2:198747537:A:G	rs57862683	2	198747537	G	A	0.4995	4.833e-08	1.039	0.006998	0.80511	rs2139049	18	PLCL1	0	intronic	0.5	6	5	15	1	1	0
2:198751129:C:G	rs60769138	2	198751129	C	G	0.4726	1.004e-09	0.9585	0.006931	0.877392	rs2139049	18	PLCL1	0	intronic	1.752	7	5	15	1	1	0
2:198752286:C:T	rs2060489	2	198752286	C	T	0.4737	1.054e-09	0.9587	0.006922	0.88031	rs2139049	18	PLCL1	0	intronic	0.045	6	5	15	1	1	0
2:198755021:A:C	rs6742782	2	198755021	A	C	0.4743	6.942e-10	0.9582	0.006917	0.880697	rs2139049	18	PLCL1	0	intronic	3.465	5	5	15	1	1	1
2:198756459:G:T	rs6734096	2	198756459	T	G	0.474	1.003e-09	0.9586	0.006917	0.879901	rs2139049	18	PLCL1	0	intronic	9.008	5	2	15	1	1	0
2:198756688:A:G	rs6434942	2	198756688	G	A	0.4783	2.483e-10	0.9571	0.006935	0.870702	rs2139049	18	PLCL1	0	intronic	9.46	3a	1	15	1	1	1
2:198760507:C:T	rs6735214	2	198760507	C	T	0.4785	3.329e-10	0.9573	0.006952	0.886716	rs2139049	18	PLCL1	0	intronic	0.593	6	5	15	1	1	0
2:198761642:C:G	rs6718039	2	198761642	C	G	0.4785	3.692e-10	0.9574	0.006948	0.886315	rs2139049	18	PLCL1	0	intronic	2.323	5	5	15	1	1	0
2:198767132:A:T	rs1369512	2	198767132	T	A	0.4734	1.003e-09	0.9586	0.006919	0.881648	rs2139049	18	PLCL1	0	intronic	0.994	4	5	15	1	1	0
2:198768428:C:T	rs13412485	2	198768428	C	T	0.4737	7.492e-10	0.9583	0.006914	0.882078	rs2139049	18	PLCL1	0	intronic	0.085	7	5	15	1	1	0
2:198769739:C:G	rs10198606	2	198769739	C	G	0.4742	7.837e-10	0.9584	0.006916	0.881987	rs2139049	18	PLCL1	0	intronic	3.442	NA	5	15	1	1	0
2:198771836:C:CTT	2:198771836_CTT_C	2	198771836	CTT	C	0.4751	2.696e-09	0.9596	0.006938	0.879741	rs2139049	18	PLCL1	0	intronic	1.197	NA	5	15	1	1	0
2:198777667:A:C	rs13027136	2	198777667	A	C	0.4818	1.208e-09	0.9583	0.007006	0.871931	rs2139049	18	PLCL1	0	intronic	0.489	6	5	15	1	1	0
2:198779083:C:T	rs13011918	2	198779083	C	T	0.4739	7.431e-10	0.9583	0.006915	0.882232	rs2139049	18	PLCL1	0	intronic	0.082	7	5	15	1	1	0
2:198779839:C:T	rs1401093	2	198779839	T	C	0.4743	7.396e-10	0.9583	0.006917	0.881933	rs2139049	18	PLCL1	0	intronic	1.311	5	5	15	1	1	0
2:198779849:C:T	rs1401094	2	198779849	T	C	0.4742	6.934e-10	0.9582	0.006917	0.88215	rs2139049	18	PLCL1	0	intronic	5.056	5	5	15	1	1	0
2:198780860:A:G	rs938929	2	198780860	G	A	0.4735	6.912e-10	0.9582	0.006915	0.883266	rs2139049	18	PLCL1	0	intronic	12.86	4	1	15	1	1	0
2:198787311:A:G	rs367544855	2	198787311	G	A	0.4738	6.779e-10	0.9582	0.006918	0.883125	rs2139049	18	PLCL1	0	intronic	2.923	7	5	15	1	1	0
2:198787412:C:T	rs376702757	2	198787412	T	C	0.4953	3.383e-09	1.042	0.00704	0.830709	rs2139049	18	PLCL1	0	intronic	3.473	7	5	15	1	1	0
2:198788571:C:T	rs7423972	2	198788571	C	T	0.4731	1.22e-09	0.9588	0.006919	0.882009	rs2139049	18	PLCL1	0	intronic	3.668	7	5	15	1	1	0
2:198789013:C:T	rs12995110	2	198789013	C	T	0.4734	6.07e-10	0.9581	0.006918	0.882837	rs2139049	18	PLCL1	0	intronic	3.384	5	5	15	1	1	0
2:198789765:A:C	rs4850816	2	198789765	A	C	0.4735	6.256e-10	0.9581	0.006918	0.883209	rs2139049	18	PLCL1	0	intronic	3.013	7	5	15	1	1	0
2:198795204:A:G	rs4850817	2	198795204	G	A	0.4715	3.627e-09	0.9598	0.006955	0.887464	rs2139049	18	PLCL1	0	intronic	11.02	5	5	15	1	1	0
2:198795863:G:T	rs11692344	2	198795863	T	G	0.4729	2.427e-09	0.9594	0.006939	0.892698	rs2139049	18	PLCL1	0	intronic	3.551	5	5	15	1	1	0
2:198797960:C:G	rs6434945	2	198797960	G	C	0.473	3.369e-09	0.9598	0.006932	0.893102	rs2139049	18	PLCL1	0	intronic	0.504	5	1	15	1	1	0
2:198798497:A:G	rs6434946	2	198798497	A	G	0.4729	3.492e-09	0.9599	0.006932	0.892399	rs2139049	18	PLCL1	0	intronic	5.844	5	1	15	1	1	0
2:198800532:A:G	rs1607373	2	198800532	G	A	0.4728	3.638e-09	0.9599	0.006932	0.892377	rs2139049	18	PLCL1	0	intronic	0.458	NA	5	15	1	1	0
2:198801707:C:T	rs2880389	2	198801707	T	C	0.4724	4.146e-09	0.9601	0.006933	0.891191	rs2139049	18	PLCL1	0	intronic	0.508	6	5	15	1	1	0
2:198805930:G:T	rs10207433	2	198805930	G	T	0.473	2.976e-09	0.9597	0.006932	0.893121	rs2139049	18	PLCL1	0	intronic	2.619	6	5	15	1	1	0
2:198806829:C:T	rs11679040	2	198806829	T	C	0.4723	3.61e-09	0.9599	0.006933	0.891047	rs2139049	18	PLCL1	0	intronic	3.792	6	5	15	1	1	0
2:198807885:C:T	rs1105078	2	198807885	C	T	0.4728	3.04e-09	0.9597	0.006932	0.892418	rs2139049	18	PLCL1	0	intronic	1.37	7	5	15	1	1	0
2:198808578:A:G	rs1401090	2	198808578	G	A	0.473	2.976e-09	0.9597	0.006932	0.893121	rs2139049	18	PLCL1	0	intronic	0.618	NA	5	15	1	1	0
2:198808963:A:AT	2:198808963_AT_A	2	198808963	AT	A	0.4734	2.05e-09	0.9592	0.006943	0.895655	rs2139049	18	PLCL1	0	intronic	6.775	NA	5	15	1	1	0
2:198809196:A:G	rs1518366	2	198809196	G	A	0.4729	3.042e-09	0.9597	0.006932	0.892791	rs2139049	18	PLCL1	0	intronic	5.414	NA	5	15	1	1	1
2:198809368:A:G	rs1914690	2	198809368	G	A	0.4729	3.042e-09	0.9597	0.006932	0.892791	rs2139049	18	PLCL1	0	intronic	2.202	NA	5	15	1	1	1
2:198809545:A:G	rs1878732	2	198809545	G	A	0.4729	3.042e-09	0.9597	0.006932	0.892791	rs2139049	18	PLCL1	0	intronic	1.567	NA	5	15	1	1	1
2:198809975:A:G	rs1518364	2	198809975	G	A	0.473	2.975e-09	0.9597	0.006932	0.892814	rs2139049	18	PLCL1	0	intronic	4.063	NA	5	15	1	1	0
2:198811239:A:AT	rs544889480	2	198811239	A	AT	0.4731	1.624e-09	0.959	0.006938	0.895785	rs2139049	18	PLCL1	0	intronic	1.832	NA	5	15	1	1	0
2:198813410:A:G	rs10189897	2	198813410	A	G	0.473	3.316e-09	0.9598	0.006931	0.892814	rs2139049	18	PLCL1	0	intronic	1.998	6	5	15	1	1	0
2:198815303:C:T	rs1518360	2	198815303	C	T	0.4725	2.597e-09	0.9596	0.006932	0.894489	rs2139049	18	PLCL1	0	intronic	0.478	NA	5	15	1	1	0
2:198819824:C:T	rs4410288	2	198819824	C	T	0.4726	2.179e-09	0.9594	0.006932	0.894433	rs2139049	18	PLCL1	0	intronic	2.103	7	5	15	1	1	0
2:198821569:A:G	rs55696134	2	198821569	A	G	0.4726	2.141e-09	0.9594	0.006932	0.894598	rs2139049	18	PLCL1	0	intronic	12.56	6	5	15	1	1	0
2:198823640:G:GTGC	rs140766797	2	198823640	G	GTGC	0.4728	1.496e-09	0.9589	0.006938	0.897051	rs2139049	18	PLCL1	0	intronic	NA	NA	2	15	1	1	1
2:198823642:A:C	rs57669318	2	198823642	A	C	0.4728	1.496e-09	0.9589	0.006938	0.897051	rs2139049	18	PLCL1	0	intronic	2.7	NA	2	15	1	1	1
2:198823643:T:TTG	rs386654074	2	198823643	T	TTG	0.4728	1.496e-09	0.9589	0.006938	0.897051	rs2139049	18	PLCL1	0	intronic	2.989	NA	2	15	1	1	1
2:198825668:A:G	rs10497809	2	198825668	G	A	0.4722	2.463e-09	0.9595	0.006935	0.894065	rs2139049	18	PLCL1	0	intronic	11.59	5	5	15	1	1	1
2:198827914:A:G	rs1607376	2	198827914	A	G	0.473	3.17e-09	0.9598	0.006932	0.892859	rs2139049	18	PLCL1	0	intronic	1.527	7	5	15	1	1	0
2:198829582:G:T	rs1850633	2	198829582	T	G	0.473	2.956e-09	0.9597	0.006932	0.892695	rs2139049	18	PLCL1	0	intronic	7.772	3a	5	15	1	1	0
2:198835212:C:T	rs10169453	2	198835212	T	C	0.4729	3.172e-09	0.9598	0.006932	0.893114	rs2139049	18	PLCL1	0	intronic	4.663	7	5	15	1	1	0
2:198835264:C:G	rs10204166	2	198835264	C	G	0.4729	2.153e-09	0.9594	0.006933	0.893935	rs2139049	18	PLCL1	0	intronic	0.236	6	5	15	1	1	0
2:198837766:C:T	rs7558450	2	198837766	C	T	0.4726	2.003e-09	0.9593	0.006934	0.896125	rs2139049	18	PLCL1	0	intronic	5.412	5	5	15	1	1	0
2:198838315:A:G	rs11675025	2	198838315	G	A	0.4725	1.536e-09	0.959	0.006927	0.895836	rs2139049	18	PLCL1	0	intronic	2.182	7	5	15	1	1	0
2:198839631:C:T	rs7563170	2	198839631	C	T	0.4723	1.568e-09	0.959	0.00693	0.89812	rs2139049	18	PLCL1	0	intronic	2.459	6	5	15	1	1	0
2:198840003:A:AT	2:198840003_AT_A	2	198840003	AT	A	0.4733	1.265e-09	0.9587	0.006944	0.896674	rs2139049	18	PLCL1	0	intronic	5.534	NA	5	15	1	1	0
2:198840661:A:G	rs10931796	2	198840661	A	G	0.4725	1.348e-09	0.9589	0.006927	0.896056	rs2139049	18	PLCL1	0	intronic	0.91	6	5	15	1	1	0
2:198840793:C:T	rs10931797	2	198840793	C	T	0.4725	1.359e-09	0.9589	0.006927	0.896056	rs2139049	18	PLCL1	0	intronic	8.621	5	5	15	1	1	1
2:198841615:C:T	rs7571869	2	198841615	T	C	0.4724	1.349e-09	0.9589	0.006926	0.896496	rs2139049	18	PLCL1	0	intronic	4.619	6	5	15	1	1	0
2:198841729:A:C	rs7587043	2	198841729	A	C	0.4719	2.239e-09	0.9594	0.006927	0.894966	rs2139049	18	PLCL1	0	intronic	3.694	7	5	15	1	1	0
2:198842244:A:G	rs7587598	2	198842244	A	G	0.4718	2.717e-09	0.9596	0.006928	0.894781	rs2139049	18	PLCL1	0	intronic	0.836	5	5	15	1	1	0
2:198846337:A:G	rs13394871	2	198846337	G	A	0.4721	1.479e-09	0.959	0.006926	0.894838	rs2139049	18	PLCL1	0	intronic	0.785	6	5	15	1	1	0
2:198847383:C:T	rs1518359	2	198847383	C	T	0.4725	1.671e-09	0.9591	0.006925	0.896923	rs2139049	18	PLCL1	0	intronic	8.423	5	5	15	1	1	0
2:198858917:A:G	rs10177758	2	198858917	A	G	0.4725	1.294e-09	0.9588	0.006925	0.896682	rs2139049	18	PLCL1	0	intronic	1.246	1f	5	15	1	1	0
2:198860428:C:T	rs1866664	2	198860428	T	C	0.4726	1.064e-09	0.9586	0.006925	0.896627	rs2139049	18	PLCL1	0	intronic	4.026	NA	5	15	1	1	0
2:198874006:C:T	rs1595824	2	198874006	C	T	0.478	3.38e-10	0.9574	0.006928	0.918115	rs2139049	18	PLCL1	0	intronic	1.837	7	5	15	1	1	0
2:198880378:A:T	rs976179	2	198880378	A	T	0.4807	2.743e-10	0.9572	0.006926	0.935273	rs2139049	18	PLCL1	0	intronic	1.366	1f	2	15	1	1	0
2:198880481:A:C	rs1318867	2	198880481	C	A	0.4804	1.707e-10	0.9567	0.006931	0.93508	rs2139049	18	PLCL1	0	intronic	4.163	NA	2	15	1	1	1
2:198881183:A:G	rs1025549	2	198881183	G	A	0.4969	6.632e-11	0.9558	0.006922	0.999797	rs2139049	18	PLCL1	0	intronic	5.435	5	5	15	1	1	0
2:198882952:A:G	rs11681663	2	198882952	G	A	0.497	7.244e-11	0.9559	0.006922	1	rs2139049	18	PLCL1	0	intronic	1.838	7	5	15	1	1	0
2:198883513:C:T	rs34692727	2	198883513	T	C	0.497	6.975e-11	1.046	0.006922	0.999797	rs2139049	18	PLCL1	0	intronic	0.43	6	5	15	1	1	0
2:198884028:C:G	rs11683222	2	198884028	C	G	0.497	7.274e-11	0.9559	0.006922	1	rs2139049	18	PLCL1	0	intronic	1.076	7	5	15	1	1	0
2:198887660:A:G	rs2139049	2	198887660	G	A	0.497	6.528e-11	0.9558	0.006922	1	rs2139049	18	PLCL1	0	intronic	1.324	NA	5	15	1	1	0
2:198889245:C:T	rs1978888	2	198889245	T	C	0.497	8.18e-11	0.956	0.006921	1	rs2139049	18	PLCL1	0	intronic	10.57	6	5	15	1	1	0
2:198889807:G:T	rs2196171	2	198889807	G	T	0.497	9.524e-11	1.046	0.006921	0.999797	rs2139049	18	PLCL1	0	intronic	8.447	6	5	15	1	1	0
2:198889893:G:T	rs2196172	2	198889893	T	G	0.497	7.982e-11	0.956	0.006921	1	rs2139049	18	PLCL1	0	intronic	6.55	6	5	15	1	1	0
2:198891799:C:T	rs1595823	2	198891799	C	T	0.4971	7.919e-11	0.956	0.006922	1	rs2139049	18	PLCL1	0	intronic	1.92	6	5	15	1	1	0
2:198894139:C:T	rs10196612	2	198894139	C	T	0.4971	1.071e-10	1.046	0.00692	0.999797	rs2139049	18	PLCL1	0	intronic	8.656	5	5	15	1	1	0
2:198894305:C:T	rs10184227	2	198894305	C	T	0.497	1.039e-10	0.9563	0.006921	0.999797	rs2139049	18	PLCL1	0	intronic	0.781	5	5	15	1	1	1
2:198896071:A:G	rs10166845	2	198896071	A	G	0.4971	8.354e-11	0.9561	0.006911	1	rs2139049	18	PLCL1	0	intronic	0.634	7	5	15	1	1	0
2:198896383:C:CT	2:198896383_CT_C	2	198896383	C	CT	0.4995	1.829e-10	1.045	0.006949	0.986908	rs2139049	18	PLCL1	0	intronic	2.343	NA	5	15	1	1	0
2:198896895:A:G	rs6738825	2	198896895	G	A	0.4981	1.798e-10	1.045	0.006915	0.99453	rs2139049	18	PLCL1	0	intronic	5.513	5	5	15	1	1	0
2:198898344:A:T	rs1541953	2	198898344	A	T	0.4965	1.446e-10	0.9566	0.006913	0.99777	rs2139049	18	PLCL1	0	intronic	0.597	1f	5	15	1	1	1
2:198898639:C:CTG	rs35514871	2	198898639	C	CTG	0.4902	1.013e-09	0.9582	0.006996	0.991329	rs2139049	18	PLCL1	0	intronic	0.349	NA	5	15	1	1	0
2:198899275:A:C	rs11889326	2	198899275	A	C	0.4972	9.319e-11	0.9562	0.006912	0.999797	rs2139049	18	PLCL1	0	intronic	2.447	6	5	15	1	1	0
2:198900288:C:T	rs1583792	2	198900288	T	C	0.4949	9.77e-10	1.043	0.006923	0.967804	rs2139049	18	PLCL1	0	intronic	0.033	7	5	15	1	1	0
2:198900363:A:G	rs1579695	2	198900363	A	G	0.495	1.254e-09	1.043	0.00692	0.968013	rs2139049	18	PLCL1	0	intronic	0.538	6	5	15	1	1	0
2:198902230:A:T	rs962210	2	198902230	T	A	0.4951	8.627e-10	1.043	0.006922	0.96842	rs2139049	18	PLCL1	0	intronic	7.68	6	5	15	1	1	0
2:198902909:A:C	rs10497811	2	198902909	C	A	0.4952	1.043e-09	1.043	0.006921	0.968624	rs2139049	18	PLCL1	0	intronic	7.486	5	5	15	1	1	1
2:198904465:A:T	rs1371664	2	198904465	A	T	0.4953	1.2e-09	1.043	0.006921	0.968612	rs2139049	18	PLCL1	0	intronic	6.988	1f	5	15	1	1	0
2:198905073:A:T	rs2196175	2	198905073	A	T	0.4952	9.871e-10	1.043	0.006923	0.968408	rs2139049	18	PLCL1	0	intronic	3.216	7	5	15	1	1	0
2:198905172:A:G	rs2196174	2	198905172	G	A	0.4954	9.565e-10	1.043	0.006924	0.968987	rs2139049	18	PLCL1	0	intronic	0.973	NA	5	15	1	1	0
2:198905224:C:G	rs12329164	2	198905224	G	C	0.4955	1.256e-09	1.043	0.006922	0.969184	rs2139049	18	PLCL1	0	intronic	6.168	6	5	15	1	1	0
2:198906481:C:T	rs10206714	2	198906481	T	C	0.4954	1.187e-09	1.043	0.006921	0.968605	rs2139049	18	PLCL1	0	intronic	6.058	1f	5	15	1	1	0
2:198907143:C:T	rs9712275	2	198907143	T	C	0.4879	4.585e-09	1.041	0.006925	0.940751	rs2139049	18	PLCL1	0	intronic	2.248	3a	2	15	1	1	1
2:198908040:A:T	rs745899	2	198908040	T	A	0.4954	1.011e-09	1.043	0.006923	0.968605	rs2139049	18	PLCL1	0	intronic	5.48	7	5	15	1	1	0
2:198911166:C:T	rs67031482	2	198911166	T	C	0.4953	1.207e-09	1.043	0.006923	0.968402	rs2139049	18	PLCL1	0	intronic	1.13	7	5	15	1	1	0
2:198911426:A:G	rs67748055	2	198911426	A	G	0.4953	1.188e-09	1.043	0.006923	0.968402	rs2139049	18	PLCL1	0	intronic	1.787	6	5	15	1	1	0
2:198912952:C:G	rs6732340	2	198912952	G	C	0.4957	1.186e-09	1.043	0.006923	0.966736	rs2139049	18	PLCL1	0	intronic	0.651	6	5	15	1	1	0
2:198914072:G:T	rs10497813	2	198914072	T	G	0.4961	1.272e-09	1.043	0.006922	0.966328	rs2139049	18	PLCL1	0	intronic	0.261	7	5	15	1	1	0
2:198915734:C:T	rs2117339	2	198915734	T	C	0.4962	1.389e-09	1.043	0.006921	0.966321	rs2139049	18	PLCL1	0	intronic	0.068	5	5	15	1	1	0
2:198929806:C:T	rs7572733	2	198929806	T	C	0.489	1.278e-09	1.043	0.006917	0.937	rs2139049	18	PLCL1	0	intronic	6.744	7	5	15	1	1	0
2:198930197:G:T	rs7587251	2	198930197	G	T	0.487	1.861e-09	1.043	0.006929	0.931414	rs2139049	18	PLCL1	0	intronic	4.537	1f	5	15	1	1	1
2:198933804:C:T	rs11690149	2	198933804	T	C	0.4892	1.12e-09	1.043	0.006917	0.93699	rs2139049	18	PLCL1	0	intronic	1.647	6	5	15	1	1	0
2:198933948:C:T	rs11690205	2	198933948	T	C	0.4891	1.135e-09	1.043	0.006919	0.936798	rs2139049	18	PLCL1	0	intronic	2.878	7	5	15	1	1	0
2:198940607:C:T	rs1866666	2	198940607	C	T	0.4893	1.408e-09	1.043	0.006917	0.936594	rs2139049	18	PLCL1	0	intronic	3.478	NA	5	15	1	1	0
2:198940894:C:CT	rs565492917	2	198940894	CT	C	0.494	6.55e-09	1.041	0.007002	0.93339	rs2139049	18	PLCL1	0	intronic	0.539	NA	5	15	1	1	0
2:198941578:C:T	rs9973400	2	198941578	C	T	0.4888	9.153e-10	1.043	0.006921	0.937665	rs2139049	18	PLCL1	0	intronic	2.236	7	5	15	1	1	0
2:198943787:G:T	rs1036333	2	198943787	G	T	0.4809	2.219e-09	0.9594	0.006922	0.824729	rs2139049	18	PLCL1	0	intronic	0.089	NA	5	15	1	1	0
2:198943852:A:T	rs2164068	2	198943852	T	A	0.4809	1.937e-09	0.9593	0.006923	0.824517	rs2139049	18	PLCL1	0	intronic	1.05	6	5	15	1	1	0
2:198944271:A:G	rs6716898	2	198944271	G	A	0.4809	2.361e-09	0.9595	0.006922	0.824697	rs2139049	18	PLCL1	0	intronic	0.433	6	5	15	1	1	0
2:198944654:C:T	rs4549082	2	198944654	T	C	0.4815	4.606e-09	0.9602	0.006924	0.828252	rs2139049	18	PLCL1	0	intronic	3.687	7	5	15	1	1	0
2:198944655:A:T	rs4417706	2	198944655	A	T	0.4816	4.494e-09	0.9602	0.006924	0.828287	rs2139049	18	PLCL1	0	intronic	1.321	7	5	15	1	1	0
2:198944947:C:T	rs1440089	2	198944947	C	T	0.4811	3.11e-09	0.9598	0.006925	0.825641	rs2139049	18	PLCL1	0	intronic	2.705	NA	5	15	1	1	0
2:198950240:A:G	rs1064213	2	198950240	G	A	0.476	4.837e-09	0.9604	0.006911	0.806103	rs2139049	18	PLCL1	0	exonic	26.7	6	4	15	1	1	0
2:228699884:C:G	rs7574255	2	228699884	C	G	0.2405	1.313e-08	0.9547	0.008161	0.996189	rs10933217	19	CCL20	17611	intergenic	1.12	5	5	15	0	1	1
2:228701168:A:T	rs2894644	2	228701168	A	T	0.2405	1.23e-08	0.9546	0.008159	0.99619	rs10933217	19	CCL20	18895	intergenic	0.473	7	5	15	0	1	0
2:228704721:C:T	rs7423358	2	228704721	C	T	0.2406	1.028e-08	0.9544	0.008157	0.996465	rs10933217	19	CCL20	22448	intergenic	6.911	4	1	15	0	1	1
2:228706657:A:G	rs2135481	2	228706657	G	A	0.2409	1.506e-08	0.9549	0.00815	0.998096	rs10933217	19	CCL20	24384	intergenic	2.271	6	5	15	0	1	0
2:228711816:G:T	rs6744308	2	228711816	G	T	0.2414	1.166e-08	0.9547	0.008126	0.998648	rs10933217	19	TDGF1P2	22982	intergenic	0.289	4	1	15	0	1	0
2:228713179:A:G	rs4487084	2	228713179	A	G	0.2417	1.473e-08	0.9551	0.008117	0.99865	rs10933217	19	TDGF1P2	21619	intergenic	1.648	3a	1	15	0	1	0
2:228713241:A:G	rs2056566	2	228713241	A	G	0.2417	1.531e-08	0.9551	0.008117	0.99865	rs10933217	19	TDGF1P2	21557	intergenic	4.128	NA	1	15	0	1	1
2:228713255:G:T	rs4300818	2	228713255	T	G	0.2417	1.531e-08	0.9551	0.008117	0.99865	rs10933217	19	TDGF1P2	21543	intergenic	3.369	3a	1	15	0	1	1
2:228714598:A:G	rs6436741	2	228714598	A	G	0.242	1.521e-08	0.9552	0.008105	0.998654	rs10933217	19	TDGF1P2	20200	intergenic	2.036	5	2	15	0	1	0
2:228715375:C:T	rs7591163	2	228715375	T	C	0.242	1.617e-08	0.9553	0.008104	0.997847	rs10933217	19	TDGF1P2	19423	intergenic	2.748	5	2	15	0	1	0
2:228716226:C:T	rs10933217	2	228716226	C	T	0.2418	1.021e-08	0.9546	0.008107	1	rs10933217	19	TDGF1P2	18572	intergenic	0.845	7	5	15	0	1	0
2:228717392:A:G	rs1039665	2	228717392	G	A	0.2418	1.179e-08	0.9548	0.008107	0.999731	rs10933217	19	TDGF1P2	17406	intergenic	3.125	NA	5	15	0	1	0
2:228722008:C:T	rs11685995	2	228722008	C	T	0.2418	1.344e-08	0.9549	0.008118	0.99946	rs10933217	19	TDGF1P2	12790	intergenic	1.601	6	5	15	0	1	0
2:228723357:C:T	rs11891398	2	228723357	T	C	0.2418	1.399e-08	0.955	0.008118	0.99946	rs10933217	19	TDGF1P2	11441	intergenic	1.199	5	5	15	0	1	0
2:228724139:C:T	rs2396497	2	228724139	C	T	0.2418	1.419e-08	0.955	0.008118	0.99946	rs10933217	19	TDGF1P2	10659	intergenic	2.055	6	5	15	0	1	0
2:228724368:C:T	rs2396499	2	228724368	C	T	0.2418	1.398e-08	0.955	0.008118	0.99946	rs10933217	19	TDGF1P2	10430	intergenic	2.325	5	5	15	0	1	0
2:228724726:A:G	rs940341	2	228724726	G	A	0.2418	1.41e-08	0.955	0.008118	0.99946	rs10933217	19	TDGF1P2	10072	intergenic	0.53	NA	1	15	0	1	0
2:228725402:A:T	rs4973380	2	228725402	A	T	0.2417	1.802e-08	0.9553	0.008118	0.998921	rs10933217	19	TDGF1P2	9396	intergenic	0.386	5	2	15	0	1	0
2:228739135:G:T	rs6738964	2	228739135	T	G	0.2427	4.425e-08	0.9566	0.008107	0.982025	rs10933217	19	DAW1	0	intronic	2.487	5	5	15	1	1	0
2:228751874:A:G	rs1721359	2	228751874	A	G	0.2424	4.78e-08	0.9567	0.008105	0.981464	rs10933217	19	DAW1	0	intronic	1.862	NA	5	15	1	1	0
2:242562010:A:C	rs34143604	2	242562010	C	A	0.374	8.195e-10	1.045	0.00713	1	rs34143604	20	THAP4	0	intronic	0.604	6	4	5	1	1	0
2:242674313:A:C	rs79248835	2	242674313	A	C	0.3149	5.745e-20	0.9334	0.007535	0.995961	rs77525052	20	D2HGDH:AC114730.8	00:00:00	ncRNA_intronic	2.182	4	1	1	1	1	0
2:242674351:C:G	rs80241045	2	242674351	C	G	0.3148	5.441e-20	0.9333	0.007537	0.995724	rs77525052	20	D2HGDH:AC114730.8	00:00:00	ncRNA_intronic	1.972	2b	1	1	1	1	0
2:242674803:A:G	rs77940364	2	242674803	G	A	0.3074	1.038e-17	0.9374	0.007537	0.965219	rs77525052	20	D2HGDH:AC114730.8	00:00:00	exonic	12.29	3a	1	1	1	1	0
2:242675847:C:CCCTCCGCTG	rs200144616	2	242675847	C	CCCTCCGCTG	0.3166	2.218e-20	0.9323	0.007574	0.993753	rs77525052	20	D2HGDH	0	intronic	2.186	NA	1	5	1	1	0
2:242676086:G:T	rs78536152	2	242676086	G	T	0.317	2.975e-20	0.9323	0.007599	0.993224	rs77525052	20	D2HGDH	0	intronic	0.002	5	4	5	1	1	0
2:242676142:C:T	rs78341235	2	242676142	T	C	0.315	1.766e-20	0.9323	0.007558	0.996916	rs77525052	20	D2HGDH	0	intronic	2.393	6	4	5	1	1	0
2:242676541:A:G	rs77525052	2	242676541	G	A	0.3168	5.302e-21	0.9311	0.007587	1	rs77525052	20	D2HGDH	0	intronic	1.622	5	4	5	1	1	1
2:242677261:A:G	rs71351116	2	242677261	A	G	0.4749	4.607e-09	1.042	0.007023	1	rs71351116	20	D2HGDH	0	intronic	2.435	7	4	5	1	1	0
2:242682029:C:T	rs78147778	2	242682029	T	C	0.2446	7.543e-43	0.8926	0.008279	0.851145	rs34290285	20	D2HGDH	0	intronic	0.209	5	4	5	1	1	0
2:242690675:A:G	rs1106639	2	242690675	G	A	0.2508	2.02e-45	0.8923	0.008058	0.862699	rs34290285	20	D2HGDH	0	exonic	15.69	5	4	4	1	1	0
2:242690770:C:T	rs141343442	2	242690770	T	C	0.03989	1.572e-09	0.8931	0.01873	1	rs141343442	20	D2HGDH	0	exonic	0.388	5	4	4	1	1	0
2:242691021:C:G	rs4073694	2	242691021	C	G	0.3285	3.922e-37	0.9101	0.007398	0.666497	rs34290285	20	D2HGDH	0	intronic	0.019	5	4	4	1	1	0
2:242692376:C:T	rs35359354	2	242692376	C	T	0.09229	2.763e-12	0.9179	0.01226	0.695846	rs79626458	20	D2HGDH	0	intronic	8.834	5	4	5	1	1	0
2:242692490:C:T	rs35061832	2	242692490	T	C	0.2898	2.812e-30	0.9156	0.007715	0.64421	rs34290285	20	D2HGDH	0	intronic	3.312	5	4	5	1	1	0
2:242692858:C:T	rs6761047	2	242692858	C	T	0.2383	5.69e-41	0.8952	0.008257	0.834573	rs34290285	20	D2HGDH	0	intronic	3.317	5	4	5	1	1	1
2:242693324:A:G	rs78350525	2	242693324	G	A	0.2382	7.535e-41	0.8953	0.008263	0.836327	rs34290285	20	D2HGDH	0	intronic	4.234	5	4	5	1	1	0
2:242693421:C:T	rs77433658	2	242693421	C	T	0.2382	6.928e-41	0.8952	0.008264	0.836585	rs34290285	20	D2HGDH	0	intronic	3.917	5	4	5	1	1	0
2:242693595:A:T	rs77062581	2	242693595	T	A	0.2382	5.586e-41	0.8951	0.008266	0.837153	rs34290285	20	D2HGDH	0	intronic	5.138	5	4	5	1	1	0
2:242697106:C:T	rs62192027	2	242697106	T	C	0.1085	5.237e-22	0.8959	0.0114	0.98424	rs79626458	20	D2HGDH	0	intronic	0.925	7	4	5	1	1	0
2:242697998:C:G	rs4425108	2	242697998	G	C	0.4574	8.601e-18	1.062	0.007017	1	rs4425108	20	D2HGDH	0	intronic	1.973	5	4	5	1	1	0
2:242698640:A:G	rs34290285	2	242698640	G	A	0.2511	5.507e-56	0.8806	0.008067	1	rs34290285	20	D2HGDH	0	intronic	0.505	4	4	4	1	1	1
2:242699290:C:T	rs71430382	2	242699290	C	T	0.366	5.386e-38	0.9113	0.007207	1	rs71430382	20	D2HGDH	0	intronic	2.213	5	4	4	1	1	0
2:242700770:A:G	rs35305862	2	242700770	A	G	0.1096	3.845e-23	0.8939	0.01132	0.986531	rs79626458	20	D2HGDH	0	intronic	3.132	6	4	5	1	1	0
2:242701647:C:T	rs2002092	2	242701647	C	T	0.1095	4.692e-23	0.8942	0.01131	0.986532	rs79626458	20	D2HGDH	0	intronic	1.138	6	4	5	1	1	0
2:242702343:A:G	rs111543205	2	242702343	G	A	0.1416	1.062e-26	0.8985	0.01001	0.999185	rs150589057	20	D2HGDH	0	intronic	3.997	4	1	5	1	1	0
2:242702538:C:G	rs4449174	2	242702538	C	G	0.1095	4.351e-23	0.8941	0.01132	0.986532	rs79626458	20	D2HGDH	0	intronic	0.091	2b	1	5	1	1	1
2:242702812:A:G	rs62192037	2	242702812	G	A	0.1096	4.339e-23	0.8941	0.01132	0.987045	rs79626458	20	D2HGDH	0	intronic	0.525	4	2	5	1	1	1
2:242703317:C:T	rs146871826	2	242703317	C	T	0.1094	4.565e-23	0.894	0.01133	0.988067	rs79626458	20	D2HGDH	0	intronic	0.028	5	2	5	1	1	0
2:242703363:A:G	rs6754066	2	242703363	G	A	0.1099	5.363e-23	0.8944	0.0113	0.984968	rs79626458	20	D2HGDH	0	intronic	1.988	5	2	5	1	1	0
2:242703937:A:G	rs77984138	2	242703937	G	A	0.1095	4.098e-23	0.894	0.01132	0.988593	rs79626458	20	D2HGDH	0	intronic	1.643	4	4	5	1	1	0
2:242704689:C:T	rs150589057	2	242704689	C	T	0.1407	8.765e-27	0.8978	0.01006	1	rs150589057	20	D2HGDH	0	intronic	0.244	6	5	5	1	1	0
2:242706956:C:T	rs6739113	2	242706956	C	T	0.1096	4.484e-23	0.8942	0.01131	0.989122	rs79626458	20	D2HGDH	0	intronic	0.248	5	5	5	1	1	0
2:242707477:C:T	rs11552660	2	242707477	T	C	0.1404	8.96e-27	0.8976	0.01009	1	rs150589057	20	D2HGDH	0	UTR3	1.365	5	4	5	1	1	0
2:242708045:C:T	rs113372064	2	242708045	C	T	0.09321	8.385e-18	0.9009	0.01214	0.653681	rs150589057	20	D2HGDH	0	UTR3	4.364	5	4	5	1	1	0
2:242708185:A:G	rs35671465	2	242708185	A	G	0.141	3.765e-26	0.8989	0.01007	0.993873	rs150589057	20	D2HGDH	0	UTR3	2.181	5	4	5	1	1	0
2:242708966:C:T	rs79626458	2	242708966	C	T	0.1097	2.582e-23	0.8934	0.01133	1	rs79626458	20	D2HGDH	734	downstream	0.814	7	4	5	1	1	0
2:242709363:A:G	rs6707874	2	242709363	A	G	0.3661	1.332e-37	0.9113	0.007246	0.981952	rs71430382	20	D2HGDH	1131	intergenic	0.111	4	2	5	1	1	0
2:242709807:C:T	rs7599470	2	242709807	C	T	0.3651	7.754e-38	0.911	0.007247	0.976682	rs71430382	20	D2HGDH	1575	intergenic	0.457	4	2	5	1	1	0
2:242710056:A:AG	rs544345537	2	242710056	A	AG	0.3657	7.865e-37	0.9116	0.007301	0.97364	rs71430382	20	D2HGDH	1824	intergenic	1.941	NA	2	5	1	1	1
2:242710236:A:G	rs7608524	2	242710236	G	A	0.3636	3.064e-36	0.9124	0.00729	0.967215	rs71430382	20	D2HGDH	2004	intergenic	1.94	4	5	5	1	1	0
2:242711282:A:G	rs62192043	2	242711282	G	A	0.2511	2.619e-50	0.8862	0.008103	0.93213	rs34290285	20	D2HGDH	3050	intergenic	1.552	4	5	7	1	1	1
2:242712648:C:T	rs73010174	2	242712648	C	T	0.1427	4.151e-22	0.9073	0.01006	0.94943	rs150589057	20	GAL3ST2	3591	intergenic	5.244	3a	2	15	1	1	0
2:242712870:G:T	rs7563672	2	242712870	G	T	0.3643	7.278e-35	0.9145	0.007256	0.939252	rs71430382	20	GAL3ST2	3369	intergenic	2.464	4	4	15	1	1	0
2:242716058:A:G	rs12473044	2	242716058	G	A	0.2609	9.31e-15	0.9401	0.007977	1	rs12473044	20	GAL3ST2	181	upstream	1.629	5	1	15	1	1	0
2:242716380:A:T	rs12469459	2	242716380	A	T	0.2866	1.684e-12	0.9471	0.007696	0.889952	rs12473044	20	GAL3ST2	0	exonic	0.005	5	1	15	1	1	0
2:242732948:A:ATATG	2:242732948_ATATG_A	2	242732948	ATATG	A	0.1527	2.634e-21	0.9101	0.009935	1	2:242732948_ATATG_A	20	GAL3ST2	0	intronic	1.041	NA	1	15	1	1	0
3:12699361:A:C	rs13101202	3	12699361	A	C	0.1739	7.426e-09	1.055	0.00918	1	rs13101202	21	RAF1	0	intronic	3.397	6	5	5	1	1	0
3:33015289:C:G	rs3934505	3	33015289	C	G	0.2905	2.748e-09	1.046	0.00762	0.622364	rs4678523	22	CCR4	17447	intergenic	0.331	6	5	15	0	1	0
3:33015924:A:T	rs12185981	3	33015924	T	A	0.297	1.079e-09	1.047	0.007551	0.637745	rs4678523	22	CCR4	18082	intergenic	3.058	7	5	15	0	1	0
3:33016659:A:G	rs112867051	3	33016659	A	G	0.2825	5.035e-09	1.046	0.007668	0.687642	rs4678523	22	CCR4	18817	intergenic	6.026	7	5	15	0	1	0
3:33018951:C:T	rs6809680	3	33018951	C	T	0.2772	9.993e-09	1.045	0.007734	0.710767	rs4678523	22	GLB1	19148	intergenic	0.771	5	5	15	0	1	0
3:33019374:A:G	rs6764245	3	33019374	G	A	0.2933	1.151e-09	1.047	0.007608	0.657281	rs4678523	22	GLB1	18725	intergenic	2.833	6	5	15	0	1	0
3:33019856:A:T	rs73057032	3	33019856	A	T	0.2773	8.905e-09	1.046	0.007759	0.726655	rs4678523	22	GLB1	18243	intergenic	11.53	6	5	15	0	1	0
3:33023250:A:G	rs112852633	3	33023250	G	A	0.271	1.5e-09	1.048	0.007822	0.754934	rs4678523	22	GLB1	14849	intergenic	4.463	7	5	15	0	1	0
3:33035950:A:G	rs78783365	3	33035950	G	A	0.06875	1.886e-08	0.9248	0.01391	0.606202	rs56142034	22	GLB1	2149	intergenic	0.862	7	5	15	1	1	0
3:33037721:C:T	rs4678523	3	33037721	T	C	0.2939	1.375e-11	1.053	0.007661	1	rs4678523	22	GLB1	378	downstream	0.142	5	4	5	1	1	1
3:33037752:A:C	rs4678524	3	33037752	A	C	0.2942	1.602e-11	1.053	0.007661	0.999749	rs4678523	22	GLB1	347	downstream	0.769	5	4	5	1	1	1
3:33039742:A:G	rs4678868	3	33039742	G	A	0.352	5.195e-10	1.047	0.007333	0.756307	rs4678523	22	GLB1	0	intronic	2.133	6	4	5	1	1	1
3:33044339:C:T	rs9828592	3	33044339	C	T	0.47	2.252e-18	0.9408	0.00698	1	rs9828592	22	GLB1	0	intronic	2.84	5	4	5	1	1	0
3:33046637:A:G	rs7646643	3	33046637	A	G	0.3	7.621e-11	0.9517	0.00761	1	rs7646643	22	GLB1	0	intronic	1.847	4	4	5	1	1	1
3:33047662:G:T	rs35570272	3	33047662	G	T	0.3953	5.213e-21	1.069	0.00709	1	rs35570272	22	GLB1	0	intronic	5.778	4	2	5	1	1	1
3:33052018:A:T	rs78808213	3	33052018	T	A	0.0733	2.53e-10	0.9179	0.01354	0.721238	rs56142034	22	GLB1	0	intronic	5.253	7	4	5	1	1	0
3:33052940:A:T	rs570711865	3	33052940	T	A	0.0527	3.849e-09	0.9107	0.01589	0.643597	rs56142034	22	GLB1	0	intronic	1.077	NA	4	5	1	0	0
3:33052941:A:T	rs531536595	3	33052941	A	T	0.0527	3.849e-09	0.9107	0.01589	0.643597	rs56142034	22	GLB1	0	intronic	1.066	NA	4	5	1	0	0
3:33053720:A:G	rs74462533	3	33053720	A	G	0.07338	2.234e-10	0.9177	0.01354	0.721057	rs56142034	22	GLB1	0	intronic	5.603	5	4	4	1	1	0
3:33056519:A:G	rs12054117	3	33056519	G	A	0.07339	3.662e-10	0.9188	0.01352	0.720525	rs56142034	22	GLB1	0	intronic	1.608	7	3	4	1	1	0
3:33056855:C:T	rs77417057	3	33056855	C	T	0.07338	3.504e-10	0.9187	0.01352	0.720533	rs56142034	22	GLB1	0	intronic	1.371	5	4	4	1	1	0
3:33056933:A:C	rs79289679	3	33056933	A	C	0.07338	3.525e-10	0.9187	0.01352	0.720533	rs56142034	22	GLB1	0	intronic	1.405	5	4	4	1	1	0
3:33057035:C:T	rs76563295	3	33057035	T	C	0.07341	3.432e-10	0.9187	0.01351	0.720682	rs56142034	22	GLB1	0	intronic	0.011	5	4	4	1	1	1
3:33059746:A:C	rs112116560	3	33059746	C	A	0.0736	2.698e-10	0.9183	0.01349	0.720292	rs56142034	22	GLB1	0	intronic	2.549	7	4	4	1	1	0
3:33060230:A:G	rs55970801	3	33060230	G	A	0.07356	3.852e-10	0.919	0.01349	0.721521	rs56142034	22	GLB1	0	intronic	1.452	7	4	5	1	1	0
3:33062465:A:G	rs55745754	3	33062465	G	A	0.07379	3.581e-10	0.9191	0.01345	0.72429	rs56142034	22	GLB1	0	intronic	6.084	5	1	5	1	1	0
3:33062840:A:G	rs80045472	3	33062840	G	A	0.07386	3.535e-10	0.9191	0.01345	0.724582	rs56142034	22	GLB1	0	intronic	7.043	5	2	5	1	1	0
3:33063403:C:G	rs76705613	3	33063403	G	C	0.07393	3.522e-10	0.9191	0.01344	0.724874	rs56142034	22	GLB1	0	intronic	2.865	6	2	5	1	1	0
3:33064992:C:T	rs77727202	3	33064992	T	C	0.07389	4.218e-10	0.9195	0.01344	0.726793	rs56142034	22	GLB1	0	intronic	18.04	4	4	5	1	1	0
3:33066048:C:T	rs73826342	3	33066048	C	T	0.074	2.145e-10	0.9182	0.01343	0.728232	rs56142034	22	GLB1	0	intronic	0.033	6	4	5	1	1	0
3:33066743:C:G	rs72854770	3	33066743	C	G	0.07346	1.066e-10	0.9166	0.01348	0.743004	rs56142034	22	GLB1	0	intronic	0.005	7	4	5	1	1	0
3:33067676:A:C	rs73826343	3	33067676	C	A	0.07343	1.018e-10	0.9166	0.01348	0.743018	rs56142034	22	GLB1	0	intronic	1.001	5	4	5	1	1	1
3:33067948:C:T	rs72854772	3	33067948	C	T	0.07344	8.435e-11	0.9162	0.01348	0.742536	rs56142034	22	GLB1	0	intronic	1.216	5	3	5	1	1	0
3:33069091:A:G	rs6776757	3	33069091	G	A	0.4938	7.985e-14	0.9496	0.006928	0.888233	rs4491851	22	GLB1	0	intronic	2.141	6	4	5	1	1	0
3:33069317:A:G	rs80167648	3	33069317	A	G	0.07346	2.051e-10	0.9179	0.01348	0.743369	rs56142034	22	GLB1	0	intronic	3.175	6	4	5	1	1	0
3:33069965:C:T	rs72854777	3	33069965	C	T	0.07352	1.152e-10	0.9168	0.01347	0.742807	rs56142034	22	GLB1	00:00:00	intronic	1.037	6	4	5	1	1	0
3:33070159:A:T	rs76236592	3	33070159	T	A	0.06419	8.596e-09	0.9197	0.01455	0.727617	rs56142034	22	GLB1	0	intronic	0.079	6	4	5	1	0	0
3:33070160:A:T	rs111420869	3	33070160	T	A	0.0715	9.237e-10	0.9198	0.01365	0.746726	rs56142034	22	GLB1	0	intronic	0.079	6	4	5	1	0	0
3:33071945:G:T	rs72854778	3	33071945	G	T	0.0735	2.184e-10	0.9181	0.01346	0.743506	rs56142034	22	GLB1	0	intronic	3.156	5	4	5	1	1	0
3:33072557:C:T	rs72854780	3	33072557	C	T	0.0735	2.069e-10	0.918	0.01346	0.743503	rs56142034	22	GLB1	0	intronic	0.972	2b	4	5	1	1	1
3:33072953:C:T	rs72854781	3	33072953	T	C	0.0735	1.957e-10	0.9179	0.01346	0.743503	rs56142034	22	GLB1	0	intronic	3.696	6	4	5	1	1	0
3:33075112:T:TA	rs111688898	3	33075112	T	TA	0.0727	5.287e-10	0.9193	0.01354	0.74836	rs56142034	22	GLB1	0	intronic	5.467	NA	4	5	1	1	0
3:33077163:A:G	rs59482503	3	33077163	G	A	0.07348	2.68e-10	0.9185	0.01346	0.743513	rs56142034	22	GLB1	0	intronic	2.332	4	2	5	1	1	1
3:33078354:C:G	rs57225144	3	33078354	G	C	0.07348	1.987e-10	0.918	0.01345	0.743513	rs56142034	22	GLB1	0	intronic	1.832	7	4	5	1	1	0
3:33080190:G:T	rs59139633	3	33080190	G	T	0.07357	1.587e-10	0.9176	0.01345	0.74309	rs56142034	22	GLB1	0	intronic	2.693	6	4	5	1	1	0
3:33081696:C:T	rs55980934	3	33081696	C	T	0.0738	1.002e-10	0.9168	0.01343	0.742392	rs56142034	22	GLB1	0	intronic	3.943	7	4	5	1	1	0
3:33081833:A:G	rs56106158	3	33081833	A	G	0.07368	1.19e-10	0.9171	0.01343	0.743496	rs56142034	22	GLB1	0	intronic	10.28	7	4	5	1	1	0
3:33082174:A:G	rs57502645	3	33082174	G	A	0.07355	1.037e-10	0.9168	0.01344	0.743097	rs56142034	22	GLB1	0	intronic	10.25	5	4	5	1	1	0
3:33083518:C:CCT	3:33083518_CCT_C	3	33083518	CCT	C	0.07297	1.914e-10	0.9178	0.01347	0.747589	rs56142034	22	GLB1	0	intronic	3.208	NA	2	5	1	1	0
3:33083985:A:G	rs4491851	3	33083985	A	G	0.4655	2.35e-16	0.9443	0.006989	1	rs4491851	22	GLB1	0	intronic	4.937	6	4	5	1	1	0
3:33084861:C:T	rs28752078	3	33084861	C	T	0.4057	8.677e-16	1.059	0.007075	0.608112	rs4491851	22	GLB1	0	intronic	2.794	7	4	5	1	1	0
3:33085929:C:T	rs60462824	3	33085929	T	C	0.07223	1.411e-10	0.9167	0.01356	0.755299	rs56142034	22	GLB1	0	intronic	5.25	3a	4	5	1	1	0
3:33086094:C:CAT	rs751940564	3	33086094	CAT	C	0.07183	8.116e-11	0.9154	0.01361	0.761384	rs56142034	22	GLB1	0	intronic	0.629	NA	4	5	1	1	0
3:33088785:C:T	rs79337446	3	33088785	C	T	0.06708	1.85e-11	0.9095	0.01412	0.992853	rs56142034	22	GLB1	0	intronic	6.979	6	2	4	1	1	0
3:33094455:C:G	rs56142034	3	33094455	C	G	0.06627	1.024e-11	0.9081	0.01416	1	rs56142034	22	GLB1	0	intronic	4.499	5	3	4	1	1	0
3:33099503:C:T	rs77452319	3	33099503	T	C	0.07345	5.651e-09	0.9244	0.01349	0.877743	rs56142034	22	GLB1	0	intronic	5.164	3a	2	4	1	1	0
3:33100124:A:G	rs56012424	3	33100124	A	G	0.07369	6.188e-09	0.9248	0.01346	0.869863	rs56142034	22	GLB1	0	intronic	6.739	6	4	5	1	1	0
3:33100948:C:T	rs55680612	3	33100948	C	T	0.07407	6.173e-09	0.925	0.01342	0.871113	rs56142034	22	GLB1	0	intronic	3.886	7	4	5	1	1	0
3:33105319:A:G	rs60749629	3	33105319	G	A	0.07429	8.079e-09	0.9258	0.01337	0.86987	rs56142034	22	GLB1	0	intronic	3.046	2b	2	4	1	1	1
3:33108555:C:T	rs77327976	3	33108555	C	T	0.07429	6.967e-09	0.9255	0.01337	0.86987	rs56142034	22	GLB1	0	intronic	2.819	5	4	5	1	1	0
3:33142697:T:TTTTG	3:33142697_TTTTG_T	3	33142697	TTTTG	T	0.05116	2.049e-09	0.9089	0.01594	0.833829	rs56142034	22	RN7SL296P	1802	intergenic	2.108	NA	5	15	1	1	0
3:33164651:A:G	rs79761396	3	33164651	G	A	0.05875	6.289e-11	0.9075	0.01485	0.813549	rs56142034	22	CRTAP	0	intronic	0.031	4	4	4	1	1	1
3:33208705:A:T	rs55796801	3	33208705	A	T	0.0591	1.786e-08	0.9194	0.01493	0.606555	rs56142034	22	SUSD5	0	intronic	0.111	5	5	15	1	1	0
3:50698493:C:CAAAAAAAAA	3:50698493_CAAAAAAAAA_C	3	50698493	C	CAAAAAAAAA	0.124	4.289e-08	1.058	0.01022	1	3:50698493_CAAAAAAAAA_C	23	RP11-804H8.6	8926	intergenic	2.887	NA	5	15	0	1	0
3:50904642:A:G	rs1598927	3	50904642	G	A	0.1241	4.865e-08	1.057	0.01022	0.994957	3:50698493_CAAAAAAAAA_C	23	DOCK3	0	intronic	0.668	6	5	15	1	1	0
3:51006237:C:T	rs6775938	3	51006237	C	T	0.1259	4.31e-08	1.057	0.01017	0.980553	3:50698493_CAAAAAAAAA_C	23	DOCK3	0	intronic	2.635	6	9	15	1	1	0
3:51020242:A:G	rs7372046	3	51020242	A	G	0.1259	4.716e-08	1.057	0.01017	0.980117	3:50698493_CAAAAAAAAA_C	23	DOCK3	0	intronic	6.723	5	5	15	1	1	0
3:51024903:A:G	rs11130267	3	51024903	G	A	0.1263	4.655e-08	1.057	0.01016	0.976139	3:50698493_CAAAAAAAAA_C	23	DOCK3	0	intronic	3.632	6	5	15	1	1	0
3:51115498:G:GACAGAGAGAGAGAAAGAA	rs775839756	3	51115498	G	GACAGAGAGAGAGAAAGAA	0.1308	4.743e-08	1.056	0.01004	0.931883	3:50698493_CAAAAAAAAA_C	23	DOCK3	0	intronic	0.855	NA	5	15	1	1	0
3:51136572:A:G	rs12494165	3	51136572	G	A	0.1309	4.982e-08	1.056	0.01003	0.930212	3:50698493_CAAAAAAAAA_C	23	DOCK3	0	intronic	1.889	7	5	15	1	1	0
3:51441307:A:G	rs73078636	3	51441307	G	A	0.1268	6.053e-09	0.941	0.01046	1	rs73078636	23	VPRBP	0	intronic	0.675	5	4	5	1	1	1
3:51747760:T:TTTTC	rs113498271	3	51747760	T	TTTTC	0.06898	2.866e-08	0.9242	0.01421	1	rs113498271	23	GRM2	0	intronic	1.337	NA	4	15	1	1	0
3:112575817:C:T	rs10934193	3	112575817	T	C	0.4018	4.8e-08	1.039	0.007002	1	rs10934193	24	CD200R1L	10113	intergenic	4.473	4	7	15	0	1	0
3:121643447:A:AT	rs34567530	3	121643447	A	AT	0.4731	3.973e-08	0.9624	0.006972	0.846383	rs10934569	25	SLC15A2	0	intronic	3.844	NA	1	15	1	1	0
3:121664864:C:T	rs9844039	3	121664864	T	C	0.4732	2.355e-08	1.039	0.006912	0.698783	rs10934569	25	SLC15A2	1914	intergenic	0.37	7	4	15	1	1	0
3:121667985:C:T	rs13074085	3	121667985	T	C	0.472	2.946e-08	1.039	0.006913	0.695941	rs10934569	25	SLC15A2	5035	intergenic	0.765	7	4	15	1	1	0
3:121670405:A:G	rs9871743	3	121670405	A	G	0.4734	2.062e-08	1.04	0.006913	0.699213	rs10934569	25	SLC15A2	7455	intergenic	0.161	1f	4	15	1	1	0
3:121671032:C:T	rs1920289	3	121671032	T	C	0.4734	2.301e-08	1.039	0.006913	0.699213	rs10934569	25	SLC15A2	8082	intergenic	9.172	6	4	15	1	1	0
3:121672948:C:T	rs9811389	3	121672948	T	C	0.4734	2.169e-08	1.039	0.006913	0.699213	rs10934569	25	SLC15A2	9998	intergenic	1.396	6	4	15	1	1	0
3:121673675:A:G	rs9812869	3	121673675	A	G	0.4734	2.13e-08	1.039	0.006914	0.699302	rs10934569	25	SLC15A2	10725	intergenic	0.148	6	5	15	0	1	0
3:121678894:C:CT	rs78643247	3	121678894	C	CT	0.4776	4.835e-08	0.9629	0.006935	0.857454	rs10934569	25	SLC15A2	15944	intergenic	7.185	NA	5	15	0	1	0
3:121682388:A:G	rs12637573	3	121682388	G	A	0.4697	2.023e-08	1.04	0.00692	0.691474	rs10934569	25	SLC15A2	19438	intergenic	14.86	7	5	15	0	1	0
3:121686552:C:T	rs9825193	3	121686552	T	C	0.4732	3.136e-08	1.039	0.006915	0.699537	rs10934569	25	ILDR1	19617	intergenic	5.288	6	5	15	0	1	0
3:121696035:C:T	rs10934568	3	121696035	T	C	0.4721	3.713e-08	1.039	0.00692	0.697803	rs10934569	25	ILDR1	10134	intergenic	1.372	7	5	15	0	1	0
3:121696593:A:G	rs6793858	3	121696593	A	G	0.4732	2.914e-08	1.039	0.006916	0.699537	rs10934569	25	ILDR1	9576	intergenic	0.574	5	5	15	1	1	0
3:121702325:G:T	rs10049074	3	121702325	G	T	0.4571	1.842e-08	1.04	0.00695	0.657039	rs10934569	25	ILDR1	3844	intergenic	1.097	6	5	15	1	1	0
3:121708724:A:AC	rs77716620	3	121708724	A	AC	0.4728	2.562e-08	1.039	0.00695	0.699204	rs10934569	25	ILDR1	0	intronic	0.37	NA	4	15	1	1	0
3:121715319:C:T	rs9868257	3	121715319	C	T	0.4408	1.911e-08	0.961	0.007075	0.996697	rs10934569	25	ILDR1	0	intronic	0.862	6	2	15	1	1	0
3:121718453:A:T	rs10934569	3	121718453	T	A	0.4422	1.206e-08	0.9605	0.007077	1	rs10934569	25	ILDR1	0	intronic	2.32	7	4	15	1	1	0
3:121721995:C:T	rs2332032	3	121721995	C	T	0.4427	1.803e-08	0.9609	0.007084	0.997722	rs10934569	25	ILDR1	0	intronic	6.418	4	1	15	1	1	1
3:127715196:C:T	rs17282209	3	127715196	T	C	0.1182	1.584e-08	0.9399	0.01097	0.932079	rs11437851	26	KBTBD12	8681	intergenic	1.845	7	5	15	1	1	0
3:127808502:C:G	rs7355887	3	127808502	G	C	0.2689	1.046e-08	0.956	0.007856	0.959397	rs2811481	26	RUVBL1	0	intronic	4.779	7	4	5	1	1	0
3:127809616:A:G	rs35724792	3	127809616	A	G	0.1204	4.735e-09	0.9386	0.01082	0.957456	rs11437851	26	RUVBL1	00:00:00	intronic	1.439	6	4	5	1	1	0
3:127810145:C:CG	rs143644091	3	127810145	C	CG	0.1155	1.284e-09	0.9351	0.01105	0.948954	rs11437851	26	RUVBL1	0	intronic	3.024	NA	4	5	1	1	1
3:127810445:A:G	rs34403909	3	127810445	A	G	0.1204	4.989e-09	0.9387	0.01082	0.957456	rs11437851	26	RUVBL1	0	intronic	6.023	5	4	5	1	1	0
3:127810738:G:T	rs13060453	3	127810738	T	G	0.1204	4.735e-09	0.9386	0.01082	0.957456	rs11437851	26	RUVBL1	0	intronic	4.145	5	4	5	1	1	1
3:127812037:C:T	rs13091198	3	127812037	C	T	0.1204	4.766e-09	0.9386	0.01082	0.957456	rs11437851	26	RUVBL1	0	intronic	0.374	7	4	5	1	1	0
3:127812349:G:T	rs13092202	3	127812349	G	T	0.1181	5.602e-09	0.9382	0.01095	0.954212	rs11437851	26	RUVBL1	0	intronic	0.918	6	4	5	1	1	0
3:127812792:A:G	rs55684215	3	127812792	G	A	0.1204	5.021e-09	0.9387	0.01082	0.957456	rs11437851	26	RUVBL1	0	intronic	3.624	5	4	4	1	1	0
3:127813811:C:T	rs35515217	3	127813811	C	T	0.1204	4.394e-09	0.9385	0.01082	0.957456	rs11437851	26	RUVBL1	0	intronic	2.632	2b	4	4	1	1	1
3:127814077:A:G	rs36069551	3	127814077	G	A	0.1204	4.766e-09	0.9386	0.01082	0.957456	rs11437851	26	RUVBL1	0	intronic	5.161	4	3	4	1	1	1
3:127814457:A:G	rs11714052	3	127814457	G	A	0.1204	4.378e-09	0.9385	0.01082	0.957456	rs11437851	26	RUVBL1	0	intronic	1.794	4	4	4	1	1	1
3:127815670:A:C	rs11709377	3	127815670	C	A	0.1192	7.924e-09	0.9393	0.01086	0.952649	rs11437851	26	RUVBL1	0	intronic	0.023	6	4	4	1	1	0
3:127815927:C:G	rs36059338	3	127815927	C	G	0.1204	5.636e-09	0.9389	0.01082	0.957455	rs11437851	26	RUVBL1	0	intronic	0.845	5	4	4	1	1	0
3:127816433:C:T	rs34228187	3	127816433	T	C	0.1204	5.191e-09	0.9388	0.01082	0.957456	rs11437851	26	RUVBL1	0	intronic	0.293	7	4	4	1	1	0
3:127817022:C:T	rs34562493	3	127817022	C	T	0.1204	4.79e-09	0.9386	0.01082	0.957456	rs11437851	26	RUVBL1	0	intronic	8.974	5	4	4	1	1	0
3:127817478:A:C	rs6787614	3	127817478	C	A	0.1204	5.02e-09	0.9387	0.01082	0.957456	rs11437851	26	RUVBL1	0	intronic	4.609	5	4	4	1	1	0
3:127817508:C:T	rs7632756	3	127817508	T	C	0.2686	9.19e-09	0.9559	0.00785	0.960695	rs2811481	26	RUVBL1	0	intronic	8.881	5	4	4	1	1	0
3:127817955:A:G	rs11720239	3	127817955	A	G	0.1204	4.779e-09	0.9386	0.01082	0.957908	rs11437851	26	RUVBL1	0	intronic	2.316	5	4	4	1	1	0
3:127818869:A:G	rs34709844	3	127818869	G	A	0.1204	4.456e-09	0.9385	0.01082	0.957908	rs11437851	26	RUVBL1	0	intronic	11.47	5	4	4	1	1	0
3:127819062:C:G	rs4857866	3	127819062	C	G	0.2685	8.285e-09	0.9558	0.007852	0.960926	rs2811481	26	RUVBL1	0	intronic	3.759	5	4	4	1	1	1
3:127820846:C:T	rs11715661	3	127820846	C	T	0.1204	4.341e-09	0.9385	0.01082	0.957908	rs11437851	26	RUVBL1	0	intronic	0.657	7	4	4	1	1	0
3:127822021:C:T	rs55777628	3	127822021	T	C	0.1204	4.595e-09	0.9386	0.01082	0.957908	rs11437851	26	RUVBL1	0	intronic	5.284	7	4	4	1	1	0
3:127822320:C:T	rs7641133	3	127822320	C	T	0.2686	6.782e-09	0.9555	0.007853	0.960947	rs2811481	26	RUVBL1	0	intronic	17.56	6	4	4	1	1	0
3:127824049:C:G	rs11719079	3	127824049	C	G	0.1204	4.485e-09	0.9385	0.01082	0.957908	rs11437851	26	RUVBL1	0	intronic	0.313	7	4	5	1	1	0
3:127824659:G:T	rs57897513	3	127824659	T	G	0.1204	4.256e-09	0.9384	0.01082	0.957908	rs11437851	26	RUVBL1	0	intronic	2.384	6	4	5	1	1	0
3:127824778:A:T	rs67674204	3	127824778	A	T	0.1204	4.485e-09	0.9385	0.01082	0.957908	rs11437851	26	RUVBL1	0	intronic	0.305	7	4	5	1	1	0
3:127825078:A:G	rs34955225	3	127825078	A	G	0.1204	4.256e-09	0.9384	0.01082	0.957908	rs11437851	26	RUVBL1	0	intronic	9.742	7	4	5	1	1	0
3:127825306:C:T	rs35437840	3	127825306	C	T	0.1204	4.411e-09	0.9385	0.01082	0.957908	rs11437851	26	RUVBL1	0	intronic	4.99	5	4	5	1	1	0
3:127826579:A:G	rs35804055	3	127826579	A	G	0.1203	3.579e-09	0.9381	0.01082	0.95695	rs11437851	26	RUVBL1	0	intronic	10.32	7	2	5	1	1	0
3:127828456:C:G	rs13082038	3	127828456	C	G	0.1203	4.299e-09	0.9385	0.01082	0.957895	rs11437851	26	RUVBL1	0	intronic	0.317	6	4	5	1	1	0
3:127828631:C:T	rs13062252	3	127828631	T	C	0.1203	4.61e-09	0.9386	0.01082	0.957895	rs11437851	26	RUVBL1	0	intronic	3.297	7	4	5	1	1	0
3:127828968:A:G	rs60387553	3	127828968	G	A	0.1203	4.61e-09	0.9386	0.01082	0.957895	rs11437851	26	RUVBL1	0	intronic	1.881	6	4	5	1	1	0
3:127829879:A:C	rs35421223	3	127829879	C	A	0.1203	3.709e-09	0.9382	0.01082	0.957895	rs11437851	26	RUVBL1	0	intronic	1.631	5	4	5	1	1	0
3:127831038:G:T	rs33998546	3	127831038	T	G	0.1203	4.375e-09	0.9385	0.01082	0.957895	rs11437851	26	RUVBL1	0	intronic	5.616	5	4	4	1	1	0
3:127833231:C:G	rs35947214	3	127833231	C	G	0.1203	4.326e-09	0.9385	0.01082	0.957895	rs11437851	26	RUVBL1	0	intronic	0.529	5	1	5	1	1	0
3:127833353:C:T	rs67940364	3	127833353	T	C	0.1203	4.326e-09	0.9385	0.01082	0.957895	rs11437851	26	RUVBL1	0	intronic	5.587	4	1	5	1	1	1
3:127834695:A:G	rs6785535	3	127834695	A	G	0.1203	4.27e-09	0.9384	0.01082	0.957895	rs11437851	26	RUVBL1	0	intronic	0.641	7	4	5	1	1	0
3:127836287:C:T	rs4857836	3	127836287	T	C	0.2686	6.242e-09	0.9554	0.007851	0.960942	rs2811481	26	RUVBL1	0	intronic	0.141	4	4	5	1	1	0
3:127836319:A:G	rs4857837	3	127836319	G	A	0.2686	6.109e-09	0.9554	0.007851	0.960942	rs2811481	26	RUVBL1	0	intronic	6.99	4	4	5	1	1	0
3:127837508:C:T	rs34545799	3	127837508	C	T	0.1203	4.211e-09	0.9384	0.01082	0.957895	rs11437851	26	RUVBL1	0	intronic	5.114	5	4	5	1	1	0
3:127838630:C:G	rs11707462	3	127838630	G	C	0.1203	4.129e-09	0.9384	0.01082	0.957895	rs11437851	26	RUVBL1	0	intronic	1.875	5	4	5	1	1	0
3:127840025:A:G	rs138573550	3	127840025	A	G	0.1204	4.45e-09	0.9385	0.01082	0.957908	rs11437851	26	RUVBL1	0	intronic	0.233	7	4	5	1	1	0
3:127840447:C:G	rs112434347	3	127840447	C	G	0.1204	4.074e-09	0.9384	0.01082	0.957908	rs11437851	26	RUVBL1	0	intronic	0.139	7	4	5	1	1	0
3:127840510:A:G	rs147411501	3	127840510	G	A	0.1204	4.074e-09	0.9384	0.01082	0.957908	rs11437851	26	RUVBL1	0	intronic	0.086	7	4	5	1	1	0
3:127841060:C:T	rs35531186	3	127841060	C	T	0.1204	4.074e-09	0.9384	0.01082	0.957908	rs11437851	26	RUVBL1	0	intronic	6.332	7	1	5	1	1	0
3:127841098:A:G	rs66987356	3	127841098	G	A	0.1204	3.704e-09	0.9382	0.01082	0.957908	rs11437851	26	RUVBL1	0	intronic	5.121	6	1	5	1	1	0
3:127841744:A:T	rs34172752	3	127841744	T	A	0.1204	4.074e-09	0.9384	0.01082	0.957908	rs11437851	26	RUVBL1	0	intronic	0.238	4	1	2	1	1	0
3:127842220:A:G	rs60464856	3	127842220	A	G	0.1204	4.889e-09	0.9387	0.01082	0.957908	rs11437851	26	RUVBL1	0	intronic	8.077	4	1	1	1	1	0
3:127843378:C:T	rs6784159	3	127843378	T	C	0.1204	4.284e-09	0.9384	0.01082	0.957908	rs11437851	26	RUVBL1	0	intronic	6.922	7	1	2	1	1	0
3:127847298:A:G	rs56050323	3	127847298	G	A	0.1204	4.203e-09	0.9384	0.01082	0.957909	rs11437851	26	RUVBL1	0	intronic	3.688	4	5	15	1	1	0
3:127847418:C:G	rs35145572	3	127847418	C	G	0.1204	4.439e-09	0.9385	0.01082	0.957909	rs11437851	26	RUVBL1	0	intronic	0.39	3a	5	15	1	1	0
3:127847675:C:T	rs55762931	3	127847675	C	T	0.1208	5.146e-09	0.9388	0.0108	0.953369	rs11437851	26	RUVBL1	0	intronic	9.133	5	5	15	1	1	0
3:127848156:C:T	rs13095660	3	127848156	C	T	0.1204	3.95e-09	0.9383	0.01082	0.957909	rs11437851	26	RUVBL1	0	intronic	7.59	6	5	15	1	1	0
3:127848388:C:T	rs6788497	3	127848388	C	T	0.1203	3.586e-09	0.9381	0.01082	0.958361	rs11437851	26	RUVBL1	0	intronic	11.74	7	5	15	1	1	0
3:127849067:A:C	rs6439116	3	127849067	A	C	0.1202	3.256e-09	0.9379	0.01083	0.958302	rs11437851	26	RUVBL1	0	intronic	12.53	5	5	15	1	1	0
3:127849076:T:TA	rs59553853	3	127849076	T	TA	0.1201	6.602e-09	0.9391	0.01084	0.956395	rs11437851	26	RUVBL1	0	intronic	8.737	NA	5	15	1	1	0
3:127849684:C:T	rs13059975	3	127849684	C	T	0.1202	3.566e-09	0.9381	0.01083	0.958302	rs11437851	26	RUVBL1	0	intronic	0.025	7	5	15	1	1	0
3:127849744:C:T	rs34174370	3	127849744	C	T	0.1202	3.598e-09	0.9381	0.01083	0.958302	rs11437851	26	RUVBL1	0	intronic	2.245	6	5	15	1	1	0
3:127850076:A:G	rs11714619	3	127850076	G	A	0.1202	3.566e-09	0.9381	0.01083	0.958302	rs11437851	26	RUVBL1	0	intronic	2.503	6	5	15	1	1	0
3:127850355:A:AAAAC	rs71153122	3	127850355	A	AAAAC	0.1206	7.471e-09	0.9394	0.01082	0.956455	rs11437851	26	RUVBL1	0	intronic	6.956	NA	5	15	1	1	0
3:127851561:A:G	rs6783253	3	127851561	G	A	0.1202	3.65e-09	0.9381	0.01083	0.958769	rs11437851	26	RUVBL1	0	intronic	7.854	7	5	15	1	1	0
3:127854527:C:T	rs35347185	3	127854527	C	T	0.12	3.293e-09	0.938	0.01083	0.959113	rs11437851	26	RUVBL1	0	intronic	7.575	NA	5	15	1	1	0
3:127855823:C:CTTAATAGATAT	rs757581310	3	127855823	CTTAATAGATAT	C	0.1201	3.318e-09	0.9379	0.01084	0.955194	rs11437851	26	RUVBL1	0	intronic	12.18	NA	5	15	1	1	0
3:127855982:A:G	rs13069054	3	127855982	G	A	0.1202	3.733e-09	0.9382	0.01082	0.958214	rs11437851	26	RUVBL1	0	intronic	5.826	7	5	15	1	1	0
3:127856400:C:T	rs6797834	3	127856400	C	T	0.12	3.067e-09	0.9378	0.01083	0.959124	rs11437851	26	RUVBL1	0	intronic	13.85	6	5	15	1	1	0
3:127856573:A:T	rs6414310	3	127856573	A	T	0.268	5.166e-09	0.9552	0.007855	0.965582	rs2811481	26	RUVBL1	0	intronic	7.358	6	5	15	1	1	0
3:127857108:A:AT	rs772324492	3	127857108	AT	A	0.1198	5.028e-09	0.9386	0.01085	0.957457	rs11437851	26	RUVBL1	0	intronic	1.955	NA	5	15	1	1	0
3:127857933:A:C	rs11709725	3	127857933	A	C	0.1199	3.359e-09	0.938	0.01083	0.959052	rs11437851	26	RUVBL1	0	intronic	10.76	5	5	15	1	1	0
3:127860080:A:G	rs56175090	3	127860080	G	A	0.1195	1.971e-09	0.937	0.01084	0.963145	rs11437851	26	RUVBL1	0	intronic	2.186	7	5	15	1	1	0
3:127860479:A:G	rs34689870	3	127860479	A	G	0.1193	1.675e-09	0.9367	0.01085	0.964065	rs11437851	26	RUVBL1	0	intronic	3.148	6	5	15	1	1	0
3:127860494:A:G	rs34372443	3	127860494	A	G	0.1195	1.923e-09	0.937	0.01084	0.963145	rs11437851	26	RUVBL1	0	intronic	0.013	7	5	15	1	1	0
3:127861058:A:G	rs34817706	3	127861058	G	A	0.1193	1.675e-09	0.9367	0.01085	0.964065	rs11437851	26	RUVBL1	0	intronic	0.255	5	2	15	1	1	1
3:127862178:G:T	rs6800225	3	127862178	G	T	0.1193	1.692e-09	0.9367	0.01085	0.964525	rs11437851	26	RUVBL1	0	intronic	1.335	7	5	15	1	1	0
3:127865397:A:G	rs2999045	3	127865397	A	G	0.267	2.926e-09	0.9544	0.007862	0.968445	rs2811481	26	RUVBL1	0	intronic	2.991	4	4	15	1	1	0
3:127865510:A:G	rs2955102	3	127865510	A	G	0.267	2.704e-09	0.9543	0.007862	0.968448	rs2811481	26	RUVBL1	0	intronic	3.299	3a	4	15	1	1	0
3:127865559:C:G	rs2687723	3	127865559	C	G	0.1193	1.817e-09	0.9369	0.01085	0.965492	rs11437851	26	RUVBL1	0	intronic	3.707	NA	4	15	1	1	0
3:127867397:A:G	rs67451924	3	127867397	G	A	0.2672	3.417e-09	0.9546	0.00786	0.9685	rs2811481	26	RUVBL1	0	intronic	0.551	5	5	15	1	1	0
3:127868275:A:G	rs73192978	3	127868275	G	A	0.1193	1.83e-09	0.9369	0.01085	0.965501	rs11437851	26	RUVBL1	0	intronic	6.699	7	5	15	1	1	0
3:127868321:C:T	rs73192979	3	127868321	C	T	0.1193	1.83e-09	0.9369	0.01085	0.965501	rs11437851	26	RUVBL1	0	intronic	2.243	7	5	15	1	1	0
3:127869471:A:G	rs145954436	3	127869471	G	A	0.2652	6.915e-09	0.9551	0.007928	0.963644	rs2811481	26	RUVBL1	0	intronic	2.022	6	5	15	1	1	0
3:127869598:A:C	rs144609957	3	127869598	C	A	0.269	9.633e-09	0.9556	0.00792	0.956494	rs2811481	26	RUVBL1	0	intronic	1.478	7	5	15	1	1	0
3:127870060:A:G	rs2461794	3	127870060	G	A	0.2676	3.35e-09	0.9546	0.007855	0.968834	rs2811481	26	RUVBL1	0	intronic	1.938	NA	5	15	1	1	0
3:127870269:G:T	rs34749881	3	127870269	G	T	0.1199	2.191e-09	0.9372	0.01083	0.966169	rs11437851	26	RUVBL1	0	intronic	5.509	5	2	15	1	1	0
3:127871746:C:CG	3:127871746_CG_C	3	127871746	CG	C	0.2657	4.199e-09	0.954	0.008017	0.875478	rs2811481	26	RUVBL1	0	intronic	4.592	NA	1	15	1	1	0
3:127872506:C:T	rs11711710	3	127872506	C	T	0.1199	2.4e-09	0.9374	0.01083	0.965208	rs11437851	26	RUVBL1:EEFSEC	00:00:00	exonic	21.1	4	1	1	1	1	0
3:127872602:A:G	rs11719546	3	127872602	A	G	0.1199	2.186e-09	0.9372	0.01083	0.966169	rs11437851	26	RUVBL1:EEFSEC	00:00:00	exonic	15.22	4	1	1	1	1	0
3:127874912:A:G	rs11709066	3	127874912	G	A	0.1199	1.998e-09	0.9371	0.01083	0.966169	rs11437851	26	EEFSEC	0	intronic	1.248	7	2	5	1	1	0
3:127875374:A:G	rs11716941	3	127875374	A	G	0.1199	1.998e-09	0.9371	0.01083	0.966169	rs11437851	26	EEFSEC	0	intronic	0.093	5	2	5	1	1	0
3:127878817:C:T	rs2999049	3	127878817	T	C	0.2674	3.624e-09	0.9547	0.007858	0.970306	rs2811481	26	EEFSEC	0	intronic	2.222	7	4	5	1	1	0
3:127880179:G:GA	rs139076049	3	127880179	G	GA	0.09399	7.788e-09	0.9323	0.01214	0.739232	rs11437851	26	EEFSEC	0	intronic	16.79	NA	4	5	1	1	0
3:127880226:C:T	rs67575175	3	127880226	T	C	0.1195	1.837e-09	0.9369	0.01085	0.96977	rs11437851	26	EEFSEC	0	intronic	17.79	5	4	5	1	1	0
3:127881568:G:T	rs13071740	3	127881568	G	T	0.1195	1.954e-09	0.937	0.01085	0.96977	rs11437851	26	EEFSEC	0	intronic	19.14	6	4	5	1	1	0
3:127881613:A:G	rs2955117	3	127881613	G	A	0.2753	4.754e-08	0.9582	0.007827	0.939432	rs2811481	26	EEFSEC	0	intronic	16.66	7	4	5	1	1	0
3:127882604:A:G	rs13077913	3	127882604	G	A	0.1196	2.771e-09	0.9376	0.01084	0.968848	rs11437851	26	EEFSEC	0	intronic	0.62	5	4	5	1	1	0
3:127882658:C:T	rs13077790	3	127882658	C	T	0.1197	2.843e-09	0.9376	0.01084	0.968386	rs11437851	26	EEFSEC	0	intronic	0.172	5	4	5	1	1	0
3:127886957:A:G	rs10934850	3	127886957	G	A	0.1201	1.021e-09	0.936	0.01083	0.975049	rs11437851	26	EEFSEC	0	intronic	18.78	4	2	5	1	1	0
3:127888175:A:G	rs34409786	3	127888175	A	G	0.1201	9.389e-10	0.9359	0.01083	0.975049	rs11437851	26	EEFSEC	0	intronic	8.612	6	2	5	1	1	0
3:127889287:A:G	rs3122173	3	127889287	A	G	0.2628	3.714e-09	0.9545	0.007891	0.999741	rs2811481	26	EEFSEC	0	intronic	1.854	6	5	5	1	1	0
3:127889542:A:T	rs13067650	3	127889542	T	A	0.12	8.955e-10	0.9358	0.01083	0.975966	rs11437851	26	EEFSEC	0	intronic	5.584	5	5	5	1	1	0
3:127891991:A:G	rs11706455	3	127891991	G	A	0.12	1.042e-09	0.936	0.01083	0.975972	rs11437851	26	EEFSEC	0	intronic	13.36	7	5	5	1	1	0
3:127892037:C:T	rs2999052	3	127892037	T	C	0.2628	3.662e-09	0.9545	0.007891	0.999741	rs2811481	26	EEFSEC	0	intronic	1.539	7	5	5	1	1	0
3:127893564:A:T	rs11715394	3	127893564	A	T	0.1196	9.636e-10	0.9358	0.01086	0.973494	rs11437851	26	EEFSEC	0	intronic	3.09	7	2	7	1	1	0
3:127894294:C:T	rs11712798	3	127894294	T	C	0.12	1.139e-09	0.9362	0.01083	0.975972	rs11437851	26	EEFSEC	0	intronic	4.155	5	2	7	1	1	1
3:127895226:A:G	rs2687729	3	127895226	A	G	0.2628	3.557e-09	0.9545	0.007891	0.999483	rs2811481	26	EEFSEC	0	intronic	2.629	NA	5	5	1	1	0
3:127898501:A:C	rs2811476	3	127898501	A	C	0.2611	1.212e-08	0.9559	0.007913	0.99378	rs2811481	26	EEFSEC	0	intronic	0.043	4	1	15	1	1	1
3:127898783:C:T	rs2811477	3	127898783	C	T	0.09349	1.093e-08	0.9327	0.01219	0.737478	rs11437851	26	EEFSEC	0	intronic	17.21	6	1	5	1	1	0
3:127898942:T:TG	3:127898942_TG_T	3	127898942	TG	T	0.2608	1.547e-08	0.9562	0.007913	0.989171	rs2811481	26	EEFSEC	0	intronic	0.092	NA	5	5	1	1	0
3:127899624:C:T	rs2811478	3	127899624	C	T	0.1183	8.004e-09	0.939	0.01091	0.964642	rs11437851	26	EEFSEC	0	intronic	0.61	5	5	15	1	1	0
3:127901786:A:G	rs2811479	3	127901786	G	A	0.2627	3.015e-09	0.9543	0.007893	0.999741	rs2811481	26	EEFSEC	0	intronic	5.35	5	5	15	1	1	0
3:127902091:G:T	rs2811480	3	127902091	G	T	0.2627	2.958e-09	0.9542	0.007893	0.999741	rs2811481	26	EEFSEC	0	intronic	1.19	5	5	15	1	1	0
3:127904496:C:T	rs2811481	3	127904496	T	C	0.2625	2.264e-09	0.9539	0.007896	1	rs2811481	26	EEFSEC	0	intronic	0.887	6	5	15	1	1	0
3:127905451:A:G	rs2811516	3	127905451	A	G	0.2627	3.367e-09	0.9544	0.007894	0.999741	rs2811481	26	EEFSEC	0	intronic	3.811	NA	5	15	1	1	0
3:127905518:A:G	rs2811515	3	127905518	G	A	0.2627	3.419e-09	0.9544	0.007895	0.999741	rs2811481	26	EEFSEC	0	intronic	0.15	NA	5	15	1	1	0
3:127909564:A:G	rs2811513	3	127909564	G	A	0.2626	2.961e-09	0.9542	0.007895	0.999741	rs2811481	26	EEFSEC	0	intronic	0.018	NA	5	15	1	1	0
3:127912988:A:G	rs2811511	3	127912988	G	A	0.12	1.155e-09	0.9362	0.01083	0.978321	rs11437851	26	EEFSEC	0	intronic	0.734	NA	2	15	1	1	0
3:127915457:C:T	rs2687730	3	127915457	C	T	0.12	1.085e-09	0.9361	0.01083	0.978321	rs11437851	26	EEFSEC	0	intronic	13.63	6	5	5	1	1	0
3:127916551:A:G	rs2811509	3	127916551	G	A	0.2626	3.029e-09	0.9543	0.007895	0.999741	rs2811481	26	EEFSEC	0	intronic	0.206	NA	5	5	1	1	0
3:127918000:A:G	rs2492285	3	127918000	G	A	0.2626	3.168e-09	0.9543	0.007895	0.999741	rs2811481	26	EEFSEC	0	intronic	1.204	6	5	5	1	1	0
3:127920023:C:T	rs2811508	3	127920023	T	C	0.2626	3.202e-09	0.9543	0.007895	0.999741	rs2811481	26	EEFSEC	0	intronic	0.946	NA	4	5	1	1	0
3:127920075:A:G	rs2811486	3	127920075	A	G	0.12	1.244e-09	0.9363	0.01083	0.978801	rs11437851	26	EEFSEC	0	intronic	0.943	5	4	5	1	1	0
3:127923187:C:T	rs6439119	3	127923187	C	T	0.2627	3.041e-09	0.9543	0.007895	0.999482	rs2811481	26	EEFSEC	0	intronic	2.508	7	5	15	1	1	0
3:127926254:A:G	rs2955126	3	127926254	G	A	0.12	1.233e-09	0.9363	0.01083	0.978801	rs11437851	26	EEFSEC	0	intronic	2.554	6	5	15	1	1	0
3:127929207:G:T	rs2955129	3	127929207	G	T	0.12	1.239e-09	0.9363	0.01083	0.978801	rs11437851	26	EEFSEC	0	intronic	0.756	5	5	15	1	1	0
3:127930459:A:G	rs9838120	3	127930459	G	A	0.2627	3.459e-09	0.9544	0.007894	0.999482	rs2811481	26	EEFSEC	0	intronic	0.599	7	5	15	1	1	0
3:127930866:A:C	rs7374072	3	127930866	A	C	0.2627	3.189e-09	0.9543	0.007894	0.999482	rs2811481	26	EEFSEC	0	intronic	2.482	7	5	15	1	1	0
3:127931340:A:G	rs2999090	3	127931340	A	G	0.1195	1.576e-09	0.9366	0.01085	0.976322	rs11437851	26	EEFSEC	0	intronic	1.987	NA	5	15	1	1	0
3:127931402:A:G	rs7372439	3	127931402	G	A	0.2627	3.303e-09	0.9544	0.007894	0.999482	rs2811481	26	EEFSEC	0	intronic	2.633	7	5	15	1	1	0
3:127933786:C:T	rs4857871	3	127933786	T	C	0.2627	3.172e-09	0.9543	0.007894	0.999482	rs2811481	26	EEFSEC	0	intronic	0.506	7	5	15	1	1	0
3:127933822:G:T	rs4857872	3	127933822	G	T	0.2627	3.036e-09	0.9543	0.007895	0.999482	rs2811481	26	EEFSEC	0	intronic	8.992	6	5	15	1	1	0
3:127934218:A:G	rs4857873	3	127934218	G	A	0.2627	3.29e-09	0.9544	0.007894	0.999482	rs2811481	26	EEFSEC	0	intronic	11.28	5	5	15	1	1	0
3:127934269:A:T	rs4857874	3	127934269	T	A	0.2627	3.294e-09	0.9544	0.007894	0.999482	rs2811481	26	EEFSEC	0	intronic	4.331	2b	5	15	1	1	0
3:127934276:C:T	rs4857875	3	127934276	T	C	0.2627	3.027e-09	0.9543	0.007895	0.999482	rs2811481	26	EEFSEC	0	intronic	4.973	2b	5	15	1	1	0
3:127934329:C:T	rs6770140	3	127934329	C	T	0.2627	3.318e-09	0.9544	0.007895	0.999482	rs2811481	26	EEFSEC	0	intronic	3.142	2c	5	15	1	1	0
3:127934774:A:C	rs4384971	3	127934774	A	C	0.2627	2.989e-09	0.9542	0.007895	0.999482	rs2811481	26	EEFSEC	0	intronic	2.358	5	5	15	1	1	0
3:127935159:C:G	rs2999089	3	127935159	G	C	0.1196	1.414e-09	0.9364	0.01086	0.975854	rs11437851	26	EEFSEC	0	intronic	0.929	4	5	15	1	1	1
3:127935461:C:G	rs6439121	3	127935461	C	G	0.2627	3.33e-09	0.9544	0.007895	0.999482	rs2811481	26	EEFSEC	0	intronic	0.827	6	5	15	1	1	0
3:127936527:C:T	rs9879865	3	127936527	T	C	0.2627	3.005e-09	0.9543	0.007895	0.999482	rs2811481	26	EEFSEC	0	intronic	0.901	2b	4	15	1	1	0
3:127936532:C:T	rs9879866	3	127936532	T	C	0.2627	3.005e-09	0.9543	0.007895	0.999482	rs2811481	26	EEFSEC	0	intronic	0.013	2b	4	15	1	1	0
3:127937645:A:G	rs9847576	3	127937645	G	A	0.2627	3.099e-09	0.9543	0.007895	0.999482	rs2811481	26	EEFSEC	0	intronic	9.43	5	4	15	1	1	1
3:127937814:A:G	rs2955130	3	127937814	A	G	0.12	1.179e-09	0.9363	0.01083	0.978801	rs11437851	26	EEFSEC	0	intronic	0.987	7	2	15	1	1	0
3:127938137:A:G	rs9814834	3	127938137	A	G	0.2627	3.076e-09	0.9543	0.007895	0.999482	rs2811481	26	EEFSEC	0	intronic	3.255	5	4	15	1	1	0
3:127938708:C:T	rs2811549	3	127938708	C	T	0.12	1.074e-09	0.9361	0.01083	0.97832	rs11437851	26	EEFSEC	0	intronic	8.119	NA	4	15	1	1	0
3:127939034:A:T	rs9857235	3	127939034	T	A	0.2627	3.225e-09	0.9543	0.007894	0.999482	rs2811481	26	EEFSEC	0	intronic	4.197	5	4	15	1	1	0
3:127939357:A:T	rs4323023	3	127939357	A	T	0.2626	2.911e-09	0.9542	0.007895	0.999482	rs2811481	26	EEFSEC	0	intronic	5.943	6	4	15	1	1	0
3:127940353:G:T	rs9845651	3	127940353	G	T	0.2626	2.682e-09	0.9541	0.007895	0.999482	rs2811481	26	EEFSEC	0	intronic	1.303	5	4	15	1	1	0
3:127940440:C:G	rs7372902	3	127940440	C	G	0.2626	2.9e-09	0.9542	0.007895	0.999482	rs2811481	26	EEFSEC	0	intronic	0.664	5	5	15	1	1	0
3:127940534:A:G	rs6439122	3	127940534	G	A	0.2626	2.847e-09	0.9542	0.007895	0.999482	rs2811481	26	EEFSEC	0	intronic	1.146	7	5	15	1	1	0
3:127941439:C:T	rs6439123	3	127941439	C	T	0.2626	2.338e-09	0.9539	0.007896	0.999224	rs2811481	26	EEFSEC	0	intronic	1.695	6	5	9	1	1	0
3:127942729:T:TA	rs771132358	3	127942729	T	TA	0.2623	3.994e-09	0.9546	0.007898	0.999482	rs2811481	26	EEFSEC	0	intronic	3.567	NA	4	15	1	1	0
3:127943328:A:G	rs4857838	3	127943328	G	A	0.2626	3.136e-09	0.9543	0.007895	0.999482	rs2811481	26	EEFSEC	0	intronic	4.183	7	5	15	1	1	0
3:127944477:C:G	rs6775988	3	127944477	G	C	0.2626	2.978e-09	0.9542	0.007895	0.999482	rs2811481	26	EEFSEC	0	intronic	0.378	7	4	15	1	1	0
3:127945322:C:T	rs2955133	3	127945322	C	T	0.12	1.169e-09	0.9363	0.01083	0.97832	rs11437851	26	EEFSEC	0	intronic	0.551	5	2	15	1	1	1
3:127945349:A:G	rs6777054	3	127945349	A	G	0.2625	3.654e-09	0.9545	0.007895	0.999223	rs2811481	26	EEFSEC	0	intronic	12.79	5	2	15	1	1	1
3:127948060:A:G	rs4857877	3	127948060	G	A	0.2625	2.432e-09	0.954	0.007898	0.999224	rs2811481	26	EEFSEC	0	intronic	0.341	5	5	15	1	1	1
3:127948149:C:T	rs4857878	3	127948149	C	T	0.262	3.8e-09	0.9545	0.007905	0.998186	rs2811481	26	EEFSEC	0	intronic	1.578	5	5	15	1	1	1
3:127952868:T:TTTTA	3:127952868_TTTTA_T	3	127952868	T	TTTTA	0.1221	8.443e-10	0.9359	0.01079	0.963716	rs11437851	26	EEFSEC	0	intronic	9.097	NA	5	5	1	1	0
3:127954434:C:T	rs2999083	3	127954434	T	C	0.1199	1.232e-09	0.9363	0.01083	0.978784	rs11437851	26	EEFSEC	0	intronic	0.933	NA	5	15	1	1	1
3:127954708:C:CA	rs61622539	3	127954708	CA	C	0.1202	2.158e-09	0.9373	0.01082	0.978796	rs11437851	26	EEFSEC	0	intronic	0.903	NA	2	15	1	1	1
3:127954709:G:GC	rs34874738	3	127954709	GC	G	0.1202	2.158e-09	0.9373	0.01082	0.978796	rs11437851	26	EEFSEC	0	intronic	1.065	NA	2	15	1	1	1
3:127954710:A:T	rs56397996	3	127954710	A	T	0.1201	1.717e-09	0.9369	0.01083	0.97878	rs11437851	26	EEFSEC	0	intronic	3.284	4	2	15	1	1	1
3:127956708:A:G	rs2999080	3	127956708	A	G	0.12	1.345e-09	0.9365	0.01082	0.979265	rs11437851	26	EEFSEC	0	intronic	0.695	NA	5	15	1	1	1
3:127958414:A:G	rs2999077	3	127958414	G	A	0.1199	1.351e-09	0.9365	0.01082	0.979259	rs11437851	26	EEFSEC	0	intronic	3.31	NA	4	5	1	1	1
3:127958692:C:T	rs2999076	3	127958692	C	T	0.1202	1.448e-09	0.9366	0.01082	0.978338	rs11437851	26	EEFSEC	0	intronic	0.179	NA	4	5	1	1	0
3:127958869:A:G	rs2955077	3	127958869	G	A	0.12	1.345e-09	0.9365	0.01082	0.979265	rs11437851	26	EEFSEC	0	intronic	1.503	4	2	5	1	1	0
3:127959186:A:G	rs2955078	3	127959186	G	A	0.12	1.376e-09	0.9365	0.01082	0.979265	rs11437851	26	EEFSEC	0	intronic	2.671	4	4	5	1	1	0
3:127960299:A:C	rs2955081	3	127960299	C	A	0.12	1.345e-09	0.9365	0.01082	0.979265	rs11437851	26	EEFSEC	0	intronic	8.445	7	5	5	1	1	0
3:127961178:A:T	rs2955083	3	127961178	A	T	0.1195	1.695e-09	0.9367	0.01085	0.976787	rs11437851	26	EEFSEC	0	intronic	2.408	6	5	5	1	1	0
3:127961305:A:T	rs2955084	3	127961305	A	T	0.09459	1.349e-08	0.9337	0.01208	0.743739	rs11437851	26	EEFSEC	0	intronic	4.279	6	5	5	1	1	0
3:127962757:A:G	rs2955085	3	127962757	A	G	0.12	1.326e-09	0.9365	0.01082	0.979265	rs11437851	26	EEFSEC	0	intronic	0.156	7	4	5	1	1	0
3:127962876:C:G	rs2999072	3	127962876	C	G	0.12	1.319e-09	0.9365	0.01082	0.979265	rs11437851	26	EEFSEC	0	intronic	3.418	7	4	5	1	1	0
3:127963192:A:G	rs56011843	3	127963192	G	A	0.1287	2.444e-09	0.9394	0.01047	0.905679	rs11437851	26	EEFSEC	0	intronic	6.641	5	4	5	1	1	0
3:127963710:C:T	rs2955088	3	127963710	T	C	0.1199	1.232e-09	0.9363	0.01083	0.978784	rs11437851	26	EEFSEC	0	intronic	4.318	5	4	5	1	1	0
3:127977866:A:G	rs2955096	3	127977866	G	A	0.1178	1.202e-09	0.9358	0.01092	0.998559	rs11437851	26	EEFSEC	0	intronic	0.794	7	5	15	1	1	0
3:127978505:C:G	rs2955097	3	127978505	C	G	0.1182	1.653e-09	0.9363	0.01091	0.996642	rs11437851	26	EEFSEC	0	intronic	1.62	5	4	9	1	1	0
3:127979501:G:T	rs2955098	3	127979501	G	T	0.1178	1.23e-09	0.9358	0.01092	0.998559	rs11437851	26	EEFSEC	0	intronic	8.828	4	5	9	1	1	0
3:127983996:C:CACTG	rs56226498	3	127983996	CACTG	C	0.1175	1.979e-09	0.9365	0.01093	0.998555	rs11437851	26	EEFSEC	0	intronic	0.668	NA	4	4	1	1	0
3:127987867:A:G	rs2811400	3	127987867	A	G	0.1179	1.3e-09	0.9359	0.01092	0.999039	rs11437851	26	EEFSEC	0	intronic	0.943	5	4	5	1	1	0
3:127988919:A:C	rs2811536	3	127988919	C	A	0.1178	1.075e-09	0.9355	0.01093	0.998558	rs11437851	26	EEFSEC	0	intronic	7.636	NA	4	5	1	1	1
3:127991177:C:G	rs2811414	3	127991177	C	G	0.1178	1.434e-09	0.936	0.01092	0.999519	rs11437851	26	EEFSEC	0	intronic	4.624	5	4	5	1	1	0
3:127991938:C:T	rs2811416	3	127991938	C	T	0.1171	1.126e-09	0.9353	0.01098	0.994713	rs11437851	26	EEFSEC	0	intronic	1.337	5	4	5	1	1	0
3:127993166:A:G	rs2811530	3	127993166	G	A	0.1178	8.914e-10	0.9351	0.01094	0.999519	rs11437851	26	EEFSEC	0	intronic	0.364	NA	4	5	1	1	1
3:127994436:A:G	rs2811528	3	127994436	G	A	0.1178	9.049e-10	0.9352	0.01094	0.999519	rs11437851	26	EEFSEC	0	intronic	5.792	NA	4	5	1	1	0
3:127997912:A:G	rs2811381	3	127997912	G	A	0.1179	6.434e-10	0.9346	0.01094	1	rs11437851	26	EEFSEC	0	intronic	16.73	3a	2	7	1	1	1
3:128002850:C:T	rs6765233	3	128002850	C	T	0.1179	6.998e-10	0.9348	0.01094	1	rs11437851	26	EEFSEC	0	intronic	0.412	7	4	5	1	1	0
3:128015178:C:T	rs2811387	3	128015178	T	C	0.1178	7.346e-10	0.9348	0.01095	1	rs11437851	26	EEFSEC	0	intronic	2.022	5	4	15	1	1	0
3:128015501:G:GC	rs11437851	3	128015501	GC	G	0.1176	3.035e-10	0.9332	0.01098	1	rs11437851	26	EEFSEC	0	intronic	1.597	NA	4	15	1	1	1
3:128023976:A:G	rs2811392	3	128023976	A	G	0.117	1.59e-08	0.9397	0.011	0.972165	rs11437851	26	EEFSEC	0	intronic	0.514	6	4	15	1	1	0
3:128030343:A:G	rs56287882	3	128030343	G	A	0.1168	1.432e-08	0.9395	0.011	0.973598	rs11437851	26	EEFSEC	0	intronic	0.025	5	4	15	1	1	1
3:128030474:C:T	rs73197383	3	128030474	C	T	0.1168	1.435e-08	0.9395	0.011	0.973598	rs11437851	26	EEFSEC	0	intronic	1.344	5	4	15	1	1	0
3:128041830:A:G	rs56328893	3	128041830	A	G	0.1174	3.632e-08	0.9414	0.01097	0.970708	rs11437851	26	EEFSEC	0	intronic	1.323	7	5	5	1	1	1
3:128042877:A:G	rs55925538	3	128042877	G	A	0.1176	4.114e-08	0.9416	0.01097	0.969279	rs11437851	26	EEFSEC	0	intronic	0.28	3a	4	5	1	1	0
3:128043920:G:T	rs73197388	3	128043920	G	T	0.1175	3.315e-08	0.9412	0.01097	0.970233	rs11437851	26	EEFSEC	0	intronic	0.439	4	4	5	1	1	1
3:128047009:C:G	rs11710627	3	128047009	G	C	0.1175	3.326e-08	0.9412	0.01097	0.970233	rs11437851	26	EEFSEC	0	intronic	3.487	7	4	5	1	1	0
3:128047236:A:G	rs11710704	3	128047236	G	A	0.1175	3.326e-08	0.9412	0.01097	0.970233	rs11437851	26	EEFSEC	0	intronic	5.771	5	4	5	1	1	0
3:128050614:A:G	rs11706304	3	128050614	A	G	0.1173	2.736e-08	0.9408	0.01098	0.971663	rs11437851	26	EEFSEC	0	intronic	3.517	3a	5	5	1	1	0
3:128056897:A:G	rs6798749	3	128056897	G	A	0.1173	3.039e-08	0.941	0.01098	0.971663	rs11437851	26	EEFSEC	0	intronic	0.138	5	2	5	1	1	0
3:128059293:A:C	rs73201462	3	128059293	A	C	0.1173	3.562e-08	0.9413	0.01098	0.971662	rs11437851	26	EEFSEC	0	intronic	1.577	5	4	5	1	1	0
3:128064819:T:TATA	3:128064819_TATA_T	3	128064819	TATA	T	0.1169	1.95e-08	0.94	0.01101	0.972586	rs11437851	26	EEFSEC	0	intronic	0.537	NA	4	5	1	1	0
3:128065466:C:T	rs61044849	3	128065466	C	T	0.1169	2.524e-08	0.9406	0.011	0.970675	rs11437851	26	EEFSEC	0	intronic	3.141	5	5	5	1	1	0
3:128065815:C:T	rs57735707	3	128065815	T	C	0.1169	2.425e-08	0.9405	0.011	0.970675	rs11437851	26	EEFSEC	0	intronic	1.477	5	5	5	1	1	0
3:128067275:C:T	rs11709611	3	128067275	T	C	0.1169	3.223e-08	0.941	0.01099	0.96869	rs11437851	26	EEFSEC	0	intronic	0.521	4	5	5	1	1	0
3:168718097:G:T	rs1420466	3	168718097	T	G	0.3135	4.582e-08	1.041	0.007417	1	rs1420466	27	RP11-152C17.1	2764	intergenic	1.663	7	5	15	0	0	0
3:168781277:C:T	rs6444837	3	168781277	C	T	0.2749	1.194e-08	1.045	0.007758	1	rs6444837	27	MECOM	20009	intergenic	5.264	6	5	15	0	0	0
3:168782421:A:G	rs16853094	3	168782421	G	A	0.2359	2.077e-08	1.047	0.008129	0.814206	rs6444837	27	MECOM	18865	intergenic	10.72	7	5	15	0	0	0
3:168786631:A:T	rs9835389	3	168786631	T	A	0.2762	3.553e-08	1.044	0.007735	0.996181	rs6444837	27	MECOM	14655	intergenic	4.501	6	5	15	0	0	0
3:168789705:C:T	rs6806825	3	168789705	C	T	0.352	4.006e-08	1.041	0.007236	0.748724	rs1420466	27	MECOM	11581	intergenic	1.172	7	5	15	0	0	0
3:176734290:C:CT	rs550794996	3	176734290	C	CT	0.199	4.67e-08	0.9533	0.008751	0.616483	rs7632766	28	TBL1XR1	2852	intergenic	1.299	NA	4	5	1	0	0
3:176735239:A:G	rs74321141	3	176735239	G	A	0.1963	2.178e-08	0.9518	0.008818	0.611578	rs7632766	28	TBL1XR1	1903	intergenic	0.256	6	4	5	1	0	0
3:176737003:G:GT	3:176737003_GT_G	3	176737003	GT	G	0.2768	1.923e-11	0.9481	0.007946	0.927479	rs4626109	28	TBL1XR1	139	downstream	0.579	NA	4	5	1	0	0
3:176737773:T:TA	rs527322560	3	176737773	T	TA	0.2826	3.998e-11	0.9499	0.007785	0.939017	rs4626109	28	TBL1XR1	0	UTR3	0.924	NA	4	5	1	0	0
3:176738058:G:T	rs7612699	3	176738058	T	G	0.2033	4.861e-08	0.954	0.008638	0.632741	rs7632766	28	TBL1XR1	0	UTR3	3.779	5	4	5	1	0	0
3:176739663:A:G	rs1130272	3	176739663	A	G	0.4	7.671e-12	0.9527	0.007079	0.934237	rs28642913	28	TBL1XR1	0	UTR3	10.01	7	4	5	1	1	0
3:176745405:T:TA	rs60859284	3	176745405	T	TA	0.2856	1.104e-11	0.9488	0.007734	0.962432	rs4626109	28	TBL1XR1	0	intronic	5.705	NA	4	5	1	0	0
3:176745410:A:G	rs56887605	3	176745410	G	A	0.2858	1.476e-11	0.9492	0.00773	0.963181	rs4626109	28	TBL1XR1	0	intronic	1.065	5	4	5	1	0	0
3:176752202:A:T	rs1905503	3	176752202	A	T	0.2054	2.481e-08	0.9533	0.008575	0.625698	rs7632766	28	TBL1XR1	0	intronic	0.988	7	4	5	1	0	0
3:176752299:T:TA	rs535172600	3	176752299	T	TA	0.2057	3.116e-08	0.9536	0.008586	0.624381	rs7632766	28	TBL1XR1	0	intronic	7.753	NA	4	5	1	0	0
3:176752559:A:G	rs10084754	3	176752559	G	A	0.2056	3.295e-08	0.9538	0.008566	0.625381	rs7632766	28	TBL1XR1	0	intronic	0.762	7	4	5	1	0	0
3:176752731:G:GA	rs556441587	3	176752731	G	GA	0.202	1.227e-08	0.9517	0.008688	0.627541	rs7632766	28	TBL1XR1	0	intronic	1.157	NA	4	5	1	0	0
3:176754908:C:T	rs13433685	3	176754908	T	C	0.2056	3.303e-08	0.9538	0.008566	0.625256	rs7632766	28	TBL1XR1	0	intronic	3.496	4	4	4	1	0	1
3:176755297:C:CG	rs541003240	3	176755297	C	CG	0.2059	2.522e-08	0.9531	0.008624	0.640195	rs7632766	28	TBL1XR1	0	intronic	1.094	NA	4	4	1	0	0
3:176757832:G:T	rs2129017	3	176757832	T	G	0.2056	2.422e-08	0.9533	0.008572	0.625256	rs7632766	28	TBL1XR1	0	intronic	9.444	NA	4	5	1	0	1
3:176758100:G:T	rs1905502	3	176758100	T	G	0.2056	2.065e-08	0.9531	0.008573	0.625256	rs7632766	28	TBL1XR1	0	intronic	9.783	NA	4	5	1	0	0
3:176758477:C:T	rs1905501	3	176758477	C	T	0.3186	4.695e-08	0.9602	0.007433	0.659986	rs28642913	28	TBL1XR1	0	intronic	2.658	NA	4	5	1	1	0
3:176759229:C:T	rs7633493	3	176759229	C	T	0.3186	4.531e-08	0.9602	0.007433	0.660021	rs28642913	28	TBL1XR1	0	intronic	3.813	3a	4	7	1	1	1
3:176760665:A:G	rs16827744	3	176760665	A	G	0.2057	1.922e-08	0.953	0.008573	0.624405	rs7632766	28	TBL1XR1	0	intronic	1.269	7	4	5	1	0	0
3:176760702:A:T	rs55901664	3	176760702	A	T	0.2852	2.11e-12	0.9473	0.007705	0.96055	rs4626109	28	TBL1XR1	0	intronic	0.148	6	4	5	1	0	0
3:176765796:G:T	rs2129016	3	176765796	G	T	0.3187	4.019e-08	0.96	0.007433	0.660131	rs28642913	28	TBL1XR1	0	intronic	1.21	NA	4	4	1	0	0
3:176767108:A:G	rs9825834	3	176767108	G	A	0.2037	2.842e-08	0.9533	0.008619	0.633091	rs7632766	28	TBL1XR1	0	intronic	0.029	6	4	4	1	0	0
3:176767668:G:T	rs540235744	3	176767668	T	G	0.2037	2.918e-08	0.9533	0.00862	0.632805	rs7632766	28	TBL1XR1	0	intronic	4.334	NA	4	4	1	0	0
3:176768887:A:G	rs28649009	3	176768887	G	A	0.2039	3.773e-08	0.9537	0.008617	0.63386	rs7632766	28	TBL1XR1	0	intronic	0.28	4	3	5	1	0	1
3:176769608:A:G	rs1881979	3	176769608	G	A	0.2821	7.31e-12	0.9484	0.007732	0.954133	rs4626109	28	TBL1XR1	0	intronic	6.917	6	1	5	1	0	1
3:176772081:A:AGAC	rs10659940	3	176772081	A	AGAC	0.2052	3.483e-08	0.9537	0.008596	0.623885	rs7632766	28	TBL1XR1	0	intronic	1.218	NA	4	5	1	0	0
3:176783155:A:G	rs3979210	3	176783155	A	G	0.3994	5.431e-12	0.9524	0.007072	0.936523	rs28642913	28	TBL1XR1	0	intronic	4.783	5	4	5	1	1	0
3:176785273:T:TC	3:176785273_TC_T	3	176785273	TC	T	0.3997	7e-12	0.9525	0.007096	0.937271	rs28642913	28	TBL1XR1	0	intronic	0.414	NA	5	5	1	0	0
3:176785767:A:C	rs10936928	3	176785767	C	A	0.2062	3.578e-08	0.9539	0.008563	0.625317	rs7632766	28	TBL1XR1	0	intronic	0.251	5	4	5	1	0	0
3:176787164:C:T	rs6799714	3	176787164	C	T	0.3206	4.765e-08	0.9603	0.007413	0.650955	rs28642913	28	TBL1XR1	0	intronic	0.116	5	4	5	1	0	0
3:176787434:C:T	rs6764052	3	176787434	T	C	0.3995	8.989e-12	0.9529	0.007071	0.93678	rs28642913	28	TBL1XR1	0	intronic	1.136	5	4	5	1	1	0
3:176787698:C:T	rs10936930	3	176787698	C	T	0.3992	7.243e-12	0.9527	0.007071	0.936132	rs28642913	28	TBL1XR1	0	intronic	2.875	1d	2	5	1	1	0
3:176787953:C:CA	rs11391982	3	176787953	C	CA	0.4007	5.285e-12	0.9523	0.007089	0.936268	rs28642913	28	TBL1XR1	0	intronic	4.414	NA	2	5	1	1	1
3:176788591:A:G	rs13320347	3	176788591	A	G	0.3199	4.879e-08	0.9603	0.007422	0.652128	rs28642913	28	TBL1XR1	0	intronic	0.121	6	4	5	1	0	0
3:176788629:A:G	rs79343825	3	176788629	G	A	0.3199	4.099e-08	0.9601	0.007423	0.652128	rs28642913	28	TBL1XR1	0	intronic	2.393	6	4	5	1	0	0
3:176789441:C:G	rs9811738	3	176789441	G	C	0.2058	3.748e-08	0.954	0.008565	0.625362	rs7632766	28	TBL1XR1	0	intronic	7.523	5	4	5	1	0	1
3:176790116:C:T	rs7609876	3	176790116	T	C	0.2037	3.534e-08	0.9536	0.008613	0.633385	rs7632766	28	TBL1XR1	0	intronic	0.33	7	4	5	1	0	0
3:176790553:C:T	rs7645015	3	176790553	C	T	0.2039	4.666e-08	0.9541	0.00861	0.63391	rs7632766	28	TBL1XR1	0	intronic	11.6	6	4	5	1	0	0
3:176791626:C:G	rs7648272	3	176791626	G	C	0.2031	3.768e-08	0.9536	0.008641	0.640527	rs7632766	28	TBL1XR1	0	intronic	1.148	7	4	5	1	0	0
3:176792760:C:G	rs9827927	3	176792760	C	G	0.278	8.86e-13	0.9459	0.007785	0.996978	rs4626109	28	TBL1XR1	0	intronic	1.068	5	4	5	1	0	0
3:176793337:G:T	rs13321989	3	176793337	T	G	0.2781	4.689e-13	0.9452	0.007785	0.999496	rs4626109	28	TBL1XR1	0	intronic	4.393	6	4	5	1	0	1
3:176794294:C:T	rs73187515	3	176794294	C	T	0.1966	4.887e-09	0.95	0.008762	0.680388	rs7632766	28	TBL1XR1	0	intronic	4.845	7	4	5	1	0	0
3:176794617:A:C	rs9838212	3	176794617	C	A	0.1966	4.935e-09	0.95	0.008764	0.680358	rs7632766	28	TBL1XR1	0	intronic	2.65	5	4	5	1	0	0
3:176795149:G:GA	rs139146841	3	176795149	G	GA	0.2779	5.248e-13	0.9449	0.007851	0.997165	rs4626109	28	TBL1XR1	0	intronic	3.457	NA	4	5	1	0	0
3:176796211:A:T	rs1317039	3	176796211	A	T	0.268	3.473e-12	0.946	0.007977	0.981369	rs4626109	28	TBL1XR1	0	intronic	2.062	6	4	5	1	0	0
3:176796762:C:T	rs6443426	3	176796762	C	T	0.1988	2.632e-09	0.9494	0.008721	0.671529	rs7632766	28	TBL1XR1	0	intronic	0.726	6	4	5	1	0	0
3:176796787:C:T	rs4626109	3	176796787	T	C	0.2781	3.253e-13	0.9448	0.007791	1	rs4626109	28	TBL1XR1	0	intronic	2.866	7	4	5	1	0	0
3:176799074:C:T	rs6775004	3	176799074	T	C	0.1966	6.46e-09	0.9504	0.008773	0.683168	rs7632766	28	TBL1XR1	0	intronic	2.078	6	4	5	1	0	0
3:176799478:A:G	rs4857668	3	176799478	G	A	0.2757	6.023e-13	0.9452	0.007824	0.989179	rs4626109	28	TBL1XR1	0	intronic	1.303	7	4	5	1	0	0
3:176799770:C:T	rs4857814	3	176799770	C	T	0.1966	5.535e-09	0.9501	0.008775	0.68338	rs7632766	28	TBL1XR1	0	intronic	6.129	7	5	5	1	0	0
3:176799835:C:T	rs4857815	3	176799835	C	T	0.2757	6.176e-13	0.9452	0.007825	0.989179	rs4626109	28	TBL1XR1	0	intronic	3.334	7	5	5	1	0	0
3:176800501:C:T	rs6778937	3	176800501	T	C	0.2775	3.535e-13	0.9448	0.007803	0.999493	rs4626109	28	TBL1XR1	0	intronic	1.681	7	4	5	1	0	0
3:176801634:C:T	rs7618646	3	176801634	C	T	0.2757	5.071e-13	0.945	0.007828	0.989173	rs4626109	28	TBL1XR1	0	intronic	1.63	7	4	5	1	0	0
3:176802358:C:T	rs1982751	3	176802358	T	C	0.2757	4.978e-13	0.945	0.007827	0.988919	rs4626109	28	TBL1XR1	0	intronic	3.221	NA	4	5	1	0	0
3:176803648:C:T	rs9858226	3	176803648	C	T	0.2758	5.887e-13	0.9452	0.007829	0.988921	rs4626109	28	TBL1XR1	0	intronic	0.262	7	4	5	1	0	0
3:176804037:G:T	rs7625461	3	176804037	G	T	0.2756	7.542e-13	0.9454	0.007829	0.989169	rs4626109	28	TBL1XR1	0	intronic	0.32	6	4	5	1	0	0
3:176804259:C:T	rs7637259	3	176804259	T	C	0.1965	6.759e-09	0.9504	0.008778	0.68405	rs7632766	28	TBL1XR1	0	intronic	3.03	5	4	5	1	0	0
3:176805416:A:T	rs4857816	3	176805416	A	T	0.1965	6.344e-09	0.9503	0.008779	0.684776	rs7632766	28	TBL1XR1	0	intronic	3.676	5	4	5	1	0	0
3:176805481:A:AT	3:176805481_AT_A	3	176805481	AT	A	0.2723	2.005e-12	0.9455	0.007971	0.984289	rs4626109	28	TBL1XR1	0	intronic	0.182	NA	4	5	1	0	0
3:176805620:C:T	rs4857817	3	176805620	T	C	0.1965	5.699e-09	0.9501	0.008781	0.684746	rs7632766	28	TBL1XR1	0	intronic	3.593	6	4	5	1	0	0
3:176806508:A:AAG	rs531755582	3	176806508	A	AAG	0.1971	6.07e-09	0.9499	0.008832	0.697821	rs7632766	28	TBL1XR1	0	intronic	2.265	NA	4	5	1	0	0
3:176807171:A:C	rs6765384	3	176807171	A	C	0.2754	1.53e-12	0.9461	0.007839	0.988871	rs4626109	28	TBL1XR1	0	intronic	1.622	4	2	7	1	0	1
3:176807253:C:T	rs6802786	3	176807253	T	C	0.2753	2.258e-12	0.9465	0.007841	0.988118	rs4626109	28	TBL1XR1	0	intronic	5.436	4	4	7	1	0	0
3:176807882:C:T	rs9829034	3	176807882	C	T	0.277	1.38e-12	0.9461	0.00782	0.998728	rs4626109	28	TBL1XR1	0	intronic	1.6	5	4	5	1	0	1
3:176808434:A:C	rs28642913	3	176808434	C	A	0.3928	8.022e-13	0.95	0.007161	1	rs28642913	28	TBL1XR1	0	intronic	0.285	6	4	5	1	0	0
3:176810990:A:C	rs2902286	3	176810990	C	A	0.4219	8.995e-09	1.041	0.007019	0.999793	rs1872169	28	TBL1XR1	0	intronic	4.835	7	4	5	1	1	0
3:176812792:G:T	rs2700332	3	176812792	G	T	0.42	1.101e-08	1.041	0.007035	0.994614	rs1872169	28	TBL1XR1	0	intronic	0.174	NA	4	5	1	1	0
3:176816011:A:AAAAAG	rs5854739	3	176816011	AAAAAG	A	0.4215	1.167e-08	1.041	0.007062	0.997278	rs1872169	28	TBL1XR1	0	intronic	1.162	NA	4	5	1	0	0
3:176816957:C:T	rs1872169	3	176816957	C	T	0.422	8.838e-09	1.041	0.007012	1	rs1872169	28	TBL1XR1	0	intronic	1.867	NA	4	5	1	1	0
3:176818957:A:AT	3:176818957_AT_A	3	176818957	A	AT	0.4203	1.702e-08	1.041	0.007058	0.998111	rs1872169	28	TBL1XR1	0	intronic	0.934	NA	5	5	1	0	0
3:176820705:A:G	rs1201292	3	176820705	G	A	0.422	1.37e-08	1.041	0.007001	1	rs1872169	28	TBL1XR1	0	intronic	3.618	NA	4	5	1	1	0
3:176820984:C:T	rs1209033	3	176820984	T	C	0.422	1.16e-08	1.041	0.007	1	rs1872169	28	TBL1XR1	0	intronic	1.362	NA	5	5	1	1	0
3:176824704:T:TA	rs548195489	3	176824704	TA	T	0.4245	1.368e-08	1.041	0.00701	0.974077	rs1872169	28	TBL1XR1	0	intronic	5.107	NA	5	5	1	0	0
3:176824755:A:G	rs1681657	3	176824755	G	A	0.4241	2.832e-08	1.039	0.006965	0.978264	rs1872169	28	TBL1XR1	0	intronic	1.548	NA	5	5	1	1	0
3:176826656:C:G	rs1799624	3	176826656	G	C	0.4242	3.277e-08	1.039	0.006963	0.978261	rs1872169	28	TBL1XR1	0	intronic	2.243	3a	2	5	1	1	1
3:176837749:A:G	rs1950081	3	176837749	G	A	0.424	4.166e-08	1.039	0.006963	0.977229	rs1872169	28	TBL1XR1	0	intronic	0.56	3a	4	5	1	1	1
3:176840973:A:G	rs1920132	3	176840973	G	A	0.4222	1.753e-08	1.04	0.006966	0.970877	rs1872169	28	TBL1XR1	0	intronic	0.148	6	5	5	1	1	0
3:176841094:T:TTA	3:176841094_TTA_T	3	176841094	TTA	T	0.4228	1.004e-08	1.041	0.006977	0.969545	rs1872169	28	TBL1XR1	0	intronic	0.88	NA	5	5	1	1	0
3:176841615:C:T	rs7644982	3	176841615	T	C	0.4222	1.624e-08	1.04	0.006967	0.970877	rs1872169	28	TBL1XR1	0	intronic	9.535	7	5	5	1	1	0
3:176843355:C:T	rs2141600	3	176843355	T	C	0.4226	1.289e-08	1.04	0.006968	0.971478	rs1872169	28	TBL1XR1	0	intronic	9.313	3a	5	5	1	1	0
3:176845978:G:T	rs4857818	3	176845978	G	T	0.4227	1.165e-08	1.041	0.006969	0.970456	rs1872169	28	TBL1XR1	0	intronic	1.999	7	4	5	1	1	0
3:176846452:A:G	rs55937580	3	176846452	G	A	0.4225	1.294e-08	1.04	0.006969	0.971474	rs1872169	28	TBL1XR1	0	intronic	0.259	7	4	5	1	1	0
3:176847455:A:T	rs67305654	3	176847455	T	A	0.4227	1.293e-08	1.04	0.006968	0.970464	rs1872169	28	TBL1XR1	0	intronic	2.709	5	4	5	1	1	0
3:176847497:A:G	rs67562114	3	176847497	A	G	0.4227	1.286e-08	1.04	0.006968	0.970464	rs1872169	28	TBL1XR1	0	intronic	3.673	5	4	5	1	0	1
3:176849335:A:G	rs73187553	3	176849335	G	A	0.2277	1.034e-09	0.9508	0.008269	0.984707	rs7632766	28	TBL1XR1	0	intronic	0.753	7	4	5	1	0	0
3:176849740:C:T	rs62296577	3	176849740	C	T	0.3249	3.522e-13	0.9476	0.007402	0.755507	rs7626218	28	TBL1XR1	0	intronic	2.093	5	4	5	1	0	1
3:176851715:C:T	rs12637827	3	176851715	C	T	0.228	8.835e-10	0.9506	0.008266	0.985323	rs7632766	28	TBL1XR1	0	intronic	0.191	5	2	5	1	0	0
3:176852038:A:T	rs7626218	3	176852038	A	T	0.3895	1.477e-14	0.9469	0.007099	1	rs7626218	28	TBL1XR1	0	intronic	1.708	5	1	5	1	0	1
3:176853920:A:G	rs4857670	3	176853920	G	A	0.4224	1.358e-08	1.04	0.006969	0.969442	rs1872169	28	TBL1XR1	0	intronic	2.077	3a	4	5	1	1	1
3:176854565:A:G	rs73171107	3	176854565	G	A	0.2281	1.214e-09	0.951	0.008268	0.983537	rs7632766	28	TBL1XR1	0	intronic	0.489	5	4	5	1	0	1
3:176856397:G:GA	rs767200275	3	176856397	GA	G	0.4223	1.367e-08	1.04	0.006971	0.971467	rs1872169	28	TBL1XR1	0	intronic	0.528	NA	4	5	1	1	0
3:176856648:A:C	rs55812210	3	176856648	A	C	0.4222	1.46e-08	1.04	0.006969	0.970259	rs1872169	28	TBL1XR1	0	intronic	0.615	5	4	5	1	1	0
3:176857516:A:G	rs4607122	3	176857516	G	A	0.4222	1.488e-08	1.04	0.00697	0.970058	rs1872169	28	TBL1XR1	0	intronic	0.362	5	4	5	1	1	0
3:176857750:C:G	rs12496648	3	176857750	G	C	0.4221	1.336e-08	1.04	0.006971	0.969841	rs1872169	28	TBL1XR1	0	intronic	1.237	6	4	5	1	1	0
3:176864316:G:T	rs4629343	3	176864316	T	G	0.2283	4.652e-10	0.9499	0.008257	0.987707	rs7632766	28	TBL1XR1	0	intronic	3.096	6	4	5	1	0	1
3:176864500:C:T	rs61023963	3	176864500	C	T	0.4224	1.487e-08	1.04	0.006968	0.970014	rs1872169	28	TBL1XR1	0	intronic	1.006	5	2	5	1	1	1
3:176865954:C:T	rs12486881	3	176865954	C	T	0.4226	1.483e-08	1.04	0.006968	0.969222	rs1872169	28	TBL1XR1	0	intronic	0.392	4	4	5	1	1	0
3:176867827:C:T	rs34776785	3	176867827	C	T	0.4326	2.299e-08	1.04	0.006982	0.925373	rs1872169	28	TBL1XR1	0	intronic	0.008	5	2	7	1	1	0
3:176868053:C:T	rs7632766	3	176868053	T	C	0.2231	2.153e-10	0.9479	0.008427	1	rs7632766	28	TBL1XR1	0	intronic	3.475	4	1	7	1	0	0
3:187681712:C:T	rs509399	3	187681712	C	T	0.07811	3.379e-08	0.9286	0.01341	1	rs509399	29	RP11-132N15.3	0	ncRNA_intronic	3.322	NA	2	15	0	1	1
3:188089254:C:T	rs13076312	3	188089254	C	T	0.4551	1.189e-12	0.9518	0.006948	0.807908	rs1035766	29	LPP	0	intronic	1.292	5	5	15	1	1	0
3:188093707:C:G	rs139785987	3	188093707	G	C	0.4529	4.861e-12	0.9529	0.006987	0.81398	rs1035766	29	LPP	0	intronic	1.208	7	5	15	1	1	0
3:188093948:C:G	rs146059085	3	188093948	G	C	0.4552	5.83e-13	0.9512	0.006952	0.809453	rs1035766	29	LPP	0	intronic	0.514	6	5	15	1	1	0
3:188094327:G:T	rs11505019	3	188094327	T	G	0.4136	3.07e-11	0.9544	0.007025	0.963034	rs1035766	29	LPP	0	intronic	1.323	6	5	15	1	1	0
3:188094855:A:T	rs9827392	3	188094855	A	T	0.4553	5.073e-13	0.951	0.00695	0.809278	rs1035766	29	LPP	0	intronic	1.38	7	5	15	1	1	0
3:188095287:A:G	rs9866135	3	188095287	G	A	0.4543	8.864e-13	0.9515	0.006953	0.812076	rs1035766	29	LPP	0	intronic	5.864	6	5	15	1	1	0
3:188098983:A:ATGC	rs10662367	3	188098983	ATGC	A	0.4812	1.752e-14	1.055	0.006943	0.860229	rs6808893	29	LPP	0	intronic	2.109	NA	5	15	1	0	0
3:188100256:G:T	rs1915930	3	188100256	T	G	0.4516	9.444e-16	1.057	0.006924	0.830454	rs6808893	29	LPP	0	intronic	2.548	NA	5	15	1	1	0
3:188102421:A:T	rs9848000	3	188102421	T	A	0.4853	2.72e-13	0.9505	0.006941	0.732448	rs1035766	29	LPP	0	intronic	0.283	5	5	15	1	1	0
3:188102433:C:T	rs9848016	3	188102433	T	C	0.4853	2.774e-13	0.9506	0.006941	0.732448	rs1035766	29	LPP	0	intronic	0.301	5	5	15	1	1	0
3:188102552:T:TG	3:188102552_TG_T	3	188102552	TG	T	0.4532	6.389e-12	0.953	0.007005	0.8159	rs1035766	29	LPP	0	intronic	0.957	NA	5	15	1	0	0
3:188102556:C:T	rs62291442	3	188102556	C	T	0.4529	8.39e-12	0.9533	0.007006	0.815636	rs1035766	29	LPP	0	intronic	2.126	7	5	15	1	0	0
3:188102571:C:T	rs13080752	3	188102571	C	T	0.4529	7.613e-12	0.9532	0.007006	0.815636	rs1035766	29	LPP	0	intronic	0.232	5	5	15	1	0	0
3:188102576:T:TCAAAAAAAAAAAAAAAAAAAAAAAAAAAAA	3:188102576_TCAAAAAAAAAAAAAAAAAAAAAAAAAAAAA_T	3	188102576	TCAAAAAAAAAAAAAAAAAAAAAAAAAAAAA	T	0.4572	1.325e-11	0.9534	0.007056	0.806725	rs1035766	29	LPP	0	intronic	0.572	NA	5	15	1	0	0
3:188102716:C:T	rs2889896	3	188102716	C	T	0.4545	4.221e-13	0.9508	0.00696	0.814038	rs1035766	29	LPP	0	intronic	1.86	5	2	15	1	1	0
3:188105056:A:G	rs9864529	3	188105056	A	G	0.4798	1.96e-15	1.056	0.006915	0.866298	rs6808893	29	LPP	0	intronic	0.794	6	5	15	1	1	0
3:188109766:C:T	rs12485704	3	188109766	C	T	0.4543	2.463e-13	0.9503	0.006962	0.817698	rs1035766	29	LPP	0	intronic	6.909	6	5	5	1	1	0
3:188112554:A:C	rs1464510	3	188112554	C	A	0.4538	2.378e-13	0.9504	0.006937	0.830016	rs1035766	29	LPP	00:00:00	intronic	11.38	NA	1	5	1	1	1
3:188114589:G:T	rs13091753	3	188114589	G	T	0.411	6.638e-12	0.9529	0.007035	0.998076	rs1035766	29	LPP	0	intronic	2.178	5	2	15	1	1	1
3:188115142:C:T	rs9834115	3	188115142	T	C	0.4121	1.065e-11	0.9533	0.00703	0.994875	rs1035766	29	LPP	0	intronic	4.653	5	1	7	1	1	1
3:188117151:A:T	rs28637341	3	188117151	A	T	0.3967	1.202e-12	0.9498	0.007243	0.984322	rs1035766	29	LPP	0	intronic	3.105	6	4	5	1	1	0
3:188117317:C:T	rs6444284	3	188117317	T	C	0.4103	1.586e-12	0.9514	0.007054	0.997864	rs1035766	29	LPP	0	intronic	2.07	7	4	5	1	1	0
3:188120643:C:T	rs6785284	3	188120643	C	T	0.4095	8.883e-13	0.9508	0.007067	0.999786	rs1035766	29	LPP	0	intronic	4.183	7	5	5	1	1	0
3:188120740:A:G	rs1035766	3	188120740	G	A	0.4095	8.469e-13	0.9507	0.007067	1	rs1035766	29	LPP	0	intronic	1.005	NA	5	5	1	1	0
3:188120783:A:T	rs1035765	3	188120783	A	T	0.4095	8.618e-13	0.9507	0.007067	0.999786	rs1035766	29	LPP	0	intronic	5.953	7	5	5	1	1	0
3:188124354:A:C	rs1559810	3	188124354	C	A	0.409	2.7e-12	0.9518	0.007066	0.997218	rs1035766	29	LPP	0	intronic	1.372	NA	4	4	1	1	0
3:188125120:C:T	rs13093110	3	188125120	C	T	0.4522	4.284e-14	0.9486	0.006983	0.834359	rs1035766	29	LPP	0	intronic	8.718	5	4	5	1	1	0
3:188126536:A:C	rs715199	3	188126536	C	A	0.4485	9.919e-14	0.9491	0.007013	0.826881	rs1035766	29	LPP	0	intronic	0.203	7	4	5	1	1	0
3:188132110:A:G	rs6780858	3	188132110	G	A	0.4837	4.184e-14	0.9489	0.006948	0.735118	rs1035766	29	LPP	0	intronic	5.533	5	4	5	1	1	0
3:188133163:C:T	rs13098877	3	188133163	C	T	0.4456	1.759e-14	0.9481	0.00695	0.809015	rs1035766	29	LPP	0	intronic	0.293	3a	2	5	1	1	1
3:188133439:C:T	rs6808893	3	188133439	T	C	0.4865	6.022e-17	1.061	0.007029	1	rs6808893	29	LPP	0	intronic	1.734	6	4	5	1	1	0
3:188314509:A:C	rs11718726	3	188314509	A	C	0.3903	6.512e-09	0.9591	0.007204	0.999356	rs7644357	29	LPP	0	intronic	5.692	7	1	15	1	0	0
3:188316562:C:T	rs7644357	3	188316562	T	C	0.3905	5.303e-09	0.9588	0.007203	1	rs7644357	29	LPP	0	intronic	1.445	5	5	15	1	0	0
3:188359436:A:C	rs10937361	3	188359436	A	C	0.4437	4.189e-08	1.039	0.006937	1	rs10937361	29	LPP	0	intronic	6.579	5	2	15	1	1	0
3:188398642:C:G	rs62290008	3	188398642	C	G	0.1474	1.726e-11	0.9353	0.00995	0.867372	rs55661102	29	LPP	0	intronic	2.647	5	5	15	1	1	0
3:188398976:A:G	rs113387455	3	188398976	G	A	0.1593	1.107e-11	0.9365	0.009662	0.789047	rs55661102	29	LPP	0	intronic	0.292	6	5	15	1	1	0
3:188399040:A:C	rs112174832	3	188399040	C	A	0.15	5.84e-10	0.9407	0.00987	0.848057	rs55661102	29	LPP	0	intronic	2.543	6	5	15	1	1	0
3:188400239:C:G	rs17670280	3	188400239	G	C	0.1692	8.871e-14	0.9325	0.00937	0.998202	rs55661102	29	LPP	0	intronic	8.554	7	2	15	1	1	1
3:188400557:C:T	rs56328339	3	188400557	C	T	0.163	4.352e-13	0.9333	0.009529	0.962061	rs55661102	29	LPP	0	intronic	9.85	5	2	15	1	1	1
3:188400858:A:T	rs6762648	3	188400858	T	A	0.218	5.922e-09	0.9515	0.008535	0.73972	rs55661102	29	LPP	0	intronic	4.341	2c	2	15	1	1	1
3:188401138:A:G	rs55661102	3	188401138	A	G	0.1696	7.108e-14	0.9323	0.009364	1	rs55661102	29	LPP	0	intronic	4.815	4	5	15	1	1	1
3:188401648:C:G	rs62290011	3	188401648	C	G	0.1722	3.305e-12	0.9373	0.0093	0.97976	rs55661102	29	LPP	0	intronic	3.219	6	5	15	1	1	0
3:188402362:A:T	rs17607562	3	188402362	T	A	0.1692	1.241e-13	0.9329	0.009368	0.997487	rs55661102	29	LPP	0	intronic	3.36	5	5	15	1	1	0
3:188402397:C:T	rs62290013	3	188402397	C	T	0.1692	1.127e-13	0.9328	0.009367	0.997487	rs55661102	29	LPP	0	intronic	7.184	5	5	15	1	1	0
3:188402418:G:GTTTCA	rs761375513	3	188402418	GTTTCA	G	0.1669	1.484e-13	0.9327	0.009429	0.995612	rs55661102	29	LPP	0	intronic	19.74	NA	5	15	1	0	0
3:188402471:C:T	rs73196739	3	188402471	C	T	0.1694	9.309e-14	0.9327	0.009352	0.994976	rs55661102	29	LPP	0	intronic	21.8	5	5	15	1	1	0
3:188402472:A:G	rs78006396	3	188402472	A	G	0.1692	1.143e-13	0.9328	0.009368	0.997487	rs55661102	29	LPP	0	intronic	21.7	5	5	15	1	1	0
3:188402586:C:T	rs17607589	3	188402586	C	T	0.1692	1.38e-13	0.933	0.009371	0.997486	rs55661102	29	LPP	0	intronic	2.901	6	5	15	1	1	0
3:188402803:C:T	rs56049205	3	188402803	T	C	0.2181	5.785e-09	0.9515	0.008534	0.735605	rs55661102	29	LPP	0	intronic	3.891	7	5	15	1	1	0
3:188403035:A:G	rs17607619	3	188403035	A	G	0.1691	1.557e-13	0.9332	0.009366	0.997128	rs55661102	29	LPP	0	intronic	6.355	6	5	15	1	1	0
3:188403573:C:T	rs11709806	3	188403573	C	T	0.1691	1.605e-13	0.9332	0.009367	0.997127	rs55661102	29	LPP	0	intronic	0.509	7	5	15	1	1	0
3:188403647:A:T	rs11713935	3	188403647	T	A	0.169	1.817e-13	0.9333	0.009371	0.997127	rs55661102	29	LPP	0	intronic	1.474	6	5	15	1	1	0
3:188404667:G:T	rs62290016	3	188404667	G	T	0.1698	8.788e-13	0.9351	0.009394	0.97534	rs55661102	29	LPP	0	intronic	4.78	4	2	15	1	1	1
3:188404669:A:G	rs56349152	3	188404669	A	G	0.1699	9.729e-13	0.9352	0.00939	0.974959	rs55661102	29	LPP	0	intronic	7.678	4	2	15	1	1	1
3:195762492:A:G	rs11715524	3	195762492	A	G	0.4893	4.021e-08	0.9624	0.006988	0.878893	rs1823236	30	TFRC	0	intronic	0.207	7	7	15	1	1	0
3:195764299:C:T	rs1823236	3	195764299	C	T	0.4654	3.212e-08	0.962	0.007006	1	rs1823236	30	TFRC	0	intronic	3.114	7	5	15	1	1	0
3:196329983:A:ACT	3:196329983_ACT_A	3	196329983	ACT	A	0.07638	3.121e-08	0.9303	0.01305	0.801257	rs113048054	31	FBXO45	14052	intergenic	5.189	NA	5	15	0	1	0
3:196330192:C:T	rs4916528	3	196330192	T	C	0.07513	4.799e-08	0.9306	0.01319	0.816256	rs113048054	31	FBXO45	14261	intergenic	2.97	7	5	15	0	1	0
3:196330199:A:C	rs4916529	3	196330199	C	A	0.07513	4.799e-08	0.9306	0.01319	0.816256	rs113048054	31	FBXO45	14268	intergenic	0.174	7	5	15	0	1	0
3:196331602:C:T	rs74394036	3	196331602	C	T	0.07759	3.675e-08	0.9313	0.01294	0.804415	rs113048054	31	FBXO45	15671	intergenic	2.182	4	1	15	0	1	1
3:196331728:C:T	rs113315229	3	196331728	T	C	0.07754	3.774e-08	0.9313	0.01293	0.803349	rs113048054	31	FBXO45	15797	intergenic	4.07	4	1	15	0	1	1
3:196332063:A:G	rs74507992	3	196332063	G	A	0.0775	3.44e-08	0.9312	0.01293	0.805007	rs113048054	31	FBXO45	16132	intergenic	0.396	7	5	15	0	1	0
3:196334530:A:G	rs77270731	3	196334530	G	A	0.07802	4.818e-08	0.9322	0.01287	0.8032	rs113048054	31	FBXO45	18599	intergenic	2.423	5	5	15	0	1	0
3:196340521:A:C	rs113814771	3	196340521	A	C	0.07342	1.796e-08	0.928	0.01327	0.851812	rs113048054	31	LINC01063	17847	intergenic	3.597	6	5	15	0	1	0
3:196341179:G:T	rs113341816	3	196341179	T	G	0.07338	1.509e-08	0.9276	0.01328	0.851732	rs113048054	31	LINC01063	17189	intergenic	0.895	7	5	15	0	1	1
3:196343817:A:G	rs113048054	3	196343817	A	G	0.06355	7.155e-10	0.9158	0.01428	1	rs113048054	31	LINC01063	14551	intergenic	5.455	6	5	15	0	1	0
3:196346801:A:G	rs112232968	3	196346801	G	A	0.06415	4.139e-09	0.9198	0.01422	0.986498	rs113048054	31	LINC01063	11567	intergenic	0.951	7	2	15	0	1	0
3:196347311:T:TC	3:196347311_TC_T	3	196347311	T	TC	0.2877	4.186e-08	1.043	0.007617	0.991035	rs1825471	31	LINC01063	11057	intergenic	2.925	NA	2	7	0	1	1
3:196349004:C:T	rs112336433	3	196349004	C	T	0.06407	1.439e-09	0.9176	0.01421	0.999158	rs113048054	31	LINC01063	9364	intergenic	0.253	7	2	5	0	1	0
3:196350876:C:T	rs7349483	3	196350876	T	C	0.06406	1.581e-09	0.9178	0.0142	0.999158	rs113048054	31	LINC01063	7492	intergenic	0.745	5	2	15	0	1	0
3:196350910:A:G	rs1825471	3	196350910	A	G	0.2867	1.74e-08	1.044	0.007606	1	rs1825471	31	LINC01063	7458	intergenic	6.108	4	2	15	0	1	0
3:196352726:A:G	rs4916514	3	196352726	G	A	0.06378	2.418e-09	0.9188	0.0142	0.989895	rs113048054	31	LINC01063	5642	intergenic	2.175	6	2	15	0	1	0
3:196354501:C:T	rs112904080	3	196354501	C	T	0.06354	1.761e-09	0.918	0.01422	0.989855	rs113048054	31	LINC01063	3867	intergenic	1.076	3a	5	15	0	1	0
3:196354623:C:T	rs112823631	3	196354623	C	T	0.06354	1.969e-09	0.9182	0.01422	0.989855	rs113048054	31	LINC01063	3745	intergenic	5.536	2b	5	15	0	1	0
3:196358636:G:T	rs75366683	3	196358636	G	T	0.06327	2.589e-09	0.9184	0.01429	0.988089	rs113048054	31	LINC01063	0	ncRNA_intronic	5.553	4	1	2	1	1	0
3:196359973:C:T	rs112565872	3	196359973	C	T	0.06402	4.667e-08	0.9252	0.01424	0.899713	rs113048054	31	LINC01063	514	upstream	12.14	3a	1	1	1	1	0
3:196361847:C:T	rs112243434	3	196361847	C	T	0.063	1.577e-08	0.922	0.01437	0.892498	rs113048054	31	LINC01063	2388	intergenic	5.968	3a	2	14	1	1	1
3:196361884:G:T	rs113727629	3	196361884	G	T	0.06277	1.148e-08	0.9211	0.0144	0.892577	rs113048054	31	LINC01063	2425	intergenic	0.342	4	2	14	1	1	1
3:196363589:C:T	rs74652669	3	196363589	C	T	0.06315	2.135e-08	0.9227	0.01436	0.891005	rs113048054	31	NRROS	2967	intergenic	1.838	4	1	14	1	1	1
3:196363857:C:G	rs111452281	3	196363857	G	C	0.06311	1.878e-08	0.9224	0.01437	0.889372	rs113048054	31	NRROS	2699	intergenic	2.476	5	2	14	1	1	0
3:196367671:C:CCT	3:196367671_CCT_C	3	196367671	CCT	C	0.07855	1.477e-08	0.9294	0.01292	0.850965	rs112669193	31	NRROS:PIGX	00:00:00	intronic	2.088	NA	1	14	1	1	0
3:196367930:A:G	rs7636493	3	196367930	G	A	0.1705	6.331e-09	0.9476	0.009273	1	rs7636493	31	NRROS:PIGX	00:00:00	intronic	6.394	4	1	14	1	1	0
3:196367936:A:G	rs7636495	3	196367936	G	A	0.1754	1.159e-08	0.9494	0.009101	0.991828	rs7636493	31	NRROS:PIGX	00:00:00	intronic	3.89	3a	1	14	1	1	0
3:196368077:A:T	rs12152278	3	196368077	T	A	0.0772	3.067e-08	0.9303	0.01304	0.859622	rs112669193	31	NRROS:PIGX	00:00:00	intronic	3.903	6	1	14	1	1	0
3:196368191:C:G	rs11185551	3	196368191	G	C	0.1763	9.761e-09	0.9493	0.009074	0.991504	rs7636493	31	NRROS:PIGX	00:00:00	intronic	0.765	5	1	14	1	1	1
3:196368501:A:G	rs12152276	3	196368501	A	G	0.07915	5.895e-09	0.928	0.01284	0.863934	rs112669193	31	NRROS:PIGX	00:00:00	intronic	4.928	4	1	14	1	1	1
3:196372546:C:T	rs80064395	3	196372546	C	T	0.07939	6.531e-09	0.9282	0.01284	0.84383	rs112669193	31	NRROS:PIGX	00:00:00	intronic	4.221	5	3	5	1	1	0
3:196373582:C:T	rs4916533	3	196373582	C	T	0.07852	1.599e-08	0.9293	0.01297	0.988057	rs112669193	31	NRROS:PIGX	00:00:00	intronic	1.69	4	3	15	1	1	0
3:196373630:A:G	rs4916534	3	196373630	A	G	0.07612	7.165e-09	0.9267	0.01316	0.959583	rs112669193	31	NRROS:PIGX	00:00:00	intronic	3.264	4	4	5	1	1	0
3:196373652:C:T	rs4916535	3	196373652	T	C	0.07614	8.836e-09	0.9272	0.01315	0.960342	rs112669193	31	NRROS:PIGX	00:00:00	intronic	0.794	5	4	5	1	1	0
3:196375351:C:T	rs74626344	3	196375351	C	T	0.08105	2.614e-09	0.9269	0.01275	0.995225	rs112669193	31	NRROS:PIGX	00:00:00	intronic	0.567	5	4	5	1	1	1
3:196377051:C:G	rs112669193	3	196377051	C	G	0.0784	1.11e-09	0.924	0.01297	1	rs112669193	31	NRROS:PIGX	00:00:00	intronic	1.246	7	4	5	1	1	0
4:38711461:T:TA	rs34990695	4	38711461	T	TA	0.1755	3.252e-10	0.9428	0.009365	1	rs34990695	32	KLF3	8797	intergenic	0.993	NA	5	15	1	1	0
4:38722964:G:T	rs11096954	4	38722964	T	G	0.2067	1.442e-08	0.9523	0.008624	0.776686	rs34990695	32	KLF3	20300	intergenic	3.548	7	5	15	0	1	0
4:38756152:C:CCA	4:38756152_CCA_C	4	38756152	CCA	C	0.1961	7.065e-17	0.9271	0.009071	1	4:38756152_CCA_C	32	RNA5SP158	4259	intergenic	4.75	NA	5	15	0	1	0
4:38756705:A:AAG	rs138475301	4	38756705	A	AAG	0.1962	1.769e-16	0.9282	0.00904	0.998673	4:38756152_CCA_C	32	RNA5SP158	3706	intergenic	1.014	NA	5	15	0	1	0
4:38756970:A:ACTATT	rs139481351	4	38756970	A	ACTATT	0.1963	1.112e-16	0.9279	0.009025	0.997677	4:38756152_CCA_C	32	RNA5SP158	3441	intergenic	0.879	NA	5	15	0	1	0
4:38757166:C:T	rs11723816	4	38757166	C	T	0.1969	4.982e-16	0.9298	0.008972	0.993612	4:38756152_CCA_C	32	RNA5SP158	3245	intergenic	0.211	6	5	15	0	1	0
4:38757168:A:G	rs11728049	4	38757168	A	G	0.197	4.648e-16	0.9297	0.00897	0.99395	4:38756152_CCA_C	32	RNA5SP158	3243	intergenic	4.015	6	5	15	0	1	0
4:38757400:C:G	rs11724689	4	38757400	C	G	0.1988	3.101e-16	0.9298	0.008912	0.995339	4:38756152_CCA_C	32	RNA5SP158	3011	intergenic	0.576	7	5	15	0	1	0
4:38757525:C:T	rs55649498	4	38757525	C	T	0.1991	1.669e-16	0.9292	0.008902	0.994009	4:38756152_CCA_C	32	RNA5SP158	2886	intergenic	10.11	5	5	15	0	1	0
4:38775794:A:G	rs11466657	4	38775794	A	G	0.0284	4.865e-08	0.8872	0.02194	0.644169	rs75983064	32	TLR10	0	exonic	19.86	NA	5	15	1	1	0
4:38780050:A:AAAATAAAT	rs140633479	4	38780050	A	AAAATAAAT	0.2679	1.434e-15	0.9384	0.007963	1	rs140633479	32	TLR10	0	intronic	0.796	NA	4	15	1	1	0
4:38802346:A:T	rs5743597	4	38802346	T	A	0.0498	4.987e-08	0.9127	0.01675	1	rs5743597	32	TLR1	0	intronic	2.799	5	3	15	1	1	1
4:38820691:A:G	rs75983064	4	38820691	G	A	0.03464	3.868e-10	0.8829	0.01989	1	rs75983064	32	TLR1	0	intronic	0.384	5	2	15	1	1	1
4:38878081:C:T	rs112818872	4	38878081	T	C	0.07987	2.007e-09	0.9225	0.01346	1	rs112818872	32	FAM114A1	0	intronic	4.947	6	4	5	1	1	0
4:122993500:A:G	rs17518038	4	122993500	A	G	0.2023	1.302e-11	1.06	0.008632	0.769066	rs10021288	33	AC097533.1	5494	intergenic	4.608	6	13	15	0	1	0
4:123005534:A:G	rs10021288	4	123005534	G	A	0.2477	5.748e-20	1.076	0.00802	1	rs10021288	33	RN7SL335P	3126	intergenic	0.216	7	5	15	0	1	0
4:123009766:A:C	rs3115230	4	123009766	A	C	0.2526	4.632e-08	1.045	0.008003	1	rs3115230	33	RN7SL335P	799	upstream	0.962	7	5	15	0	1	0
4:123013522:C:T	rs6839965	4	123013522	T	C	0.04356	3.963e-08	1.095	0.01659	1	rs6839965	33	RN7SL335P	4555	intergenic	3.514	5	5	15	0	0	1
4:123026869:C:T	rs6534338	4	123026869	C	T	0.3024	4.858e-13	1.056	0.007593	1	rs6534338	33	RN7SL335P	17902	intergenic	1.413	5	13	15	0	1	0
4:123030583:A:G	rs62323874	4	123030583	G	A	0.07506	1.001e-17	1.117	0.01292	0.766009	rs78908232	33	RN7SL335P	21616	intergenic	0.194	7	5	15	0	1	0
4:123032356:C:T	rs141154688	4	123032356	T	C	0.07956	3.676e-15	1.105	0.01265	0.715939	rs78908232	33	RN7SL335P	23389	intergenic	0.953	6	14	15	0	0	0
4:123034960:A:G	rs62323876	4	123034960	A	G	0.05224	3.676e-12	1.114	0.01553	1	rs62323876	33	RN7SL335P	25993	intergenic	2.435	6	14	15	0	0	0
4:123036810:C:T	rs539870576	4	123036810	C	T	0.0738	1.505e-17	1.117	0.01303	0.77539	rs78908232	33	RN7SL335P	27843	intergenic	0.007	NA	14	15	0	0	0
4:123037530:A:T	rs62323879	4	123037530	A	T	0.07506	2.628e-17	1.116	0.01292	0.766009	rs78908232	33	RN7SL335P	28563	intergenic	0.444	6	7	15	0	1	0
4:123038077:A:T	rs62323880	4	123038077	T	A	0.07528	2.129e-17	1.116	0.01292	0.763086	rs78908232	33	RN7SL335P	29110	intergenic	0.477	5	7	15	0	1	0
4:123038295:A:C	rs62323881	4	123038295	C	A	0.0751	2.078e-17	1.116	0.01293	0.765424	rs78908232	33	RN7SL335P	29328	intergenic	1.901	7	5	15	0	1	0
4:123041471:C:G	rs78560100	4	123041471	G	C	0.07504	7.546e-18	1.118	0.01293	0.768311	rs78908232	33	KIAA1109	32016	intergenic	4.828	7	7	15	0	1	0
4:123050910:G:T	rs62323884	4	123050910	T	G	0.07652	1.86e-17	1.115	0.01279	0.78409	rs78908232	33	KIAA1109	22577	intergenic	2.578	7	5	15	0	1	0
4:123051685:C:T	rs76629670	4	123051685	C	T	0.07652	1.911e-17	1.115	0.01279	0.78409	rs78908232	33	KIAA1109	21802	intergenic	11.38	7	5	15	0	1	0
4:123052186:C:G	rs77936947	4	123052186	G	C	0.07652	1.911e-17	1.115	0.01279	0.78409	rs78908232	33	KIAA1109	21301	intergenic	9.946	7	5	15	0	1	0
4:123054271:G:T	rs62323886	4	123054271	G	T	0.07657	2.104e-17	1.115	0.01279	0.783645	rs78908232	33	KIAA1109	19216	intergenic	8.288	5	13	15	0	1	0
4:123056932:A:G	rs62323887	4	123056932	A	G	0.07657	1.786e-17	1.115	0.01279	0.783645	rs78908232	33	KIAA1109	16555	intergenic	3.878	7	13	15	0	1	0
4:123057411:A:C	rs62323888	4	123057411	C	A	0.0766	1.685e-17	1.115	0.01278	0.781802	rs78908232	33	KIAA1109	16076	intergenic	1.914	6	13	15	0	1	0
4:123060210:A:G	rs62323889	4	123060210	A	G	0.07512	3.593e-17	1.114	0.01284	0.799117	rs78908232	33	KIAA1109	13277	intergenic	0.282	7	14	15	0	1	0
4:123060255:C:T	rs62323890	4	123060255	C	T	0.07512	3.593e-17	1.114	0.01284	0.799117	rs78908232	33	KIAA1109	13232	intergenic	8.329	7	14	15	0	1	0
4:123060541:C:T	rs62323891	4	123060541	C	T	0.07512	3.593e-17	1.114	0.01284	0.799117	rs78908232	33	KIAA1109	12946	intergenic	0.192	7	14	15	0	1	0
4:123061401:A:G	rs79402978	4	123061401	G	A	0.07512	3.928e-17	1.114	0.01284	0.799117	rs78908232	33	KIAA1109	12086	intergenic	5.196	7	9	15	0	1	0
4:123062418:G:GTT	rs544482953	4	123062418	G	GTT	0.0696	9.44e-15	1.112	0.0137	0.76783	rs78908232	33	KIAA1109	11069	intergenic	0.558	NA	14	15	0	0	0
4:123064582:G:T	rs75473603	4	123064582	T	G	0.07503	4.747e-17	1.114	0.01285	0.800063	rs78908232	33	KIAA1109	8905	intergenic	9.002	6	13	15	1	1	0
4:123065724:C:G	rs62323893	4	123065724	C	G	0.07503	4.388e-17	1.114	0.01285	0.800063	rs78908232	33	KIAA1109	7763	intergenic	14.91	7	9	15	1	1	0
4:123068398:A:G	rs7670673	4	123068398	A	G	0.07508	4.161e-17	1.114	0.01285	0.800749	rs78908232	33	KIAA1109	5089	intergenic	1.613	7	14	15	1	1	0
4:123068817:C:T	rs7696107	4	123068817	T	C	0.07508	4.067e-17	1.114	0.01285	0.800749	rs78908232	33	KIAA1109	4670	intergenic	4.241	6	7	15	1	1	0
4:123069200:C:T	rs62323894	4	123069200	C	T	0.07508	4.4e-17	1.114	0.01285	0.800749	rs78908232	33	KIAA1109	4287	intergenic	0.593	7	5	15	1	1	0
4:123069369:A:G	rs62323895	4	123069369	G	A	0.07509	4.142e-17	1.114	0.01285	0.800746	rs78908232	33	KIAA1109	4118	intergenic	0.146	6	5	15	1	1	0
4:123069502:A:AT	rs199928691	4	123069502	AT	A	0.07298	2.928e-17	1.116	0.013	0.79538	rs78908232	33	KIAA1109	3985	intergenic	0.67	NA	5	15	1	0	0
4:123071094:A:G	rs9994851	4	123071094	G	A	0.08301	4.001e-14	1.098	0.01233	0.715656	rs78908232	33	KIAA1109	2393	intergenic	0.949	7	5	15	1	1	1
4:123071608:A:G	rs7691220	4	123071608	G	A	0.07508	3.826e-17	1.114	0.01285	0.800749	rs78908232	33	KIAA1109	1879	intergenic	6.532	5	2	15	1	1	0
4:123073009:C:T	rs11938795	4	123073009	T	C	0.2518	9.394e-09	0.9555	0.007932	0.819369	rs764424700	33	KIAA1109	478	upstream	5.037	2b	1	1	1	1	0
4:123073939:C:CT	rs67963613	4	123073939	C	CT	0.2525	2.602e-08	0.9568	0.007928	0.823711	rs764424700	33	KIAA1109	0	intronic	14.55	NA	1	1	1	0	0
4:123075794:C:T	rs62323896	4	123075794	C	T	0.07519	5.325e-17	1.114	0.01285	0.799657	rs78908232	33	KIAA1109	0	intronic	0.167	6	4	5	1	1	0
4:123078212:G:GGGA	rs143145953	4	123078212	G	GGGA	0.07514	2.425e-17	1.115	0.01285	0.801113	rs78908232	33	KIAA1109	0	intronic	2.882	NA	4	5	1	0	1
4:123079440:A:G	rs62323899	4	123079440	A	G	0.07508	4.219e-17	1.114	0.01285	0.800749	rs78908232	33	KIAA1109	0	intronic	5.957	5	4	5	1	1	0
4:123079595:C:G	rs62323900	4	123079595	C	G	0.07508	3.899e-17	1.114	0.01285	0.800749	rs78908232	33	KIAA1109	0	intronic	0.762	7	4	5	1	1	0
4:123079722:A:G	rs75485001	4	123079722	A	G	0.07508	3.899e-17	1.114	0.01285	0.800749	rs78908232	33	KIAA1109	0	intronic	7.173	7	4	5	1	1	0
4:123080632:T:TTTTTA	4:123080632_TTTTTA_T	4	123080632	TTTTTA	T	0.07425	3.027e-17	1.115	0.01292	0.798776	rs78908232	33	KIAA1109	0	intronic	0.71	NA	4	5	1	0	0
4:123083272:A:G	rs62323902	4	123083272	A	G	0.07508	3.444e-17	1.114	0.01285	0.800749	rs78908232	33	KIAA1109	0	intronic	4.236	7	4	5	1	1	0
4:123085682:A:G	rs62323903	4	123085682	A	G	0.07513	4.412e-17	1.114	0.01284	0.800141	rs78908232	33	KIAA1109	0	intronic	14.23	5	4	5	1	1	0
4:123087303:C:G	rs76120566	4	123087303	C	G	0.07385	2.997e-17	1.116	0.01295	0.798559	rs78908232	33	KIAA1109	0	intronic	0.414	7	5	5	1	0	0
4:123087497:A:C	rs62323904	4	123087497	A	C	0.07518	2.27e-17	1.115	0.01285	0.801211	rs78908232	33	KIAA1109	0	intronic	0.64	7	5	5	1	0	0
4:123087957:C:T	rs10857090	4	123087957	T	C	0.3689	5.837e-16	1.06	0.007142	0.832216	rs568553926	33	KIAA1109	0	intronic	5.451	7	5	5	1	1	0
4:123091049:A:G	rs62323926	4	123091049	G	A	0.07507	4.561e-17	1.114	0.01284	0.800752	rs78908232	33	KIAA1109	0	intronic	5.396	6	5	5	1	1	0
4:123091678:C:T	rs62323927	4	123091678	C	T	0.07517	4.448e-17	1.114	0.01284	0.801217	rs78908232	33	KIAA1109	0	intronic	2.235	5	5	5	1	1	0
4:123098839:A:G	rs62323929	4	123098839	A	G	0.07516	4.138e-17	1.114	0.01284	0.80122	rs78908232	33	KIAA1109	0	intronic	4.022	5	4	4	1	1	0
4:123102597:C:T	rs62323930	4	123102597	C	T	0.07516	4.477e-17	1.114	0.01284	0.80122	rs78908232	33	KIAA1109	0	intronic	1.735	5	4	5	1	1	0
4:123106222:C:T	rs62323931	4	123106222	T	C	0.07516	4.138e-17	1.114	0.01284	0.80122	rs78908232	33	KIAA1109	0	intronic	7.561	7	4	5	1	1	0
4:123108168:A:G	rs62323932	4	123108168	G	A	0.07516	4.138e-17	1.114	0.01284	0.80122	rs78908232	33	KIAA1109	0	intronic	4.099	6	4	5	1	1	0
4:123110152:A:G	rs62323933	4	123110152	G	A	0.07516	4.138e-17	1.114	0.01284	0.80122	rs78908232	33	KIAA1109	0	intronic	7.451	6	4	4	1	1	0
4:123110656:A:G	rs13102768	4	123110656	A	G	0.253	3.001e-08	0.9571	0.007904	0.822566	rs764424700	33	KIAA1109	0	intronic	1.116	6	4	5	1	1	0
4:123110956:A:G	rs7687716	4	123110956	A	G	0.2529	2.772e-08	0.957	0.007904	0.823032	rs764424700	33	KIAA1109	0	intronic	3.491	7	4	5	1	1	0
4:123111437:G:GAT	rs745847125	4	123111437	GAT	G	0.07521	3.072e-17	1.114	0.01284	0.801585	rs78908232	33	KIAA1109	0	intronic	1.297	NA	4	5	1	0	0
4:123111869:A:G	rs62323934	4	123111869	G	A	0.07516	4.138e-17	1.114	0.01284	0.80122	rs78908232	33	KIAA1109	0	intronic	0.017	7	4	5	1	1	0
4:123111918:C:T	rs13143416	4	123111918	T	C	0.2529	2.702e-08	0.957	0.007904	0.82289	rs764424700	33	KIAA1109	0	intronic	4.332	7	4	5	1	1	0
4:123114622:A:G	rs6819058	4	123114622	A	G	0.2529	2.736e-08	0.957	0.007904	0.82289	rs764424700	33	KIAA1109	0	intronic	2.843	7	4	5	1	1	0
4:123117201:A:T	rs11941093	4	123117201	A	T	0.2529	2.851e-08	0.9571	0.007905	0.822881	rs764424700	33	KIAA1109	0	intronic	0.415	5	4	5	1	1	0
4:123117729:C:T	rs62323936	4	123117729	T	C	0.07516	4.477e-17	1.114	0.01284	0.80122	rs78908232	33	KIAA1109	0	intronic	4.308	7	4	5	1	1	0
4:123117955:C:T	rs62323937	4	123117955	T	C	0.07516	4.477e-17	1.114	0.01284	0.80122	rs78908232	33	KIAA1109	0	intronic	11.77	6	4	5	1	1	0
4:123122440:C:T	rs6534344	4	123122440	T	C	0.2529	2.942e-08	0.9571	0.007904	0.822881	rs764424700	33	KIAA1109	0	intronic	0.164	6	4	4	1	1	0
4:123124149:A:T	rs62323939	4	123124149	T	A	0.07516	4.138e-17	1.114	0.01284	0.80122	rs78908232	33	KIAA1109	0	intronic	0.865	6	4	5	1	1	0
4:123124327:C:T	rs13114358	4	123124327	C	T	0.2529	3.442e-08	0.9573	0.007904	0.822881	rs764424700	33	KIAA1109	0	intronic	1.293	7	4	5	1	1	0
4:123124539:T:TAAG	rs770818419	4	123124539	TAAG	T	0.07521	3.061e-17	1.114	0.01284	0.801585	rs78908232	33	KIAA1109	0	intronic	9.929	NA	4	5	1	0	0
4:123128901:A:T	rs75034409	4	123128901	T	A	0.07516	4.138e-17	1.114	0.01284	0.80122	rs78908232	33	KIAA1109	0	intronic	3.733	5	4	5	1	1	0
4:123130140:T:TA	4:123130140_TA_T	4	123130140	T	TA	0.3667	1.696e-13	0.9478	0.007281	1	4:123130140_TA_T	33	KIAA1109	0	intronic	0.171	NA	4	5	1	1	0
4:123134158:A:G	rs7677168	4	123134158	G	A	0.07516	3.393e-17	1.114	0.01284	0.80122	rs78908232	33	KIAA1109	0	intronic	0.668	3a	1	5	1	1	1
4:123138006:A:G	rs7667951	4	123138006	A	G	0.07516	3.995e-17	1.114	0.01284	0.80122	rs78908232	33	KIAA1109	0	intronic	0.65	5	4	5	1	1	0
4:123141070:C:T	rs45613035	4	123141070	T	C	0.09749	3.436e-18	1.104	0.01135	1	rs45613035	33	KIAA1109	0	intronic	12.18	7	4	4	1	1	0
4:123143358:A:G	rs62323943	4	123143358	G	A	0.07516	4.028e-17	1.114	0.01284	0.80122	rs78908232	33	KIAA1109	0	intronic	0.206	7	4	5	1	1	0
4:123149154:C:T	rs62323946	4	123149154	C	T	0.07516	3.936e-17	1.114	0.01284	0.80122	rs78908232	33	KIAA1109	0	intronic	0.169	7	4	5	1	1	0
4:123161619:A:G	rs7657746	4	123161619	A	G	0.2529	2.927e-08	0.9571	0.007904	0.823083	rs764424700	33	KIAA1109	0	intronic	4.371	7	4	5	1	1	0
4:123163562:A:G	rs62323948	4	123163562	A	G	0.07517	4.028e-17	1.114	0.01284	0.801214	rs78908232	33	KIAA1109	0	intronic	4.282	7	4	5	1	1	0
4:123164800:A:G	rs59294813	4	123164800	A	G	0.2846	1.566e-10	0.9524	0.007614	0.966241	rs764424700	33	KIAA1109	0	intronic	9.832	5	4	5	1	1	0
4:123168121:C:CAT	4:123168121_CAT_C	4	123168121	CAT	C	0.09921	9.457e-10	0.9299	0.01187	1	4:123168121_CAT_C	33	KIAA1109	0	intronic	1.339	NA	4	4	1	0	0
4:123169866:A:G	rs75906064	4	123169866	A	G	0.07516	4.294e-17	1.114	0.01284	0.80122	rs78908232	33	KIAA1109	0	intronic	2.08	7	4	5	1	1	0
4:123172576:C:G	rs75448874	4	123172576	C	G	0.07516	4.294e-17	1.114	0.01284	0.80122	rs78908232	33	KIAA1109	0	intronic	1.1	5	4	4	1	1	0
4:123175900:A:G	rs66570627	4	123175900	G	A	0.2529	3.207e-08	0.9572	0.007904	0.82289	rs764424700	33	KIAA1109	0	intronic	1.395	7	4	5	1	1	0
4:123181402:C:T	rs62323952	4	123181402	T	C	0.07516	4.647e-17	1.114	0.01284	0.80122	rs78908232	33	KIAA1109	0	intronic	0.63	6	4	5	1	1	0
4:123182417:C:CT	4:123182417_CT_C	4	123182417	CT	C	0.07503	2.02e-17	1.115	0.01284	0.800926	rs78908232	33	KIAA1109	0	intronic	7.433	NA	4	5	1	0	0
4:123184285:G:T	rs11731632	4	123184285	G	T	0.2529	3.099e-08	0.9572	0.007903	0.82289	rs764424700	33	KIAA1109	0	intronic	0.394	6	4	4	1	1	0
4:123184411:C:T	rs6827756	4	123184411	C	T	0.368	3.651e-16	1.06	0.007148	0.835052	rs568553926	33	KIAA1109	0	intronic	0.845	6	4	4	1	1	0
4:123185663:A:C	rs77574900	4	123185663	C	A	0.07516	3.514e-17	1.114	0.01284	0.80122	rs78908232	33	KIAA1109	0	intronic	0.527	7	4	4	1	1	0
4:123186551:C:G	rs45609335	4	123186551	G	C	0.04474	3.356e-09	0.9024	0.01737	1	rs45609335	33	KIAA1109	0	intronic	0.436	6	4	4	1	0	0
4:123186594:A:G	rs45499403	4	123186594	G	A	0.07516	3.576e-17	1.114	0.01284	0.80122	rs78908232	33	KIAA1109	0	intronic	2.145	7	4	4	1	1	0
4:123187054:A:G	rs62323954	4	123187054	G	A	0.07516	4.361e-17	1.114	0.01284	0.80122	rs78908232	33	KIAA1109	0	intronic	1.979	7	4	5	1	1	0
4:123188449:C:G	rs13104615	4	123188449	C	G	0.2529	3.134e-08	0.9572	0.007904	0.82289	rs764424700	33	KIAA1109	0	intronic	1.16	5	1	5	1	1	0
4:123189949:C:T	rs77552566	4	123189949	T	C	0.07516	3.576e-17	1.114	0.01284	0.80122	rs78908232	33	KIAA1109	0	intronic	5.956	5	4	5	1	1	1
4:123191790:C:CA	rs11407782	4	123191790	C	CA	0.07623	1.938e-16	1.111	0.01279	0.787475	rs78908232	33	KIAA1109	0	intronic	0.701	NA	4	5	1	0	0
4:123193246:A:G	rs45558836	4	123193246	A	G	0.07516	4.777e-17	1.114	0.01284	0.80122	rs78908232	33	KIAA1109	0	intronic	0.215	6	4	4	1	1	0
4:123194274:A:G	rs7677139	4	123194274	G	A	0.2523	1.823e-08	0.9564	0.007923	0.821873	rs764424700	33	KIAA1109	0	intronic	7.105	7	4	5	1	1	0
4:123195682:A:G	rs62323956	4	123195682	A	G	0.07516	3.986e-17	1.114	0.01284	0.80122	rs78908232	33	KIAA1109	0	intronic	2.546	7	4	5	1	1	0
4:123196582:G:T	rs62323957	4	123196582	G	T	0.07545	8.33e-17	1.113	0.01282	0.795541	rs78908232	33	KIAA1109	0	intronic	2.099	7	4	5	1	1	0
4:123198435:A:G	rs6534347	4	123198435	G	A	0.3678	3.196e-16	1.06	0.007143	0.836159	rs568553926	33	KIAA1109	0	intronic	2.928	6	4	5	1	1	0
4:123200021:A:G	rs142590173	4	123200021	A	G	0.05326	4.163e-08	0.9165	0.01591	0.84287	rs45609335	33	KIAA1109	0	intronic	4.391	7	4	5	1	0	0
4:123203573:G:T	rs13124788	4	123203573	G	T	0.2528	2.41e-08	0.9568	0.007906	0.823395	rs764424700	33	KIAA1109	0	intronic	1.91	6	4	5	1	1	0
4:123203796:C:CA	rs202203393	4	123203796	C	CA	0.0743	1.938e-16	1.113	0.01298	0.803364	rs78908232	33	KIAA1109	0	intronic	1.03	NA	4	5	1	0	0
4:123204603:C:CCTGA	rs752161377	4	123204603	CCTGA	C	0.0751	1.794e-17	1.115	0.01284	0.79961	rs78908232	33	KIAA1109	0	intronic	9.302	NA	4	5	1	0	0
4:123205143:A:G	rs13114649	4	123205143	A	G	0.2531	2.897e-08	0.9571	0.007905	0.824581	rs764424700	33	KIAA1109	0	intronic	0.462	6	4	5	1	1	0
4:123208349:A:G	rs13137682	4	123208349	G	A	0.2527	2.399e-08	0.9568	0.007907	0.823302	rs764424700	33	KIAA1109	0	intronic	5.18	6	4	5	1	1	0
4:123209359:A:G	rs62323958	4	123209359	G	A	0.07516	4.604e-17	1.114	0.01284	0.80122	rs78908232	33	KIAA1109	0	intronic	5.277	7	4	5	1	1	0
4:123209806:C:CTAAA	4:123209806_CTAAA_C	4	123209806	C	CTAAA	0.1988	1.52e-12	1.064	0.008818	1	4:123209806_CTAAA_C	33	KIAA1109	0	intronic	1.773	NA	4	5	1	0	0
4:123210503:C:T	rs13151966	4	123210503	C	T	0.2508	2.593e-08	0.9568	0.007927	0.808156	rs764424700	33	KIAA1109	0	intronic	9.139	7	4	5	1	1	0
4:123212035:A:T	rs138148985	4	123212035	A	T	0.07489	3.249e-17	1.115	0.01285	0.800747	rs78908232	33	KIAA1109	0	intronic	0.311	7	4	5	1	1	0
4:123214835:A:G	rs45513095	4	123214835	A	G	0.07516	3.776e-17	1.114	0.01284	0.80122	rs78908232	33	KIAA1109	0	intronic	0.43	5	4	4	1	1	1
4:123214980:C:T	rs45530034	4	123214980	C	T	0.0752	3.239e-17	1.114	0.01284	0.801205	rs78908232	33	KIAA1109	0	intronic	2.501	5	4	4	1	1	0
4:123219413:T:TTG	4:123219413_TTG_T	4	123219413	TTG	T	0.07289	9.858e-17	1.114	0.01299	0.795367	rs78908232	33	KIAA1109	0	intronic	3.86	NA	5	5	1	0	0
4:123220151:C:T	rs62321680	4	123220151	T	C	0.07516	3.776e-17	1.114	0.01284	0.80122	rs78908232	33	KIAA1109	0	intronic	1.641	6	5	5	1	1	0
4:123220244:T:TTTAA	rs770779157	4	123220244	TTTAA	T	0.2544	3.467e-08	0.9573	0.007912	0.817342	rs764424700	33	KIAA1109	0	intronic	0.884	NA	4	5	1	0	0
4:123221565:C:G	rs62321681	4	123221565	G	C	0.07516	3.776e-17	1.114	0.01284	0.80122	rs78908232	33	KIAA1109	0	intronic	1.216	7	4	5	1	1	0
4:123223132:A:G	rs62321683	4	123223132	A	G	0.07516	3.776e-17	1.114	0.01284	0.80122	rs78908232	33	KIAA1109	0	intronic	0.536	7	4	5	1	1	0
4:123223980:A:G	rs13111671	4	123223980	G	A	0.2524	2.737e-08	0.957	0.007911	0.822419	rs764424700	33	KIAA1109	0	intronic	1.901	7	4	5	1	1	0
4:123228113:C:T	rs11734090	4	123228113	T	C	0.2536	3.495e-08	0.9574	0.0079	0.813597	rs764424700	33	KIAA1109	0	intronic	4.136	5	4	5	1	1	0
4:123228832:A:T	rs77037156	4	123228832	T	A	0.0466	1.38e-08	0.9085	0.01691	0.960385	rs45609335	33	KIAA1109	0	intronic	9.325	7	4	5	1	0	0
4:123238964:G:T	rs13119119	4	123238964	T	G	0.2545	1.83e-08	0.9566	0.007892	0.817224	rs764424700	33	KIAA1109	0	intronic	16.94	7	4	5	1	1	0
4:123240790:A:G	rs62321685	4	123240790	G	A	0.0662	6.194e-15	1.112	0.01358	0.726377	rs78908232	33	KIAA1109	0	intronic	1.346	6	4	5	1	1	0
4:123241735:A:G	rs62321686	4	123241735	G	A	0.07474	1.045e-16	1.113	0.01288	0.807175	rs78908232	33	KIAA1109	0	intronic	13.73	7	4	5	1	1	0
4:123243594:A:ATC	rs77516441	4	123243594	ATC	A	0.3668	2.076e-17	1.063	0.007155	0.834949	rs568553926	33	KIAA1109	0	intronic	1.36	NA	4	5	1	1	0
4:123246027:C:CTAG	rs144165098	4	123246027	C	CTAG	0.07489	4.523e-17	1.114	0.01287	0.803226	rs78908232	33	KIAA1109	0	intronic	4.671	NA	4	5	1	0	0
4:123248762:A:C	rs75198077	4	123248762	A	C	0.07509	3.549e-17	1.114	0.01285	0.803014	rs78908232	33	KIAA1109	0	intronic	9.408	6	4	5	1	1	0
4:123250653:A:G	rs62321687	4	123250653	G	A	0.07474	1.028e-16	1.113	0.01288	0.807175	rs78908232	33	KIAA1109	0	intronic	0.322	6	4	5	1	1	0
4:123251028:C:T	rs62321688	4	123251028	C	T	0.07474	1.023e-16	1.113	0.01288	0.807175	rs78908232	33	KIAA1109	0	intronic	4.109	5	2	5	1	1	0
4:123257931:A:G	rs62321691	4	123257931	G	A	0.0748	9.046e-17	1.113	0.01287	0.806557	rs78908232	33	KIAA1109	0	intronic	3.922	7	4	4	1	1	0
4:123261530:A:C	rs62321692	4	123261530	A	C	0.07511	5.557e-17	1.114	0.01285	0.803005	rs78908232	33	KIAA1109	0	intronic	5.377	5	1	5	1	1	0
4:123261648:C:T	rs62321693	4	123261648	T	C	0.07511	5.825e-17	1.114	0.01285	0.803008	rs78908232	33	KIAA1109	0	intronic	14.51	5	1	5	1	1	0
4:123262473:C:G	rs62321694	4	123262473	C	G	0.07508	3.755e-17	1.114	0.01285	0.803017	rs78908232	33	KIAA1109	0	intronic	0.528	7	4	5	1	1	0
4:123263446:C:T	rs6851362	4	123263446	T	C	0.2552	2.429e-08	0.957	0.007886	0.820464	rs764424700	33	KIAA1109	0	intronic	1.598	5	4	5	1	1	0
4:123265089:A:G	rs13114759	4	123265089	G	A	0.2526	1.571e-08	0.9563	0.007913	0.827124	rs764424700	33	KIAA1109	0	intronic	0.481	7	4	5	1	1	0
4:123266792:C:T	rs7678898	4	123266792	T	C	0.07508	5.733e-17	1.114	0.01286	0.803017	rs78908232	33	KIAA1109	0	intronic	8.008	5	4	5	1	1	0
4:123269504:G:T	rs62321695	4	123269504	T	G	0.07505	5.524e-17	1.114	0.01286	0.80362	rs78908232	33	KIAA1109	0	intronic	10.91	6	4	4	1	1	0
4:123271560:A:G	rs7686937	4	123271560	G	A	0.0747	1.339e-16	1.112	0.01289	0.808381	rs78908232	33	KIAA1109	0	intronic	0.902	6	4	4	1	1	0
4:123271595:C:T	rs7664905	4	123271595	T	C	0.07505	5.341e-17	1.114	0.01286	0.804209	rs78908232	33	KIAA1109	0	intronic	13.16	6	4	4	1	1	0
4:123276961:A:G	rs62321696	4	123276961	G	A	0.07479	9.682e-17	1.113	0.01288	0.807154	rs78908232	33	KIAA1109	0	exonic	0.675	7	4	5	1	1	0
4:123279515:C:G	rs62321697	4	123279515	C	G	0.07465	1.617e-16	1.112	0.01289	0.808998	rs78908232	33	KIAA1109	0	intronic	0.876	7	4	5	1	1	0
4:123280703:C:T	rs62321698	4	123280703	T	C	0.07501	6.581e-17	1.113	0.01287	0.804817	rs78908232	33	KIAA1109	0	intronic	15.46	6	4	5	1	1	0
4:123281967:T:TAA	rs144220601	4	123281967	T	TAA	0.2545	1.755e-08	0.9564	0.007902	0.817378	rs764424700	33	KIAA1109	0	intronic	5.112	NA	4	5	1	0	0
4:123282754:C:T	rs7677941	4	123282754	C	T	0.07465	1.34e-16	1.113	0.01289	0.808998	rs78908232	33	KIAA1109	0	intronic	0.226	6	4	5	1	1	0
4:123282772:G:T	rs7678445	4	123282772	G	T	0.07465	1.34e-16	1.113	0.01289	0.808998	rs78908232	33	KIAA1109	0	intronic	0.293	7	4	5	1	1	0
4:123286227:A:G	rs11727369	4	123286227	G	A	0.3666	2.3e-17	1.063	0.007156	0.836712	rs568553926	33	KIAA1109	2313	intergenic	4.281	4	1	15	1	1	0
4:123288777:C:G	rs62321699	4	123288777	C	G	0.0747	1.297e-16	1.113	0.01289	0.809684	rs78908232	33	KIAA1109	4863	intergenic	7.493	7	9	15	1	1	0
4:123289204:A:G	rs55918453	4	123289204	G	A	0.0748	1.135e-16	1.113	0.01288	0.808452	rs78908232	33	KIAA1109	5290	intergenic	1.257	7	9	15	1	1	0
4:123291851:A:T	rs62321700	4	123291851	A	T	0.07472	1.315e-16	1.113	0.0129	0.810871	rs78908232	33	KIAA1109	7937	intergenic	5.263	5	9	15	1	1	0
4:123294947:C:T	rs62321701	4	123294947	C	T	0.07472	1.602e-16	1.112	0.0129	0.811465	rs78908232	33	ADAD1	5173	intergenic	4.672	7	14	15	1	1	0
4:123302986:A:C	rs79645730	4	123302986	A	C	0.0753	5.187e-17	1.113	0.01282	0.822725	rs78908232	33	ADAD1	0	intronic	11.66	7	7	15	1	1	0
4:123304627:G:GT	4:123304627_GT_G	4	123304627	GT	G	0.07511	8.317e-17	1.113	0.01286	0.822638	rs78908232	33	ADAD1	0	intronic	3.962	NA	5	15	1	0	0
4:123304892:C:T	rs62321702	4	123304892	T	C	0.0753	5.187e-17	1.113	0.01282	0.822725	rs78908232	33	ADAD1	0	intronic	0.489	7	7	15	1	1	0
4:123305599:A:G	rs62321703	4	123305599	G	A	0.0753	5.187e-17	1.113	0.01282	0.822725	rs78908232	33	ADAD1	0	intronic	1.821	4	7	15	1	1	0
4:123306027:C:G	rs62321704	4	123306027	G	C	0.08309	5.26e-14	1.097	0.01233	0.737613	rs78908232	33	ADAD1	0	intronic	1.049	7	14	15	1	1	0
4:123306588:C:T	rs62321705	4	123306588	C	T	0.0753	4.865e-17	1.114	0.01282	0.822725	rs78908232	33	ADAD1	0	intronic	1.01	6	14	15	1	1	0
4:123307008:C:G	rs112160914	4	123307008	C	G	0.0753	4.979e-17	1.114	0.01282	0.822725	rs78908232	33	ADAD1	0	intronic	0.381	7	14	15	1	1	0
4:123312352:A:C	rs2127512	4	123312352	A	C	0.0753	4.865e-17	1.114	0.01282	0.822725	rs78908232	33	ADAD1	0	intronic	13.25	NA	9	15	1	1	0
4:123314166:G:T	rs2170083	4	123314166	G	T	0.0753	4.865e-17	1.114	0.01282	0.822725	rs78908232	33	ADAD1	0	intronic	0.477	NA	14	15	1	1	0
4:123315699:A:G	rs6834379	4	123315699	G	A	0.0753	4.865e-17	1.114	0.01282	0.822725	rs78908232	33	ADAD1	0	intronic	0.001	7	14	15	1	1	0
4:123318542:A:G	rs4833823	4	123318542	A	G	0.286	1.339e-10	0.9523	0.007612	0.988822	rs764424700	33	ADAD1	0	intronic	1.939	7	14	15	1	1	0
4:123319978:A:AT	4:123319978_AT_A	4	123319978	AT	A	0.0825	1.973e-13	1.097	0.01256	0.724571	rs78908232	33	ADAD1	0	intronic	10.64	NA	14	15	1	0	0
4:123321345:A:G	rs62321743	4	123321345	A	G	0.0758	5.977e-17	1.113	0.0128	0.819067	rs78908232	33	ADAD1	0	intronic	0.488	6	14	15	1	1	0
4:123321526:A:G	rs1824969	4	123321526	G	A	0.2859	1.437e-10	0.9524	0.007613	0.989831	rs764424700	33	ADAD1	0	intronic	2.517	7	9	15	1	1	0
4:123322433:A:ATTAT	rs113382311	4	123322433	A	ATTAT	0.08143	5.129e-14	1.098	0.01246	0.73487	rs78908232	33	ADAD1	0	intronic	7.178	NA	9	15	1	1	0
4:123323212:G:GT	4:123323212_GT_G	4	123323212	GT	G	0.223	3.025e-22	1.084	0.008295	1	4:123323212_GT_G	33	ADAD1	0	intronic	0.042	NA	9	15	1	0	0
4:123323926:C:T	rs1960859	4	123323926	T	C	0.2864	1.965e-10	0.9527	0.007607	0.986552	rs764424700	33	ADAD1	0	intronic	2.17	NA	9	15	1	1	0
4:123324618:A:T	rs62321744	4	123324618	A	T	0.0753	5.354e-17	1.113	0.01282	0.822725	rs78908232	33	ADAD1	0	intronic	7.159	7	9	15	1	1	0
4:123325760:A:G	rs62321745	4	123325760	A	G	0.0753	5.354e-17	1.113	0.01282	0.822725	rs78908232	33	ADAD1	0	intronic	0.553	7	13	15	1	1	0
4:123326486:C:T	rs62321746	4	123326486	C	T	0.0753	5.354e-17	1.113	0.01282	0.822725	rs78908232	33	ADAD1	0	intronic	0.554	6	13	15	1	1	0
4:123327216:A:G	rs1121242	4	123327216	G	A	0.2863	1.855e-10	0.9527	0.00761	0.988061	rs764424700	33	ADAD1	0	intronic	2.63	NA	13	15	1	1	0
4:123337046:A:G	rs62321749	4	123337046	A	G	0.0753	5.354e-17	1.113	0.01282	0.822725	rs78908232	33	ADAD1	0	intronic	3.338	7	14	15	1	1	0
4:123337214:C:T	rs62321750	4	123337214	C	T	0.0753	5.406e-17	1.113	0.01282	0.822725	rs78908232	33	ADAD1	0	intronic	0.794	7	14	15	1	1	0
4:123338128:A:C	rs62321751	4	123338128	A	C	0.0753	5.354e-17	1.113	0.01282	0.822725	rs78908232	33	ADAD1	0	intronic	6.694	6	14	15	1	1	0
4:123338193:C:T	rs62321752	4	123338193	T	C	0.0753	5.354e-17	1.113	0.01282	0.822725	rs78908232	33	ADAD1	0	intronic	1.066	6	14	15	1	1	0
4:123339340:G:T	rs45627241	4	123339340	T	G	0.0753	5.211e-17	1.113	0.01282	0.822725	rs78908232	33	ADAD1	0	intronic	2.393	6	14	15	1	1	0
4:123339626:C:T	rs45501297	4	123339626	C	T	0.07532	6.686e-17	1.113	0.01282	0.82272	rs78908232	33	ADAD1	0	intronic	1.483	7	14	15	1	1	0
4:123341159:A:G	rs7684187	4	123341159	A	G	0.2864	1.65e-10	0.9525	0.007608	0.986552	rs764424700	33	ADAD1	0	intronic	3.779	6	9	15	1	1	0
4:123342324:A:G	rs1383044	4	123342324	A	G	0.0753	5.211e-17	1.113	0.01282	0.822725	rs78908232	33	ADAD1	0	intronic	11.28	NA	9	15	1	1	0
4:123344398:A:G	rs77943279	4	123344398	G	A	0.0753	5.211e-17	1.113	0.01282	0.822725	rs78908232	33	ADAD1	0	intronic	8.079	7	5	15	1	1	0
4:123344559:A:T	rs62321756	4	123344559	A	T	0.0753	5.211e-17	1.113	0.01282	0.822725	rs78908232	33	ADAD1	0	intronic	4.094	5	5	15	1	1	0
4:123344678:A:T	rs62321757	4	123344678	A	T	0.0753	5.261e-17	1.113	0.01282	0.822725	rs78908232	33	ADAD1	0	intronic	6.256	5	5	15	1	1	0
4:123355848:A:G	rs62321758	4	123355848	G	A	0.0753	5.094e-17	1.114	0.01282	0.822725	rs78908232	33	ADAD1	4890	intergenic	2.478	6	7	15	1	1	0
4:123357376:T:TG	4:123357376_TG_T	4	123357376	TG	T	0.07453	7.716e-16	1.113	0.01323	0.768725	rs78908232	33	ADAD1	6418	intergenic	0.001	NA	13	15	1	0	0
4:123358901:A:G	rs45506692	4	123358901	G	A	0.0753	5.57e-17	1.113	0.01282	0.822725	rs78908232	33	ADAD1	7943	intergenic	2.833	7	14	15	1	1	0
4:123359124:A:C	rs45524132	4	123359124	A	C	0.0753	4.778e-17	1.114	0.01282	0.822725	rs78908232	33	ADAD1	8166	intergenic	2.528	7	14	15	1	1	0
4:123359569:A:G	rs62322662	4	123359569	A	G	0.07739	1.333e-16	1.11	0.01267	0.798473	rs78908232	33	ADAD1	8611	intergenic	7.897	5	14	15	1	1	0
4:123360308:C:T	rs62322663	4	123360308	C	T	0.03499	2.3e-08	1.107	0.01812	1	rs62322663	33	ADAD1	9350	intergenic	0.528	6	9	15	1	1	0
4:123362326:C:T	rs137967223	4	123362326	C	T	0.07506	8.588e-17	1.113	0.01286	0.82326	rs78908232	33	IL2	10298	intergenic	11.87	7	14	15	0	0	0
4:123367889:A:C	rs56293330	4	123367889	C	A	0.07448	7.711e-17	1.113	0.01286	0.81691	rs78908232	33	IL2	4735	intergenic	6.658	NA	13	15	1	1	0
4:123367997:A:T	rs55909629	4	123367997	A	T	0.0753	5.366e-17	1.113	0.01282	0.822725	rs78908232	33	IL2	4627	intergenic	6.454	7	13	15	1	1	0
4:123368516:C:T	rs10027390	4	123368516	T	C	0.2865	1.245e-10	0.9522	0.00761	0.986545	rs764424700	33	IL2	4108	intergenic	2.726	7	13	15	1	1	0
4:123369597:A:AT	rs568553926	4	123369597	A	AT	0.3264	1.281e-19	1.07	0.007489	1	rs568553926	33	IL2	3027	intergenic	1.265	NA	5	15	1	0	0
4:123369598:C:T	rs7696011	4	123369598	T	C	0.07506	9.596e-17	1.113	0.01286	0.823263	rs78908232	33	IL2	3026	intergenic	3.741	6	5	15	1	1	0
4:123370673:A:G	rs56067118	4	123370673	G	A	0.07518	7.017e-17	1.113	0.01283	0.825788	rs78908232	33	IL2	1951	intergenic	2.861	NA	5	15	1	1	0
4:123371292:C:G	rs11575810	4	123371292	G	C	0.07518	7.522e-17	1.113	0.01283	0.825788	rs78908232	33	IL2	1332	intergenic	5.062	7	5	15	1	1	0
4:123373133:C:T	rs2069772	4	123373133	T	C	0.2824	1.422e-20	1.074	0.007688	0.742347	rs568553926	33	IL2	0	intronic	1.269	NA	1	15	1	1	0
4:123373897:A:G	rs2069779	4	123373897	G	A	0.07518	6.823e-17	1.113	0.01283	0.825788	rs78908232	33	IL2	0	intronic	1.357	NA	3	15	1	1	0
4:123376437:A:G	rs2069777	4	123376437	G	A	0.07518	6.823e-17	1.113	0.01283	0.825788	rs78908232	33	IL2	0	intronic	2.515	NA	2	15	1	1	0
4:123381072:A:C	rs45582533	4	123381072	C	A	0.07518	6.992e-17	1.113	0.01283	0.825788	rs78908232	33	IL2	3191	intergenic	1.431	6	14	15	1	1	0
4:123381707:C:T	rs56405981	4	123381707	C	T	0.07518	5.713e-17	1.113	0.01283	0.825788	rs78908232	33	IL2	3826	intergenic	6.254	NA	14	15	1	1	0
4:123381900:C:G	rs62322672	4	123381900	G	C	0.07518	6.618e-17	1.113	0.01283	0.825788	rs78908232	33	IL2	4019	intergenic	8.879	6	14	15	1	1	0
4:123382743:A:G	rs55811827	4	123382743	G	A	0.07503	1.036e-16	1.113	0.01286	0.825094	rs78908232	33	IL2	4862	intergenic	5.709	7	14	15	1	1	0
4:123384586:A:G	rs56292718	4	123384586	A	G	0.07503	9.866e-17	1.113	0.01286	0.825094	rs78908232	33	IL2	6705	intergenic	5.729	NA	14	15	1	1	0
4:123384846:A:G	rs6846978	4	123384846	G	A	0.2989	3.986e-10	0.9537	0.007574	0.939398	rs764424700	33	IL2	6965	intergenic	6.579	6	14	15	1	0	0
4:123384851:C:T	rs6847143	4	123384851	T	C	0.2989	3.887e-10	0.9537	0.007574	0.939398	rs764424700	33	IL2	6970	intergenic	6.723	7	14	15	1	0	0
4:123385164:C:T	rs6816311	4	123385164	T	C	0.2865	1.237e-10	0.9522	0.007611	0.988594	rs764424700	33	IL2	7283	intergenic	1.229	7	9	15	1	1	0
4:123385223:A:G	rs62322698	4	123385223	A	G	0.07503	1.012e-16	1.113	0.01286	0.825094	rs78908232	33	IL2	7342	intergenic	1.664	7	9	15	1	0	0
4:123387023:C:T	rs55954733	4	123387023	C	T	0.08205	2.793e-15	1.102	0.01235	0.748776	rs78908232	33	IL2	9142	intergenic	0.107	NA	9	15	1	1	0
4:123387087:C:T	rs56343854	4	123387087	C	T	0.07518	6.618e-17	1.113	0.01283	0.825788	rs78908232	33	IL2	9206	intergenic	2.125	NA	9	15	1	1	0
4:123387600:A:G	rs1479924	4	123387600	A	G	0.2862	1.123e-10	0.9521	0.007614	0.988324	rs764424700	33	IL2	9719	intergenic	4.733	5	7	15	1	1	1
4:123389135:A:G	rs45567637	4	123389135	A	G	0.07518	6.799e-17	1.113	0.01283	0.825788	rs78908232	33	IL2	11254	intergenic	2.044	7	9	15	0	1	0
4:123392830:C:G	rs1383048	4	123392830	G	C	0.2841	2.056e-10	0.9526	0.007643	0.983148	rs764424700	33	IL2	14949	intergenic	10.17	6	9	15	0	1	0
4:123393145:A:C	rs45579240	4	123393145	A	C	0.08302	1.399e-13	1.096	0.01236	0.742482	rs78908232	33	IL2	15264	intergenic	2.478	NA	9	15	0	1	0
4:123395936:G:T	rs45479793	4	123395936	G	T	0.07512	1.7e-16	1.112	0.01285	0.828845	rs78908232	33	IL2	18055	intergenic	0.176	NA	9	15	0	1	0
4:123396876:A:T	rs45522533	4	123396876	A	T	0.07512	1.604e-16	1.112	0.01285	0.828845	rs78908232	33	IL2	18995	intergenic	12.42	6	9	15	0	1	0
4:123399373:A:G	rs6828259	4	123399373	G	A	0.07512	1.243e-16	1.112	0.01285	0.828845	rs78908232	33	IL2	21492	intergenic	4.059	7	14	15	0	1	0
4:123399424:C:CAT	4:123399424_CAT_C	4	123399424	CAT	C	0.07482	1.75e-16	1.112	0.0129	0.833825	rs78908232	33	IL2	21543	intergenic	0.603	NA	14	15	0	0	0
4:123399491:A:G	rs45475795	4	123399491	A	G	0.07512	1.551e-16	1.112	0.01285	0.828845	rs78908232	33	IL2	21610	intergenic	0.073	NA	14	15	0	1	0
4:123402770:A:G	rs6849238	4	123402770	G	A	0.285	1.257e-10	0.9521	0.007633	0.987785	rs764424700	33	IL2	24889	intergenic	2.348	7	7	15	0	1	0
4:123413203:G:GT	4:123413203_GT_G	4	123413203	GT	G	0.07488	1.898e-16	1.112	0.0129	0.833807	rs78908232	33	IL2	35322	intergenic	2.382	NA	9	15	0	0	0
4:123413566:A:G	rs6854504	4	123413566	A	G	0.2847	8.059e-11	0.9515	0.007641	0.989799	rs764424700	33	IL2	35685	intergenic	1.239	7	9	15	0	1	0
4:123413726:A:AAAT	rs10685491	4	123413726	AAAT	A	0.2854	7.729e-11	0.9515	0.007644	0.989603	rs764424700	33	IL2	35845	intergenic	1.621	NA	9	15	0	0	0
4:123413727:A:AATA	rs764424700	4	123413727	AATA	A	0.2726	8.58e-12	0.9476	0.007883	1	rs764424700	33	IL2	35846	intergenic	NA	NA	9	15	0	0	0
4:123414925:C:T	rs62322706	4	123414925	C	T	0.07482	1.755e-16	1.112	0.0129	0.833825	rs78908232	33	IL2	37044	intergenic	1.312	7	9	15	0	1	0
4:123416121:C:T	rs62322707	4	123416121	C	T	0.07482	1.755e-16	1.112	0.0129	0.833825	rs78908232	33	IL2	38240	intergenic	1.139	NA	14	15	0	0	0
4:123417106:A:G	rs62322708	4	123417106	A	G	0.07482	1.755e-16	1.112	0.0129	0.833825	rs78908232	33	IL2	39225	intergenic	2.344	6	14	15	0	1	0
4:123417494:A:G	rs144756851	4	123417494	G	A	0.07482	1.755e-16	1.112	0.0129	0.833825	rs78908232	33	IL2	39613	intergenic	1.418	6	14	15	0	0	0
4:123417672:C:T	rs181890268	4	123417672	T	C	0.07482	1.755e-16	1.112	0.0129	0.833825	rs78908232	33	IL2	39791	intergenic	2.21	7	14	15	0	1	0
4:123418270:C:T	rs62322710	4	123418270	C	T	0.07482	1.755e-16	1.112	0.0129	0.833825	rs78908232	33	IL2	40389	intergenic	1.767	7	14	15	0	1	0
4:123419760:C:G	rs62322712	4	123419760	G	C	0.07482	1.755e-16	1.112	0.0129	0.833825	rs78908232	33	IL2	41879	intergenic	0.028	7	14	15	0	0	0
4:123420216:T:TAATAA	4:123420216_TAATAA_T	4	123420216	TAATAA	T	0.07498	4.32e-17	1.114	0.01288	0.829467	rs78908232	33	IL2	42335	intergenic	1.572	NA	13	15	0	0	0
4:123420485:A:AC	4:123420485_AC_A	4	123420485	AC	A	0.07499	3.959e-16	1.111	0.0129	0.833256	rs78908232	33	IL2	42604	intergenic	0.151	NA	13	15	0	0	0
4:123422563:A:G	rs4833830	4	123422563	A	G	0.2852	1.097e-10	0.952	0.007631	0.987279	rs764424700	33	IL2	44682	intergenic	4.459	4	2	15	0	1	0
4:123422791:A:G	rs62322713	4	123422791	A	G	0.07512	1.627e-16	1.112	0.01285	0.828845	rs78908232	33	IL2	44910	intergenic	7.246	7	7	15	0	1	0
4:123423316:C:T	rs6814718	4	123423316	C	T	0.2848	9.472e-11	0.9518	0.007635	0.989047	rs764424700	33	IL2	45435	intergenic	0.805	6	5	15	0	1	0
4:123424914:A:G	rs62322714	4	123424914	G	A	0.08302	1.136e-13	1.096	0.01236	0.742478	rs78908232	33	IL2	47033	intergenic	3.549	6	5	15	0	1	0
4:123424934:C:T	rs62322715	4	123424934	T	C	0.07512	1.586e-16	1.112	0.01285	0.828845	rs78908232	33	IL2	47053	intergenic	4.986	6	5	15	0	1	0
4:123425172:A:G	rs62322716	4	123425172	A	G	0.07512	1.553e-16	1.112	0.01285	0.828845	rs78908232	33	IL2	47291	intergenic	11.22	5	5	15	0	1	0
4:123425511:A:C	rs62322717	4	123425511	A	C	0.07512	2.057e-16	1.111	0.01285	0.828845	rs78908232	33	IL2	47630	intergenic	8.534	6	5	15	0	1	0
4:123429138:A:C	rs79212788	4	123429138	C	A	0.07512	1.772e-16	1.112	0.01285	0.828845	rs78908232	33	IL2	51257	intergenic	6.733	5	1	15	0	1	0
4:123430407:C:G	rs45562433	4	123430407	C	G	0.07512	1.776e-16	1.112	0.01285	0.828845	rs78908232	33	IL2	52526	intergenic	0.225	7	5	15	0	1	0
4:123431999:A:G	rs79552152	4	123431999	G	A	0.07513	1.806e-16	1.112	0.01286	0.828842	rs78908232	33	IL2	54118	intergenic	1.267	6	5	15	0	1	0
4:123434774:A:G	rs62322719	4	123434774	G	A	0.08302	1.629e-13	1.096	0.01237	0.742657	rs78908232	33	IL2	56893	intergenic	0.941	7	5	15	0	1	0
4:123435565:C:T	rs62322720	4	123435565	C	T	0.07512	2.061e-16	1.111	0.01286	0.828845	rs78908232	33	IL2	57684	intergenic	1.991	7	5	15	0	1	0
4:123435694:A:G	rs62322721	4	123435694	A	G	0.08302	1.622e-13	1.096	0.01237	0.742482	rs78908232	33	IL2	57813	intergenic	0.668	6	5	15	0	1	0
4:123435861:C:G	rs62322722	4	123435861	G	C	0.07512	2.025e-16	1.111	0.01286	0.828845	rs78908232	33	IL2	57980	intergenic	5.565	7	5	15	0	1	0
4:123438074:A:G	rs62322723	4	123438074	G	A	0.07512	1.723e-16	1.112	0.01286	0.828845	rs78908232	33	IL2	60193	intergenic	0.61	6	5	15	0	1	0
4:123440269:A:G	rs62322724	4	123440269	A	G	0.07512	2.087e-16	1.111	0.01286	0.828845	rs78908232	33	IL2	62388	intergenic	12.6	7	5	15	0	1	0
4:123440494:C:T	rs45591939	4	123440494	C	T	0.07512	2.029e-16	1.111	0.01286	0.828845	rs78908232	33	IL2	62613	intergenic	4.889	NA	5	15	0	1	0
4:123440994:G:T	rs62322726	4	123440994	G	T	0.07512	1.934e-16	1.112	0.01286	0.828845	rs78908232	33	IL2	63113	intergenic	9.031	7	5	15	0	1	0
4:123442912:C:T	rs62322727	4	123442912	C	T	0.07512	1.939e-16	1.112	0.01286	0.828845	rs78908232	33	IL2	65031	intergenic	0.84	7	9	15	0	1	0
4:123443424:C:T	rs59488637	4	123443424	T	C	0.08306	1.45e-13	1.096	0.01237	0.742152	rs78908232	33	IL2	65543	intergenic	1.011	7	9	15	0	1	0
4:123445122:A:G	rs62322742	4	123445122	A	G	0.07512	2.041e-16	1.111	0.01286	0.828845	rs78908232	33	IL2	67241	intergenic	15.91	7	9	15	0	1	0
4:123446626:A:AG	4:123446626_AG_A	4	123446626	AG	A	0.07486	1.447e-16	1.112	0.0129	0.833812	rs78908232	33	IL2	68745	intergenic	15.1	NA	5	15	0	0	0
4:123446963:A:G	rs45522038	4	123446963	G	A	0.07512	2.019e-16	1.111	0.01286	0.828845	rs78908232	33	IL2	69082	intergenic	0.768	NA	7	15	0	1	0
4:123450929:A:G	rs62322744	4	123450929	G	A	0.07512	2.014e-16	1.111	0.01286	0.828845	rs78908232	33	IL2	73048	intergenic	7.298	6	9	15	0	1	0
4:123451423:A:G	rs57278988	4	123451423	A	G	0.08302	1.857e-13	1.095	0.01236	0.742482	rs78908232	33	IL2	73542	intergenic	8.319	7	9	15	0	1	0
4:123452599:C:T	rs62322746	4	123452599	T	C	0.07509	1.862e-16	1.112	0.01286	0.829466	rs78908232	33	IL2	74718	intergenic	2.125	7	9	15	0	1	0
4:123452608:A:AG	4:123452608_AG_A	4	123452608	AG	A	0.07371	3.042e-16	1.112	0.01302	0.831233	rs78908232	33	IL2	74727	intergenic	0.871	NA	9	15	0	0	0
4:123454110:A:ATAT	rs150254607	4	123454110	A	ATAT	0.07482	1.832e-16	1.112	0.0129	0.833728	rs78908232	33	IL2	76229	intergenic	11.08	NA	5	15	0	0	0
4:123454111:A:C	rs556380145	4	123454111	C	A	0.07483	1.616e-16	1.112	0.0129	0.833822	rs78908232	33	IL2	76230	intergenic	11.35	NA	5	15	0	0	0
4:123462620:G:T	rs4833833	4	123462620	G	T	0.2827	2.985e-10	0.9529	0.007659	0.97728	rs764424700	33	IL21	71162	intergenic	7.008	7	2	15	0	1	0
4:123462760:C:T	rs62322748	4	123462760	C	T	0.0752	1.257e-16	1.112	0.01285	0.831454	rs78908232	33	IL21	71022	intergenic	0.831	6	2	15	0	1	0
4:123464169:A:G	rs62322750	4	123464169	G	A	0.07516	1.025e-16	1.113	0.01286	0.83137	rs78908232	33	IL21	69613	intergenic	3.36	4	2	15	0	1	0
4:123472786:A:G	rs4572894	4	123472786	A	G	0.2827	2.115e-10	0.9525	0.007657	0.975491	rs764424700	33	IL21	60996	intergenic	5.188	6	5	15	0	1	0
4:123473487:C:T	rs13144509	4	123473487	T	C	0.2827	1.987e-10	0.9524	0.007658	0.975491	rs764424700	33	IL21	60295	intergenic	16.91	7	5	15	0	1	0
4:123473845:A:G	rs79944416	4	123473845	A	G	0.07524	8.018e-17	1.113	0.01285	0.831538	rs78908232	33	IL21	59937	intergenic	4.896	7	1	15	0	1	0
4:123475924:A:G	rs45615838	4	123475924	G	A	0.07551	1.436e-16	1.112	0.01284	0.82841	rs78908232	33	IL21	57858	intergenic	1.942	NA	5	15	0	1	0
4:123476742:A:G	rs62322753	4	123476742	G	A	0.07552	1.605e-16	1.112	0.01284	0.828408	rs78908232	33	IL21	57040	intergenic	3.377	5	7	15	0	1	0
4:123479127:A:G	rs139783571	4	123479127	G	A	0.07552	1.233e-16	1.112	0.01284	0.828408	rs78908232	33	IL21	54655	intergenic	4.958	7	9	15	0	1	0
4:123481826:C:T	rs185533402	4	123481826	C	T	0.07524	9.705e-17	1.113	0.01285	0.831541	rs78908232	33	IL21	51956	intergenic	0.077	6	9	15	0	1	0
4:123482065:C:T	rs62322754	4	123482065	T	C	0.07524	9.705e-17	1.113	0.01285	0.831541	rs78908232	33	IL21	51717	intergenic	2.078	7	9	15	0	1	0
4:123483416:A:G	rs75202488	4	123483416	A	G	0.07524	9.682e-17	1.113	0.01285	0.831541	rs78908232	33	IL21	50366	intergenic	3.177	6	7	15	0	1	1
4:123488113:C:T	rs62322756	4	123488113	T	C	0.07515	8.913e-17	1.113	0.01285	0.831373	rs78908232	33	IL21	45669	intergenic	2.145	7	9	15	0	1	0
4:123489031:A:G	rs62322757	4	123489031	G	A	0.07524	9.932e-17	1.113	0.01285	0.831541	rs78908232	33	IL21	44751	intergenic	3.614	7	13	15	0	1	0
4:123492308:C:G	rs142455143	4	123492308	C	G	0.07524	9.778e-17	1.113	0.01285	0.831541	rs78908232	33	IL21	41474	intergenic	0.472	6	9	15	0	1	0
4:123492505:A:G	rs62322759	4	123492505	G	A	0.07524	9.875e-17	1.113	0.01285	0.831541	rs78908232	33	IL21	41277	intergenic	0.603	6	9	15	0	1	0
4:123495315:C:T	rs62324160	4	123495315	C	T	0.07524	9.946e-17	1.113	0.01285	0.831541	rs78908232	33	IL21	38467	intergenic	1.86	7	9	15	0	1	0
4:123498293:G:T	rs45437792	4	123498293	G	T	0.07524	1.06e-16	1.113	0.01285	0.831541	rs78908232	33	IL21	35489	intergenic	2.666	NA	2	15	0	1	0
4:123498431:C:G	rs7662182	4	123498431	C	G	0.2822	3.046e-10	0.9529	0.007669	0.976976	rs764424700	33	IL21	35351	intergenic	0.055	3a	2	15	0	1	1
4:123500478:C:T	rs62324162	4	123500478	T	C	0.07524	1.093e-16	1.113	0.01286	0.831541	rs78908232	33	IL21	33304	intergenic	0.066	7	5	15	0	1	0
4:123503492:C:G	rs10212786	4	123503492	C	G	0.2815	2.629e-10	0.9526	0.007692	0.970813	rs764424700	33	IL21	30290	intergenic	2.078	5	5	15	0	1	0
4:123503540:G:T	rs45483095	4	123503540	T	G	0.07492	3.855e-16	1.111	0.0129	0.840243	rs78908232	33	IL21	30242	intergenic	5.101	NA	5	15	0	1	0
4:123503591:A:G	rs45619536	4	123503591	G	A	0.07511	3.075e-16	1.111	0.01288	0.837713	rs78908232	33	IL21	30191	intergenic	2.221	NA	5	15	0	1	0
4:123504864:C:T	rs62324166	4	123504864	C	T	0.07644	2.712e-14	1.103	0.01282	0.841585	rs78908232	33	IL21	28918	intergenic	0.604	7	5	15	0	0	0
4:123507715:A:C	rs62324167	4	123507715	A	C	0.07644	2.117e-14	1.103	0.01282	0.847351	rs78908232	33	IL21	26067	intergenic	0.527	7	2	15	0	0	0
4:123508611:A:G	rs74388271	4	123508611	A	G	0.07646	1.961e-14	1.103	0.01283	0.848604	rs78908232	33	IL21	25171	intergenic	1.378	6	5	15	0	0	0
4:123512132:C:G	rs6842843	4	123512132	G	C	0.0763	1.928e-14	1.103	0.01284	0.851743	rs78908232	33	IL21	21650	intergenic	0.283	5	5	15	0	0	0
4:123519319:C:T	rs7696237	4	123519319	C	T	0.2794	8.09e-11	0.9512	0.007694	0.938682	rs764424700	33	IL21	14463	intergenic	0.309	7	13	15	0	1	0
4:123519601:A:G	rs62324169	4	123519601	A	G	0.07609	2.339e-14	1.103	0.01286	0.850722	rs78908232	33	IL21	14181	intergenic	11.22	7	13	15	0	0	0
4:123520646:C:T	rs74985076	4	123520646	T	C	0.07613	2.411e-14	1.103	0.01286	0.850797	rs78908232	33	IL21	13136	intergenic	0.958	7	13	15	0	0	0
4:123521851:A:G	rs62324170	4	123521851	G	A	0.07626	2.351e-14	1.103	0.01285	0.852287	rs78908232	33	IL21	11931	intergenic	0.319	7	13	15	0	0	0
4:123523832:C:T	rs62324191	4	123523832	C	T	0.07695	1.945e-14	1.103	0.0128	0.848682	rs78908232	33	IL21	9950	intergenic	0.978	2c	1	15	1	0	1
4:123524257:C:T	rs62324192	4	123524257	T	C	0.07657	3.448e-14	1.102	0.01282	0.852972	rs78908232	33	IL21	9525	intergenic	7.754	4	2	15	1	0	0
4:123524632:A:G	rs62324193	4	123524632	A	G	0.07657	3.421e-14	1.102	0.01282	0.852972	rs78908232	33	IL21	9150	intergenic	7.938	4	2	15	1	0	1
4:123524666:G:T	rs62324194	4	123524666	G	T	0.07657	4.33e-14	1.102	0.01282	0.852972	rs78908232	33	IL21	9116	intergenic	2.823	4	2	15	1	0	0
4:123526068:C:T	rs78541112	4	123526068	C	T	0.07657	3.428e-14	1.102	0.01282	0.852972	rs78908232	33	IL21	7714	intergenic	0.866	6	5	15	1	0	0
4:123527817:C:T	rs9996350	4	123527817	T	C	0.2798	9.617e-11	0.9515	0.007676	0.931807	rs764424700	33	IL21	5965	intergenic	4.683	5	5	15	1	1	0
4:123529392:G:T	rs62324195	4	123529392	T	G	0.0815	1.645e-13	1.097	0.01249	0.799356	rs78908232	33	IL21	4390	intergenic	9.315	7	5	15	1	1	0
4:123530977:A:G	rs62324196	4	123530977	G	A	0.0761	3.749e-14	1.102	0.01288	0.852233	rs78908232	33	IL21	2805	intergenic	3.968	7	5	15	1	0	0
4:123532202:A:G	rs62324197	4	123532202	G	A	0.07615	4.06e-14	1.102	0.01288	0.852308	rs78908232	33	IL21	1580	intergenic	5.134	6	5	15	1	0	0
4:123532319:A:G	rs45589038	4	123532319	G	A	0.07615	3.955e-14	1.102	0.01288	0.852308	rs78908232	33	IL21	1463	intergenic	1.891	NA	5	15	1	0	0
4:123533820:C:T	rs17886348	4	123533820	C	T	0.07615	4.012e-14	1.102	0.01288	0.852308	rs78908232	33	IL21	0	UTR3	3.668	NA	1	15	1	0	0
4:123533834:A:G	rs17879298	4	123533834	G	A	0.0761	4.158e-14	1.102	0.01288	0.851602	rs78908232	33	IL21	0	UTR3	7.058	NA	1	15	1	0	0
4:123535124:A:G	rs45532838	4	123535124	G	A	0.07619	5.289e-14	1.102	0.01287	0.852382	rs78908232	33	IL21	0	intronic	0.078	NA	1	15	1	0	0
4:123535604:G:GT	rs67965989	4	123535604	G	GT	0.2803	8.673e-11	0.9513	0.007687	0.932729	rs764424700	33	IL21	0	intronic	4.622	NA	1	15	1	0	0
4:123535606:A:T	rs45575135	4	123535606	A	T	0.2762	1.049e-10	0.9511	0.007758	0.929628	rs764424700	33	IL21	0	intronic	6.559	6	1	15	1	0	0
4:123540758:A:G	rs13143866	4	123540758	G	A	0.2802	4.812e-10	0.9533	0.007681	0.927063	rs764424700	33	IL21:IL21-AS1	00:00:00	ncRNA_intronic	0.198	5	1	15	1	1	0
4:123541341:A:G	rs6836189	4	123541341	A	G	0.4038	2.593e-10	1.046	0.007047	0.686839	rs568553926	33	IL21:IL21-AS1	00:00:00	ncRNA_intronic	3.196	5	1	15	1	1	1
4:123541473:C:T	rs17880969	4	123541473	C	T	0.07618	5.014e-14	1.102	0.01288	0.852384	rs78908232	33	IL21:IL21-AS1	00:00:00	ncRNA_intronic	1.287	NA	1	15	1	0	0
4:123544324:A:G	rs45441794	4	123544324	G	A	0.07618	4.945e-14	1.102	0.01288	0.852384	rs78908232	33	IL21-AS1	0	ncRNA_intronic	1.673	NA	7	15	1	0	0
4:123545119:A:G	rs62324201	4	123545119	A	G	0.0761	4.154e-14	1.102	0.01287	0.852838	rs78908232	33	IL21-AS1	0	ncRNA_intronic	4.639	4	7	15	1	1	0
4:123545147:C:T	rs62324202	4	123545147	T	C	0.0761	4.104e-14	1.102	0.01288	0.852838	rs78908232	33	IL21-AS1	0	ncRNA_intronic	9.581	3a	7	15	1	0	0
4:123546463:C:T	rs62324203	4	123546463	T	C	0.0761	4.118e-14	1.102	0.01288	0.852836	rs78908232	33	IL21-AS1	0	ncRNA_exonic	0.376	5	7	15	1	0	1
4:123547001:A:G	rs78780360	4	123547001	A	G	0.07615	4.388e-14	1.102	0.01288	0.853544	rs78908232	33	IL21-AS1	0	ncRNA_exonic	0.317	6	13	15	1	0	0
4:123547272:A:T	rs4326027	4	123547272	A	T	0.0761	4.006e-14	1.102	0.01288	0.852836	rs78908232	33	IL21-AS1	0	ncRNA_exonic	2.683	7	13	15	1	0	0
4:123547596:C:T	rs62324204	4	123547596	T	C	0.09608	1.265e-08	1.068	0.01162	0.656421	rs78908232	33	IL21-AS1	0	ncRNA_exonic	7	6	13	15	1	1	0
4:123548192:A:G	rs62324205	4	123548192	G	A	0.0761	4.006e-14	1.102	0.01288	0.852836	rs78908232	33	IL21-AS1	0	ncRNA_intronic	0.706	7	13	15	1	0	0
4:123548328:C:T	rs62324206	4	123548328	T	C	0.0761	4.006e-14	1.102	0.01288	0.852836	rs78908232	33	IL21-AS1	0	ncRNA_intronic	5.456	7	13	15	1	0	0
4:123550665:C:CTAAAAG	4:123550665_CTAAAAG_C	4	123550665	CTAAAAG	C	0.07602	3.516e-14	1.102	0.01288	0.865827	rs78908232	33	IL21-AS1	0	ncRNA_intronic	12.56	NA	13	15	1	0	0
4:123552022:A:G	rs149787056	4	123552022	G	A	0.07596	4.921e-14	1.102	0.0129	0.858449	rs78908232	33	IL21-AS1	0	ncRNA_intronic	0.033	7	14	15	1	0	0
4:123552814:A:G	rs2893008	4	123552814	A	G	0.07592	5.316e-14	1.102	0.01292	0.863568	rs78908232	33	IL21-AS1	0	ncRNA_intronic	1.21	6	7	15	0	0	0
4:123553388:A:G	rs6833795	4	123553388	G	A	0.07604	8.43e-14	1.101	0.01292	0.862278	rs78908232	33	IL21-AS1	0	ncRNA_intronic	6.186	6	2	15	0	0	0
4:123554984:A:G	rs76487164	4	123554984	G	A	0.07688	6.345e-14	1.101	0.01283	0.863798	rs78908232	33	IL21-AS1	0	ncRNA_intronic	1.532	6	5	15	0	0	0
4:123556921:G:T	rs7667072	4	123556921	G	T	0.07633	3.174e-14	1.103	0.01287	0.868619	rs78908232	33	IL21-AS1	0	ncRNA_intronic	0.094	6	5	15	0	0	0
4:123557331:C:T	rs62324207	4	123557331	T	C	0.0764	1.299e-13	1.1	0.0129	0.869328	rs78908232	33	IL21-AS1	0	ncRNA_intronic	1.693	6	5	15	0	0	0
4:123557430:C:T	rs62324208	4	123557430	T	C	0.0764	1.223e-13	1.1	0.0129	0.869328	rs78908232	33	IL21-AS1	0	ncRNA_intronic	0.255	7	5	15	0	0	0
4:123559211:A:G	rs62324209	4	123559211	A	G	0.07685	4.937e-13	1.097	0.01286	0.964612	rs78908232	33	IL21-AS1	0	ncRNA_intronic	2.924	5	5	15	0	1	0
4:123559564:T:TTC	4:123559564_TTC_T	4	123559564	TTC	T	0.0765	1.324e-12	1.096	0.01289	0.975115	rs78908232	33	IL21-AS1	0	ncRNA_intronic	2.929	NA	5	15	0	0	0
4:123559707:C:G	rs62324210	4	123559707	G	C	0.07655	8.821e-13	1.097	0.01289	0.975134	rs78908232	33	IL21-AS1	0	ncRNA_intronic	0.006	6	5	15	0	1	0
4:123560852:C:T	rs62324211	4	123560852	C	T	0.07766	1.314e-12	1.095	0.01281	0.992906	rs78908232	33	IL21-AS1	0	ncRNA_intronic	2.582	7	5	15	0	1	0
4:123560939:A:C	rs62324212	4	123560939	C	A	0.441	1.815e-13	1.052	0.006946	1	rs62324212	33	IL21-AS1	0	ncRNA_intronic	5.759	7	5	15	0	1	0
4:123561868:A:G	rs78908232	4	123561868	G	A	0.07591	6.2e-12	1.093	0.01296	1	rs78908232	33	IL21-AS1	0	ncRNA_intronic	0.267	6	5	15	0	1	0
4:123561869:A:G	rs77509350	4	123561869	G	A	0.07591	6.212e-12	1.093	0.01296	1	rs78908232	33	IL21-AS1	0	ncRNA_intronic	0.642	6	5	15	0	1	0
4:123564274:C:T	rs62324213	4	123564274	C	T	0.06201	8.197e-11	1.097	0.01422	0.739872	rs78908232	33	IL21-AS1	0	ncRNA_intronic	0.38	6	13	15	0	1	0
[truncated: 13,317 more rows]

## Sheet: S4_GWAS C1
Supplementary Table 4. Summary statistics for genome-wide significant signals in cluster 1
uniqID	rsID	chr	pos	non_effect_allele	effect_allele	MAF	gwasP	or	se	r2	IndSigSNP	GenomicLocus	nearestGene	dist	func	CADD	RDB	minChrState	commonChrState	posMapFilt	eqtlMapFilt	ciMapFilt
1:151805015:A:G	rs12128071	1	151805015	G	A	0.07	3.567e-10	1.206	0.02983	1	rs12128071	1	RORC	666	upstream	3.726	4	2	7	1	1	0
1:151908055:A:G	rs77426698	1	151908055	G	A	0.03831	4.948e-11	1.294	0.0392	0.633024	rs12123821	1	KRT8P28	13943	intergenic	1.07	7	2	15	0	1	0
1:152000117:A:G	rs115288876	1	152000117	G	A	0.04275	9.539e-12	1.285	0.0368	0.697662	rs12123821	1	NBPF18P	0	ncRNA_intronic	2.683	6	5	15	1	1	0
1:152074116:A:C	rs12122629	1	152074116	A	C	0.04229	1.339e-12	1.299	0.03689	0.730993	rs12123821	1	TCHH	4676	intergenic	2.275	7	9	14	1	1	0
1:152097773:A:G	rs151256541	1	152097773	G	A	0.08221	1.693e-08	1.171	0.02794	1	rs151256541	1	HDHD1P2	216	upstream:downstream	1.933	7	9	14	0	1	0
1:152179152:C:T	rs12123821	1	152179152	C	T	0.04865	3.139e-13	1.287	0.03457	1	rs12123821	1	FLG-AS1:RP11-107M16.2	00:00:00	ncRNA_intronic	1.72	5	5	15	1	1	0
1:152444421:C:T	rs7523788	1	152444421	C	T	0.07462	2.271e-09	1.194	0.02967	0.819926	rs7529325	1	RP1-91G5.3	26488	intergenic	1.266	7	9	15	0	1	0
1:152448098:A:G	rs12731336	1	152448098	G	A	0.04445	6.368e-11	1.264	0.03586	0.75689	rs12123821	1	RP1-91G5.3	30165	intergenic	0.105	5	5	9	0	1	0
1:152456562:A:AATT	1:152456562_AATT_A	1	152456562	A	AATT	0.06907	2.083e-09	1.196	0.02989	0.956066	rs7529325	1	LCE5A	26757	intergenic	0.925	NA	9	15	0	1	0
1:152492634:A:T	rs7529325	1	152492634	T	A	0.06638	1.202e-09	1.203	0.03036	1	rs7529325	1	CRCT1	4147	intergenic	3.485	5	7	14	1	1	0
1:152687058:C:T	rs17667856	1	152687058	C	T	0.05178	4.704e-08	1.206	0.03431	0.67109	rs76321446	1	C1orf68	4939	intergenic	4.06	7	9	15	1	1	0
1:152729815:A:C	rs80337964	1	152729815	C	A	0.02459	2.793e-09	1.323	0.04713	1	rs80337964	1	KPRP	690	upstream	0.015	6	5	15	1	1	0
1:152768387:C:G	rs76321446	1	152768387	C	G	0.03824	1.459e-08	1.249	0.0392	1	rs76321446	1	LCE1D	839	upstream	0.017	5	7	15	1	0	0
1:152771963:A:T	rs72702900	1	152771963	T	A	0.03712	3.33e-08	1.245	0.03963	0.990172	rs76321446	1	LCE1D	1305	intergenic	0.157	6	9	15	1	1	0
1:153094297:A:G	rs142902449	1	153094297	G	A	0.02282	3.647e-08	1.309	0.04895	0.72968	rs80337964	1	SPRR2B	0	intronic	0.64	7	5	15	1	1	0
2:8441735:C:G	rs13416555	2	8441735	C	G	0.2978	2.697e-10	0.8928	0.01796	0.911481	rs367023	2	LINC00299	0	ncRNA_intronic	0.301	6	2	15	0	1	0
2:8442248:A:G	rs10174949	2	8442248	G	A	0.2974	1.602e-10	0.8913	0.01799	0.91223	rs367023	2	LINC00299	0	ncRNA_intronic	6.778	4	2	15	0	1	1
2:8442547:A:G	rs891058	2	8442547	G	A	0.2978	2.922e-10	0.8928	0.018	0.913458	rs367023	2	LINC00299	0	ncRNA_intronic	3.981	NA	2	15	0	1	1
2:8443803:A:G	rs10178845	2	8443803	G	A	0.2965	1.652e-10	0.891	0.01806	0.912992	rs367023	2	LINC00299	0	ncRNA_intronic	3.369	4	2	15	0	1	1
2:8450123:A:G	rs367023	2	8450123	A	G	0.298	3.733e-11	0.8871	0.01811	1	rs367023	2	LINC00299	0	ncRNA_intronic	0.128	NA	5	15	0	1	0
2:8451498:A:G	rs13395467	2	8451498	A	G	0.2989	1.202e-09	0.8959	0.01809	0.927092	rs367023	2	LINC00299	0	ncRNA_intronic	5.981	3a	2	15	0	1	1
2:8451701:C:T	rs13398375	2	8451701	T	C	0.2941	1.957e-09	0.8963	0.01825	0.916495	rs367023	2	LINC00299	0	ncRNA_intronic	6.814	5	5	15	0	1	0
2:8458080:A:G	rs13412757	2	8458080	G	A	0.3417	1.019e-09	0.8997	0.01731	0.761751	rs367023	2	LINC00299	0	ncRNA_intronic	1.846	6	5	15	0	1	0
2:8459404:C:T	rs3856439	2	8459404	C	T	0.3418	6.687e-10	0.8987	0.01731	0.762741	rs367023	2	LINC00299	0	ncRNA_intronic	0.057	4	5	15	0	1	0
2:8468210:G:T	rs13412022	2	8468210	G	T	0.3334	3.264e-08	0.9082	0.01742	0.723576	rs367023	2	LINC00299	0	ncRNA_intronic	0.101	5	2	15	0	1	0
2:102287835:C:T	rs13022699	2	102287835	C	T	0.06599	2.122e-08	0.8196	0.03552	0.747767	rs74538397	3	MAP4K4	25476	intergenic	0.416	6	9	15	0	1	0
2:102579017:G:T	rs74538397	2	102579017	G	T	0.06314	1.83e-08	0.812	0.03701	1	rs74538397	3	IL1R2	29288	intergenic	3.635	2b	1	15	0	1	1
2:102690578:A:C	rs7569218	2	102690578	C	A	0.4615	3.23e-08	0.9137	0.01633	1	rs7569218	3	IL1R1	0	intronic	3.131	7	5	15	1	1	0
2:102700403:C:CA	2:102700403_CA_C	2	102700403	C	CA	0.4781	3.676e-08	0.9138	0.01637	0.939483	rs7569218	3	IL1R1	0	intronic	1.498	NA	5	15	1	0	0
2:102702408:A:ACTGT	2:102702408_ACTGT_A	2	102702408	ACTGT	A	0.1044	1.589e-16	0.7866	0.0291	0.675194	rs3917285	3	IL1R1	0	intronic	0.754	NA	5	15	1	1	0
2:102712418:G:T	rs13013537	2	102712418	G	T	0.2144	6.205e-10	0.882	0.0203	0.998512	rs12991050	3	IL1R1	0	intronic	1.033	6	5	15	1	1	0
2:102712652:A:G	rs12991050	2	102712652	A	G	0.2147	4.344e-10	0.881	0.02029	1	rs12991050	3	IL1R1	0	intronic	1.069	7	5	15	1	1	0
2:102721403:A:T	rs12468203	2	102721403	A	T	0.2143	5.365e-10	0.8816	0.0203	0.99762	rs12991050	3	IL1R1	0	intronic	4.42	3a	1	15	1	1	0
2:102722402:C:T	rs13388182	2	102722402	C	T	0.3783	5.232e-11	1.113	0.01636	1	rs13388182	3	IL1R1	0	intronic	3.582	5	1	15	1	1	0
2:102722575:A:G	rs6739281	2	102722575	G	A	0.2144	8.162e-10	0.8829	0.02027	0.996729	rs12991050	3	IL1R1	0	intronic	4.682	4	1	15	1	1	0
2:102723017:A:C	rs13029804	2	102723017	A	C	0.2144	6.205e-10	0.8821	0.02028	0.997621	rs12991050	3	IL1R1	0	intronic	3.429	4	1	15	1	1	0
2:102723868:C:T	rs13006101	2	102723868	C	T	0.2137	7.211e-10	0.8823	0.02033	0.995234	rs12991050	3	IL1R1	0	intronic	1.721	7	1	15	1	1	0
2:102724820:C:G	rs6726402	2	102724820	G	C	0.2144	5.486e-10	0.8817	0.02029	0.997621	rs12991050	3	IL1R1	0	intronic	1.074	6	2	15	1	1	0
2:102724938:A:G	rs17818291	2	102724938	G	A	0.3895	5.531e-11	1.113	0.01636	0.958532	rs13388182	3	IL1R1	0	intronic	5.249	5	2	15	1	1	0
2:102726209:A:G	rs12987095	2	102726209	G	A	0.2139	4.577e-10	0.8807	0.02039	0.997011	rs12991050	3	IL1R1	0	intronic	3.398	7	2	15	1	1	0
2:102726555:C:T	rs12989255	2	102726555	C	T	0.2142	5.041e-10	0.881	0.02037	0.997609	rs12991050	3	IL1R1	0	intronic	4.805	7	3	15	1	1	0
2:102727394:C:G	rs12994561	2	102727394	G	C	0.2139	4.404e-10	0.8806	0.02039	0.997305	rs12991050	3	IL1R1	0	intronic	3.897	5	2	15	1	1	0
2:102727656:A:G	rs35163677	2	102727656	G	A	0.2137	7.782e-10	0.8822	0.02038	0.997003	rs12991050	3	IL1R1	0	intronic	3	3a	2	15	1	1	0
2:102727898:C:T	rs61216908	2	102727898	C	T	0.2136	7.005e-10	0.8818	0.0204	0.996404	rs12991050	3	IL1R1	0	intronic	0.824	7	2	15	1	1	0
2:102729874:C:T	rs874953	2	102729874	C	T	0.2138	7.102e-10	0.8818	0.02041	0.9961	rs12991050	3	IL1R1	0	intronic	0.907	4	2	15	1	1	1
2:102731596:A:C	rs1007027	2	102731596	A	C	0.3854	2.231e-10	1.11	0.01645	0.964373	rs13388182	3	IL1R1	0	intronic	3.121	4	2	15	1	1	1
2:102734380:G:GA	2:102734380_GA_G	2	102734380	GA	G	0.1738	5.934e-21	0.8092	0.02254	0.909913	rs10208708	3	IL1R1	0	intronic	4.663	NA	5	15	1	1	0
2:102734551:A:G	rs1465325	2	102734551	A	G	0.1638	1.055e-22	0.7965	0.0232	0.933542	rs10208708	3	IL1R1	0	intronic	3.629	NA	5	15	1	1	1
2:102735612:A:G	rs1465324	2	102735612	G	A	0.1743	2.293e-21	0.8077	0.0225	0.904065	rs10208708	3	IL1R1	0	intronic	1.182	NA	5	15	1	1	0
2:102735706:A:T	rs1004548	2	102735706	A	T	0.4552	7.338e-13	1.122	0.01604	0.973735	2:102748363_AT_A	3	IL1R1	0	intronic	8.96	5	5	15	1	1	0
2:102736174:G:GATTT	rs75254835	2	102736174	G	GATTT	0.1742	5.098e-21	0.809	0.02254	0.909024	rs10208708	3	IL1R1	0	intronic	2.882	NA	5	15	1	1	0
2:102736867:G:T	rs12328681	2	102736867	G	T	0.1727	3.774e-21	0.8078	0.02261	0.915869	rs10208708	3	IL1R1	0	intronic	1.788	3a	3	15	1	1	0
2:102737254:A:G	rs6736803	2	102737254	G	A	0.4552	8.617e-13	1.122	0.01604	0.973752	2:102748363_AT_A	3	IL1R1	0	intronic	3.404	4	4	15	1	1	1
2:102737262:C:G	rs72820106	2	102737262	C	G	0.1744	1.898e-21	0.8074	0.0225	0.904098	rs10208708	3	IL1R1	0	intronic	1.521	4	4	15	1	1	1
2:102738191:A:G	rs62156384	2	102738191	A	G	0.1744	2.033e-21	0.8076	0.02249	0.904207	rs10208708	3	IL1R1	0	intronic	2.15	6	4	15	1	1	0
2:102738785:A:C	rs10172039	2	102738785	C	A	0.1746	1.685e-21	0.8072	0.02249	0.904359	rs10208708	3	IL1R1	0	intronic	0.628	4	4	15	1	1	1
2:102739447:A:T	rs62156385	2	102739447	T	A	0.1744	2.33e-21	0.8078	0.02249	0.904616	rs10208708	3	IL1R1	0	intronic	6.082	4	2	15	1	1	0
2:102739478:C:G	rs56793250	2	102739478	G	C	0.1744	2.231e-21	0.8077	0.02249	0.904616	rs10208708	3	IL1R1	0	intronic	1.241	4	2	15	1	1	0
2:102739821:C:T	rs62156387	2	102739821	C	T	0.1642	7.492e-23	0.7961	0.02317	0.93342	rs10208708	3	IL1R1	0	intronic	0.133	5	2	15	1	1	0
2:102740459:G:T	rs4851541	2	102740459	G	T	0.4547	1.208e-12	1.121	0.01603	0.972333	2:102748363_AT_A	3	IL1R1	0	intronic	1.36	6	5	15	1	1	0
2:102741273:A:G	rs12619281	2	102741273	A	G	0.1746	1.857e-21	0.8074	0.02248	0.904362	rs10208708	3	IL1R1	0	intronic	1.959	6	5	15	1	1	0
2:102741718:A:G	rs12619383	2	102741718	A	G	0.1642	8.002e-23	0.7962	0.02317	0.93342	rs10208708	3	IL1R1	0	intronic	0.203	7	5	15	1	1	0
2:102742115:A:G	rs12620132	2	102742115	A	G	0.1641	8.123e-23	0.7963	0.02317	0.934134	rs10208708	3	IL1R1	0	intronic	5.702	6	5	15	1	1	0
2:102744338:A:C	rs13392285	2	102744338	C	A	0.1745	2.011e-21	0.8075	0.02249	0.905365	rs10208708	3	IL1R1	0	intronic	9.699	4	1	15	1	1	1
2:102748084:A:G	rs55914569	2	102748084	G	A	0.1616	3.134e-23	0.7925	0.02343	0.933875	rs10208708	3	IL1R1	0	intronic	0.58	3a	5	15	1	1	0
2:102748094:A:G	rs56336517	2	102748094	A	G	0.1617	2.332e-23	0.792	0.02342	0.933925	rs10208708	3	IL1R1	0	intronic	1.726	2b	5	15	1	1	0
2:102748363:A:AT	2:102748363_AT_A	2	102748363	AT	A	0.4491	4.366e-12	1.118	0.01609	1	2:102748363_AT_A	3	IL1R1	0	intronic	2.248	NA	5	15	1	1	0
2:102749520:C:T	rs4851545	2	102749520	T	C	0.4191	7.975e-14	0.8843	0.01646	1	rs4851545	3	IL1R1	0	intronic	5.059	7	5	15	1	1	0
2:102750020:A:G	rs13387400	2	102750020	G	A	0.1642	1.001e-22	0.7967	0.02317	0.936423	rs10208708	3	IL1R1	0	intronic	1.161	7	5	15	1	1	0
2:102750361:C:CAA	2:102750361_CAA_C	2	102750361	CAA	C	0.4652	6.133e-12	1.118	0.01625	0.957323	2:102748363_AT_A	3	IL1R1	0	intronic	5.886	NA	5	15	1	1	0
2:102751058:C:G	rs13390949	2	102751058	G	C	0.1642	1.219e-22	0.7971	0.02316	0.936423	rs10208708	3	IL1R1	0	intronic	0.522	7	4	15	1	1	0
2:102752340:A:T	rs13383301	2	102752340	A	T	0.1642	1.271e-22	0.7972	0.02316	0.936423	rs10208708	3	IL1R1	0	intronic	5.699	6	4	15	1	1	0
2:102757862:A:G	rs34757365	2	102757862	A	G	0.1646	2.452e-22	0.7987	0.02313	0.947812	rs10208708	3	IL1R1	0	intronic	5.714	2b	2	7	1	1	1
2:102757952:A:T	rs35743441	2	102757952	T	A	0.1647	1.966e-22	0.7983	0.02313	0.946678	rs10208708	3	IL1R1	0	intronic	4.765	2b	2	7	1	1	1
2:102758353:C:T	rs2234651	2	102758353	C	T	0.1727	1.269e-20	0.8104	0.02258	0.935316	rs10208708	3	IL1R1	0	UTR5	4.653	2b	1	2	1	1	1
2:102758668:A:T	rs10168222	2	102758668	A	T	0.1737	2.507e-20	0.8119	0.02255	0.954449	rs10208708	3	IL1R1	0	intronic	6.146	3a	1	1	1	1	0
2:102759381:A:T	rs12613301	2	102759381	A	T	0.448	1.8e-11	1.114	0.0161	0.960008	2:102748363_AT_A	3	IL1R1	0	UTR5	9.138	4	1	1	1	1	0
2:102761240:C:T	rs11883987	2	102761240	T	C	0.406	3.474e-13	0.8864	0.01657	0.93284	rs4851545	3	IL1R1	0	intronic	6.74	5	1	9	1	1	0
2:102763194:C:T	rs10187031	2	102763194	T	C	0.1637	2.214e-22	0.7977	0.02322	0.961344	rs10208708	3	IL1R1	0	intronic	0.147	5	3	9	1	1	0
2:102764294:A:G	rs2110727	2	102764294	G	A	0.1624	4.997e-22	0.7988	0.02328	0.967877	rs10208708	3	IL1R1	0	intronic	1.356	4	3	9	1	1	0
2:102765441:C:G	rs10208708	2	102765441	C	G	0.157	6.973e-24	0.783	0.02428	1	rs10208708	3	IL1R1	0	intronic	1.656	5	2	9	1	1	0
2:102765500:A:G	rs10184523	2	102765500	G	A	0.1621	5.985e-22	0.7986	0.02336	0.967576	rs10208708	3	IL1R1	0	intronic	0.203	5	2	9	1	1	0
2:102765865:A:G	rs1558641	2	102765865	G	A	0.1612	1.114e-21	0.7992	0.02343	0.96621	rs10208708	3	IL1R1	0	intronic	7.213	5	3	9	1	1	1
2:102765878:A:G	rs1558640	2	102765878	G	A	0.1621	9.902e-22	0.7996	0.02336	0.967947	rs10208708	3	IL1R1	0	intronic	1.131	NA	3	9	1	1	1
2:102766632:A:C	rs35318065	2	102766632	C	A	0.1621	8.029e-22	0.7991	0.02336	0.967951	rs10208708	3	IL1R1	0	intronic	0.002	4	4	15	1	1	0
2:102768658:A:G	rs10183869	2	102768658	A	G	0.1627	1.794e-22	0.7958	0.02342	0.961653	rs10208708	3	IL1R1	0	intronic	1.517	7	4	15	1	1	0
2:102768689:A:G	rs10194716	2	102768689	G	A	0.1731	7.782e-21	0.8081	0.02275	0.960597	rs10208708	3	IL1R1	0	intronic	0.88	6	4	15	1	1	0
2:102769137:G:T	rs3755292	2	102769137	T	G	0.1728	8.846e-21	0.8083	0.02276	0.960444	rs10208708	3	IL1R1	00:00:00	intronic	6.327	NA	4	15	1	1	0
2:102769786:C:T	rs949963	2	102769786	C	T	0.1726	2.249e-20	0.8101	0.02277	0.960383	rs10208708	3	IL1R1	0	intronic	4.42	NA	4	15	1	1	0
2:102771282:A:T	rs871656	2	102771282	T	A	0.1725	1.396e-20	0.8089	0.02281	0.960309	rs10208708	3	IL1R1	0	intronic	4.121	7	3	15	1	1	0
2:102771341:C:T	rs871657	2	102771341	C	T	0.1724	1.38e-20	0.8088	0.02281	0.960287	rs10208708	3	IL1R1	0	intronic	1.979	5	3	15	1	1	0
2:102773999:C:T	rs2287048	2	102773999	C	T	0.1616	8.555e-23	0.7932	0.02357	0.959254	rs10208708	3	IL1R1	0	intronic	0.063	NA	4	15	1	1	0
2:102778461:C:T	rs3917265	2	102778461	C	T	0.4585	6.882e-11	0.8993	0.01626	0.601227	rs1922291	3	IL1R1	0	intronic	0.307	5	4	15	1	1	0
2:102780371:G:T	rs3917279	2	102780371	T	G	0.2796	1.281e-12	0.8783	0.01828	1	rs3917279	3	IL1R1	0	intronic	3.236	5	4	15	1	1	0
2:102781166:A:T	rs3917285	2	102781166	T	A	0.08962	8.884e-23	0.7276	0.03237	1	rs3917285	3	IL1R1	0	intronic	3.556	7	4	15	1	1	0
2:102785158:G:T	rs3213735	2	102785158	G	T	0.2791	2.327e-12	0.8797	0.01828	0.993688	rs3917279	3	IL1R1	0	intronic	0.073	NA	4	15	1	1	0
2:102785854:A:C	rs951192	2	102785854	A	C	0.2792	2.76e-12	0.8801	0.01828	0.992928	rs3917279	3	IL1R1	0	intronic	5.927	NA	4	15	1	1	0
2:102788125:G:T	rs3917304	2	102788125	G	T	0.279	1.963e-12	0.8793	0.01829	0.992682	rs3917279	3	IL1R1	0	intronic	7.93	6	4	15	1	1	0
2:102792760:A:G	rs3917318	2	102792760	A	G	0.2792	2.339e-12	0.8797	0.01827	0.992681	rs3917279	3	IL1R1:AC007271.3	00:00:00	ncRNA_intronic	7.759	5	4	15	1	1	0
2:102799834:A:G	rs7582198	2	102799834	A	G	0.2784	1.877e-12	0.8787	0.01836	0.991858	rs3917279	3	AC007271.3	1265	intergenic	2.168	7	5	5	1	1	0
2:102801478:A:C	rs1030021	2	102801478	A	C	0.2782	1.841e-12	0.8785	0.01838	0.992104	rs3917279	3	IL1RL2	1954	intergenic	0.195	5	5	14	1	1	0
2:102801852:A:C	rs10181869	2	102801852	C	A	0.278	2.378e-12	0.879	0.01839	0.991849	rs3917279	3	IL1RL2	1580	intergenic	6.063	4	5	14	1	1	0
2:102802255:C:T	rs10184597	2	102802255	C	T	0.278	3.561e-12	0.8799	0.0184	0.991088	rs3917279	3	IL1RL2	1177	intergenic	1.669	4	5	14	1	1	0
2:102816695:C:T	rs12474258	2	102816695	T	C	0.3804	1.962e-13	0.8839	0.01678	1	rs1922291	3	IL1RL2	0	intronic	1.323	5	5	15	1	1	0
2:102817077:A:G	rs17026782	2	102817077	A	G	0.2715	4.247e-08	1.103	0.01792	1	rs17026782	3	IL1RL2	0	intronic	10.61	5	5	15	1	1	1
2:102819049:G:T	rs1922302	2	102819049	G	T	0.3804	1.959e-13	0.8839	0.01678	1	rs1922291	3	IL1RL2	0	intronic	2.358	NA	4	15	1	1	0
2:102822265:C:T	rs1960510	2	102822265	C	T	0.3804	1.959e-13	0.8839	0.01678	1	rs1922291	3	IL1RL2	0	intronic	4.058	NA	5	15	1	1	0
2:102828817:A:G	rs1922291	2	102828817	G	A	0.3804	1.958e-13	0.8839	0.01678	1	rs1922291	3	IL1RL2	0	intronic	0.79	7	5	15	1	1	0
2:102831711:C:T	rs6743219	2	102831711	C	T	0.3804	2.021e-13	0.884	0.01678	1	rs1922291	3	IL1RL2	0	intronic	1.003	6	4	15	1	1	0
2:102837414:A:G	rs917994	2	102837414	A	G	0.3803	2.135e-13	0.8841	0.01679	0.999787	rs1922291	3	IL1RL2	0	intronic	0.55	7	4	15	1	1	0
2:102840358:A:G	rs3771187	2	102840358	A	G	0.4752	1.184e-11	1.115	0.01605	0.998777	rs35139442	3	IL1RL2	0	intronic	7.038	NA	4	15	1	1	0
2:102840507:C:T	rs3771185	2	102840507	T	C	0.4751	1.237e-11	1.115	0.01605	0.998777	rs35139442	3	IL1RL2	0	intronic	11.34	NA	4	15	1	1	0
2:102840844:G:T	rs12472872	2	102840844	T	G	0.4751	1.29e-11	1.115	0.01605	0.998981	rs35139442	3	IL1RL2	0	intronic	1.559	6	5	15	1	1	0
2:102840979:C:T	rs12473710	2	102840979	T	C	0.475	1.035e-11	1.115	0.01605	0.999389	rs35139442	3	IL1RL2	0	intronic	4.58	6	5	15	1	1	0
2:102840994:A:G	rs12472862	2	102840994	A	G	0.475	1.034e-11	1.115	0.01605	0.999389	rs35139442	3	IL1RL2	0	intronic	1.633	7	5	15	1	1	0
2:102841145:C:G	rs12476585	2	102841145	G	C	0.4752	1.793e-11	1.114	0.01606	1	rs35139442	3	IL1RL2	0	intronic	0.756	6	5	15	1	1	0
2:102841567:C:T	rs34778121	2	102841567	C	T	0.4747	1.364e-11	1.115	0.01606	1	rs35139442	3	IL1RL2	0	intronic	9.785	4	5	15	1	1	0
2:102841646:C:T	rs35139442	2	102841646	T	C	0.4749	6.33e-12	1.117	0.01609	1	rs35139442	3	IL1RL2	0	intronic	10.73	5	5	15	1	1	1
2:102841715:A:G	rs17637748	2	102841715	A	G	0.4748	6.477e-12	1.117	0.01611	1	rs35139442	3	IL1RL2	0	intronic	5.498	4	5	15	1	1	1
2:102841949:A:C	rs2310241	2	102841949	A	C	0.475	6.529e-12	1.117	0.01612	1	rs35139442	3	IL1RL2	0	intronic	0.283	4	2	15	1	1	0
2:102842124:G:T	rs2302621	2	102842124	T	G	0.3798	7.963e-13	0.8864	0.01683	0.99871	rs1922291	3	IL1RL2	0	intronic	0.973	NA	2	15	1	1	0
2:102852802:C:T	rs10167431	2	102852802	C	T	0.4555	3.438e-11	0.8972	0.01637	0.72174	rs1922291	3	IL1RL2	0	intronic	1.673	3a	4	15	1	1	0
2:102858490:A:T	rs72998585	2	102858490	A	T	0.1332	5.51e-30	0.7421	0.02622	0.889885	rs72823641	3	IL1RL2	2027	intergenic	0.34	5	5	15	1	1	1
2:102860074:C:G	rs13027294	2	102860074	G	C	0.1851	4.29e-25	0.7935	0.02235	0.609503	2:102923698_TCTTC_T	3	IL1RL2	1909-11-19	intergenic	2.979	5	5	15	1	1	0
2:102865236:A:T	rs11677452	2	102865236	A	T	0.1851	9.84e-25	0.7952	0.02231	0.61193	2:102923698_TCTTC_T	3	AC007248.6	1902-12-15	intergenic	6.254	5	5	14	1	1	0
2:102865875:C:G	rs9646944	2	102865875	G	C	0.185	1.342e-24	0.7958	0.02231	0.611948	2:102923698_TCTTC_T	3	AC007248.6	1901-03-16	downstream	7.299	5	5	14	1	1	0
2:102866644:A:G	rs13406331	2	102866644	G	A	0.1337	3.144e-30	0.7415	0.02618	0.890891	rs72823641	3	AC007248.6	00:00:00	ncRNA_exonic	5.06	5	5	15	0	1	0
2:102875540:C:G	rs6719123	2	102875540	C	G	0.1855	4.535e-24	0.7983	0.02226	0.611859	2:102923698_TCTTC_T	3	AC007248.6	1924-02-27	intergenic	1.786	5	2	15	0	1	0
2:102878108:C:T	rs72820194	2	102878108	C	T	0.1317	3.725e-31	0.7357	0.02644	0.905955	rs72823641	3	AC007248.6	1931-03-10	intergenic	4.53	5	5	15	0	1	0
2:102879464:A:C	rs10189629	2	102879464	C	A	0.1323	1.328e-30	0.739	0.02631	0.902313	rs72823641	3	AC007248.6	1934-11-25	intergenic	2.334	4	5	15	0	1	1
2:102882345:A:AT	2:102882345_AT_A	2	102882345	AT	A	0.1316	1.16e-28	0.7458	0.02641	0.898151	rs72823641	3	AC007248.6	1942-10-15	intergenic	0.482	NA	5	15	0	1	0
2:102883975:C:T	rs11692065	2	102883975	C	T	0.1323	1.332e-30	0.739	0.02631	0.902313	rs72823641	3	AC007248.6	1947-04-02	intergenic	1.427	5	5	15	0	1	0
2:102887128:C:T	rs11674302	2	102887128	T	C	0.1323	1.59e-30	0.7393	0.02631	0.903163	rs72823641	3	AC007248.6	1955-11-19	intergenic	3.224	5	5	15	0	1	0
2:102892339:A:G	rs60227565	2	102892339	G	A	0.1316	2.744e-31	0.7351	0.02645	0.906877	rs72823641	3	AC007248.6	1970-02-24	intergenic	1.69	6	5	14	0	1	0
2:102897882:C:G	rs72823611	2	102897882	G	C	0.0834	1.252e-21	0.7276	0.03328	0.847432	rs3917285	3	IL1RL1	1982-05-08	intergenic	2.691	5	5	15	0	1	0
2:102913642:A:AAAAC	rs202011557	2	102913642	A	AAAAC	0.1328	1.986e-30	0.7393	0.02634	0.956803	rs72823641	3	IL1RL1	1939-03-15	intergenic	0.797	NA	5	15	0	1	0
2:102913659:A:AAACA	rs746732085	2	102913659	A	AAACA	0.1247	3.517e-27	0.7441	0.02737	0.945356	rs72823641	3	IL1RL1	1939-02-26	intergenic	NA	NA	5	15	0	0	0
2:102914214:A:G	rs11690644	2	102914214	A	G	0.1338	6.056e-31	0.7392	0.02612	0.956629	rs72823641	3	IL1RL1	1937-08-20	intergenic	1.925	3a	5	15	0	1	0
2:102915966:A:AT	rs11406702	2	102915966	A	AT	0.1405	4.006e-30	0.7483	0.02543	0.983851	rs72823641	3	IL1RL1	1932-11-02	intergenic	4.243	NA	5	15	0	1	0
2:102917239:C:T	rs13418548	2	102917239	C	T	0.1404	3.175e-31	0.7446	0.02537	0.993396	rs72823641	3	IL1RL1	1929-05-09	intergenic	0.208	6	5	15	0	1	0
2:102923698:T:TCTTC	2:102923698_TCTTC_T	2	102923698	TCTTC	T	0.2319	2.015e-15	0.8522	0.02014	1	2:102923698_TCTTC_T	3	IL1RL1	1911-09-02	intergenic	0.964	NA	5	15	1	1	0
2:102924615:C:T	rs72823619	2	102924615	C	T	0.1405	3.204e-31	0.745	0.02533	0.994652	rs72823641	3	IL1RL1	1909-02-27	intergenic	2.044	7	5	15	1	1	0
2:102925223:A:T	rs56224165	2	102925223	A	T	0.2963	1.76e-12	1.129	0.01722	0.88309	rs3732125	3	IL1RL1	1907-06-30	intergenic	2.229	6	5	15	1	1	0
2:102925435:C:T	rs72823621	2	102925435	C	T	0.1405	3.279e-31	0.745	0.02533	0.994652	rs72823641	3	IL1RL1	1906-11-30	intergenic	3.396	7	5	15	1	1	0
2:102925790:C:G	rs4851564	2	102925790	G	C	0.2963	1.493e-12	1.13	0.01722	0.88309	rs3732125	3	IL1RL1	1905-12-10	intergenic	0.065	7	5	15	1	1	0
2:102926362:A:G	rs12470864	2	102926362	G	A	0.386	5.459e-16	1.142	0.01636	0.846	rs761223125	3	IL1RL1	1904-05-17	intergenic	0.897	7	5	15	1	1	0
2:102926366:A:G	rs12470867	2	102926366	G	A	0.2963	1.74e-12	1.129	0.01723	0.882923	rs3732125	3	IL1RL1	1904-05-13	intergenic	0.208	7	5	15	1	1	0
2:102928617:A:G	rs72823628	2	102928617	G	A	0.1402	2.688e-31	0.7444	0.02536	0.994221	rs72823641	3	IL1RL1:IL18R1	00:00:00	intronic	2.283	6	5	15	1	1	0
2:102931534:C:T	rs72823632	2	102931534	C	T	0.142	1.096e-31	0.7441	0.02524	0.982934	rs72823641	3	IL1RL1:IL18R1	00:00:00	intronic	1.556	4	5	15	1	1	0
2:102931612:C:T	rs72823635	2	102931612	T	C	0.1406	2.399e-31	0.7445	0.02533	0.994652	rs72823641	3	IL1RL1:IL18R1	00:00:00	intronic	4.028	4	5	15	1	1	0
2:102931763:A:AC	rs76372904	2	102931763	A	AC	0.1405	2.341e-31	0.7445	0.02533	0.994651	rs72823641	3	IL1RL1:IL18R1	00:00:00	intronic	4.706	NA	5	15	1	1	0
2:102931826:C:G	rs13020553	2	102931826	C	G	0.3861	4.767e-16	1.142	0.01635	0.845768	rs761223125	3	IL1RL1:IL18R1	00:00:00	intronic	1.557	7	5	15	1	1	0
2:102932512:G:T	rs950881	2	102932512	G	T	0.1406	2.402e-31	0.7445	0.02533	0.994652	rs72823641	3	IL1RL1:IL18R1	00:00:00	intronic	2.608	NA	5	15	1	1	1
2:102932562:A:C	rs950880	2	102932562	C	A	0.3861	4.765e-16	1.142	0.01635	0.845768	rs761223125	3	IL1RL1:IL18R1	00:00:00	intronic	1.515	NA	5	15	1	1	1
2:102934974:C:T	rs10179458	2	102934974	C	T	0.1406	1.56e-31	0.7437	0.02535	0.995066	rs72823641	3	IL1RL1:IL18R1	00:00:00	intronic	0.679	5	5	15	1	1	0
2:102935974:A:G	rs11693204	2	102935974	G	A	0.2961	1.706e-12	1.129	0.01722	0.884266	rs3732125	3	IL1RL1:IL18R1	00:00:00	intronic	9.603	6	5	15	1	1	0
2:102936159:A:T	rs72823641	2	102936159	T	A	0.1398	6.879e-32	0.7414	0.02546	1	rs72823641	3	IL1RL1:IL18R1	00:00:00	intronic	1.263	6	5	15	1	1	0
2:102937544:C:T	rs10189154	2	102937544	C	T	0.1405	1.574e-31	0.7436	0.02536	0.995066	rs72823641	3	IL1RL1:IL18R1	00:00:00	intronic	0.177	7	5	15	1	1	0
2:102937883:C:T	rs10189526	2	102937883	C	T	0.1405	1.579e-31	0.7436	0.02536	0.995066	rs72823641	3	IL1RL1:IL18R1	00:00:00	intronic	3.092	7	5	15	1	1	0
2:102939036:C:T	rs13001325	2	102939036	C	T	0.3858	7.982e-16	1.141	0.01635	0.847837	rs761223125	3	IL1RL1:IL18R1	00:00:00	intronic	0.524	5	5	15	1	1	0
2:102939800:A:AT	2:102939800_AT_A	2	102939800	AT	A	0.1404	2.218e-31	0.7441	0.02536	0.995062	rs72823641	3	IL1RL1:IL18R1	00:00:00	intronic	1.653	NA	5	15	1	1	0
2:102941009:A:G	rs11679889	2	102941009	G	A	0.2938	1.453e-12	1.13	0.01731	0.879024	rs3732125	3	IL1RL1:IL18R1	00:00:00	intronic	1.993	7	9	15	1	1	0
2:102941037:A:G	rs11679893	2	102941037	G	A	0.1406	1.559e-31	0.7436	0.02536	0.994656	rs72823641	3	IL1RL1:IL18R1	00:00:00	intronic	2.35	6	9	15	1	1	0
2:102941311:A:G	rs10865050	2	102941311	G	A	0.1406	1.41e-31	0.7434	0.02536	0.994656	rs72823641	3	IL1RL1:IL18R1	00:00:00	intronic	0.11	7	9	15	1	1	0
2:102942785:C:T	rs12053429	2	102942785	C	T	0.1404	2.218e-31	0.7441	0.02536	0.995062	rs72823641	3	IL1RL1:IL18R1	00:00:00	intronic	7.394	7	14	15	1	1	0
2:102943781:A:C	rs4625927	2	102943781	A	C	0.1362	1.804e-29	0.7476	0.02581	0.992341	rs72823641	3	IL1RL1:IL18R1	00:00:00	intronic	9.309	6	14	15	1	1	0
2:102944191:A:G	rs141508079	2	102944191	A	G	0.1947	3.779e-08	1.116	0.02003	1	rs141508079	3	IL1RL1:IL18R1	00:00:00	intronic	10.47	6	14	15	1	1	0
2:102944246:G:T	rs59185885	2	102944246	T	G	0.1354	5.329e-31	0.7405	0.02595	0.991434	rs72823641	3	IL1RL1:IL18R1	00:00:00	intronic	11.18	7	14	15	1	1	0
2:102944596:A:T	rs58815545	2	102944596	A	T	0.1404	2.218e-31	0.7441	0.02536	0.995062	rs72823641	3	IL1RL1:IL18R1	00:00:00	intronic	6.874	7	14	15	1	1	0
2:102946677:A:G	rs56192435	2	102946677	A	G	0.2962	1.338e-12	1.13	0.01721	0.884566	rs3732125	3	IL1RL1:IL18R1	00:00:00	intronic	1.48	7	14	15	1	1	0
2:102948470:A:G	rs1420104	2	102948470	G	A	0.3858	7.246e-16	1.141	0.01635	0.847837	rs761223125	3	IL1RL1:IL18R1	00:00:00	intronic	3.408	NA	5	15	1	1	0
2:102949161:C:T	rs12479210	2	102949161	C	T	0.3859	7.108e-16	1.141	0.01635	0.847626	rs761223125	3	IL1RL1:IL18R1	00:00:00	intronic	0.662	7	5	15	1	1	0
2:102950822:A:C	rs13019081	2	102950822	A	C	0.3858	7.099e-16	1.141	0.01635	0.847378	rs761223125	3	IL1RL1:IL18R1	00:00:00	intronic	0.219	7	5	15	1	1	0
2:102952360:A:G	rs17026974	2	102952360	G	A	0.2927	1.785e-12	1.13	0.01728	0.909538	rs3732125	3	IL1RL1:IL18R1	00:00:00	intronic	4.436	4	2	15	1	1	0
2:102953617:G:T	rs3771180	2	102953617	G	T	0.1408	2.759e-31	0.7448	0.02532	0.990976	rs72823641	3	IL1RL1:IL18R1	00:00:00	UTR5	2.308	NA	1	15	1	1	1
2:102954213:A:G	rs72823646	2	102954213	G	A	0.1407	1.534e-31	0.7437	0.02534	0.99302	rs72823641	3	IL1RL1:IL18R1	00:00:00	intronic	5.547	2b	1	15	1	1	1
2:102954653:C:T	rs13431828	2	102954653	C	T	0.1406	2.231e-31	0.7444	0.02534	0.993424	rs72823641	3	IL1RL1:IL18R1	00:00:00	UTR5	10.06	3a	1	15	1	1	1
2:102955056:C:G	rs13408569	2	102955056	G	C	0.14	3.105e-31	0.7445	0.02538	0.992976	rs72823641	3	IL1RL1:IL18R1	00:00:00	intronic	4.05	5	1	15	1	1	0
2:102955082:A:G	rs13408661	2	102955082	G	A	0.1404	1.626e-31	0.7437	0.02535	0.993	rs72823641	3	IL1RL1:IL18R1	00:00:00	intronic	6.543	5	1	15	1	1	0
2:102955683:G:T	rs873022	2	102955683	G	T	0.2926	2.134e-12	1.129	0.01726	0.909756	rs3732125	3	IL1RL1:IL18R1	00:00:00	intronic	1.089	5	1	15	1	1	0
2:102955860:G:T	rs3771177	2	102955860	G	T	0.2926	2.514e-12	1.128	0.01726	0.909756	rs3732125	3	IL1RL1:IL18R1	00:00:00	intronic	1.813	NA	1	15	1	1	0
2:102957348:C:T	rs10173081	2	102957348	C	T	0.1405	2.181e-31	0.7443	0.02534	0.993419	rs72823641	3	IL1RL1:IL18R1	00:00:00	intronic	1.741	4	1	15	1	1	1
2:102957532:C:T	rs3732129	2	102957532	T	C	0.2928	2.393e-12	1.129	0.01726	0.909853	rs3732125	3	IL1RL1:IL18R1	00:00:00	intronic	2.643	NA	5	15	1	1	1
2:102957716:C:T	rs1420101	2	102957716	C	T	0.3828	8.666e-15	1.135	0.01636	0.864874	rs761223125	3	IL1RL1:IL18R1	00:00:00	exonic	3.946	NA	5	15	1	1	0
2:102960007:A:G	rs12905	2	102960007	G	A	0.2861	1.472e-12	1.131	0.01741	0.950295	rs3732125	3	IL1RL1:IL18R1	00:00:00	UTR3	1.231	4	4	15	1	1	0
2:102960210:A:T	rs3771175	2	102960210	T	A	0.1402	4.054e-31	0.7453	0.02534	0.983549	rs72823641	3	IL1RL1:IL18R1	00:00:00	UTR3	0.434	4	4	15	1	1	0
2:102960281:C:G	rs3821204	2	102960281	C	G	0.2867	1.062e-12	1.132	0.01739	0.946972	rs3732125	3	IL1RL1:IL18R1	00:00:00	UTR3	0.124	4	4	15	1	1	0
2:102960485:A:G	rs13001714	2	102960485	A	G	0.396	2.349e-17	1.148	0.0163	0.981899	rs761223125	3	IL1RL1:IL18R1	00:00:00	UTR3	1.497	5	4	15	1	1	0
2:102960584:A:C	rs12712142	2	102960584	C	A	0.396	2.667e-17	1.148	0.0163	0.981899	rs761223125	3	IL1RL1:IL18R1	00:00:00	UTR3	0.313	4	4	15	1	1	0
2:102963072:A:T	rs6543119	2	102963072	A	T	0.3957	3.25e-17	1.147	0.01629	0.981915	rs761223125	3	IL1RL1:IL18R1	00:00:00	intronic	3.431	4	5	15	1	1	0
2:102964742:C:T	rs13017455	2	102964742	C	T	0.3957	4.771e-17	1.147	0.01629	0.981909	rs761223125	3	IL1RL1:IL18R1	00:00:00	intronic	4.885	7	5	15	1	1	0
2:102964861:C:T	rs55927292	2	102964861	C	T	0.2908	2.711e-13	1.135	0.0173	0.968015	rs3732125	3	IL1RL1:IL18R1	00:00:00	intronic	8.093	7	5	15	1	1	0
2:102965332:C:G	rs17027006	2	102965332	G	C	0.2908	2.482e-13	1.135	0.01731	0.968246	rs3732125	3	IL1RL1:IL18R1	00:00:00	intronic	1.569	7	5	15	1	1	0
2:102965871:C:T	rs12469506	2	102965871	C	T	0.2907	1.61e-13	1.136	0.01732	0.968469	rs3732125	3	IL1RL1:IL18R1	00:00:00	intronic	1.334	6	5	15	1	1	0
2:102966310:A:G	rs10208293	2	102966310	G	A	0.2872	2.577e-25	0.8265	0.01833	1	rs10208293	3	IL1RL1:IL18R1	00:00:00	intronic	2.249	7	5	15	1	1	0
2:102966549:A:G	rs10197862	2	102966549	A	G	0.1408	1.467e-30	0.748	0.02527	0.977916	rs72823641	3	IL1RL1:IL18R1	00:00:00	intronic	1.701	7	5	15	1	1	0
2:102967844:A:C	rs11123923	2	102967844	C	A	0.3958	4.064e-17	1.147	0.01629	0.984265	rs761223125	3	IL1RL1:IL18R1	00:00:00	intronic	7.045	4	5	15	1	1	0
2:102969117:T:TAA	rs761223125	2	102969117	TAA	T	0.3973	1.738e-17	1.151	0.01655	1	rs761223125	3	IL18R1	0	intronic	0.381	NA	5	14	1	1	0
2:102969667:A:T	rs145573519	2	102969667	A	T	0.1395	1.083e-29	0.7488	0.02556	0.974209	rs72823641	3	IL18R1	0	intronic	1.037	6	5	15	1	1	0
2:102969807:C:T	rs67723747	2	102969807	C	T	0.2909	2.783e-13	1.135	0.0173	0.97115	rs3732125	3	IL18R1	0	intronic	0.954	5	5	15	1	1	0
2:102971165:C:T	rs56386507	2	102971165	C	T	0.2909	3.194e-13	1.134	0.01731	0.971388	rs3732125	3	IL18R1	0	intronic	9.656	7	5	14	1	1	0
2:102974129:C:T	rs12999364	2	102974129	C	T	0.3957	4.425e-17	1.147	0.01629	0.982133	rs761223125	3	IL18R1	0	intronic	0.154	3a	1	15	1	1	1
2:102974328:A:G	rs56179005	2	102974328	G	A	0.141	5.31e-30	0.75	0.02528	0.970201	rs72823641	3	IL18R1	0	intronic	4.361	3a	1	15	1	1	0
2:102974417:G:T	rs12998521	2	102974417	G	T	0.3954	4.346e-17	1.147	0.01629	0.982113	rs761223125	3	IL18R1	0	intronic	1.787	5	1	15	1	1	1
2:102974465:T:TA	2:102974465_TA_T	2	102974465	TA	T	0.3954	6.978e-17	1.146	0.0163	0.982121	rs761223125	3	IL18R1	0	intronic	0.008	NA	1	15	1	1	0
2:102975336:G:T	rs12987977	2	102975336	T	G	0.3957	4.786e-17	1.146	0.01629	0.982136	rs761223125	3	IL18R1	0	intronic	7.824	3a	1	15	1	1	1
2:102977537:A:G	rs6710885	2	102977537	A	G	0.3958	5.969e-17	1.146	0.01629	0.981076	rs761223125	3	IL18R1	0	intronic	5.475	4	5	15	1	1	0
2:102979028:C:T	rs2287037	2	102979028	C	T	0.3957	5.743e-17	1.146	0.01629	0.980859	rs761223125	3	IL18R1	0	intronic	0.389	NA	4	15	1	1	0
2:102982033:G:T	rs72823669	2	102982033	G	T	0.1409	3.359e-30	0.7487	0.02534	0.970965	rs72823641	3	IL18R1	0	intronic	0.893	7	4	9	1	1	0
2:102983247:A:C	rs4851569	2	102983247	C	A	0.3954	8.551e-17	1.146	0.01634	0.981161	rs761223125	3	IL18R1	0	intronic	1.279	4	1	9	1	1	1
2:102984279:C:T	rs1420098	2	102984279	T	C	0.3955	1.063e-16	1.145	0.01634	0.981585	rs761223125	3	IL18R1	0	intronic	6.132	NA	1	15	1	1	1
2:102984671:A:T	rs1882348	2	102984671	T	A	0.3955	9.025e-17	1.146	0.01634	0.981582	rs761223125	3	IL18R1	0	intronic	7.301	5	1	15	1	1	0
2:102985812:C:T	rs3771172	2	102985812	C	T	0.2907	9.013e-13	1.132	0.01734	0.982216	rs3732125	3	IL18R1	0	intronic	3.033	NA	5	15	1	1	0
2:102985950:C:T	rs3771171	2	102985950	T	C	0.2908	8.659e-13	1.132	0.01735	0.982215	rs3732125	3	IL18R1	0	intronic	10.09	NA	5	15	1	1	0
2:102986154:A:G	rs2160202	2	102986154	G	A	0.2907	5.786e-13	1.133	0.01734	0.982208	rs3732125	3	IL18R1	0	intronic	3.021	NA	5	15	1	1	1
2:102990071:T:TA	2:102990071_TA_T	2	102990071	TA	T	0.2898	8.221e-13	1.132	0.01736	0.995584	rs3732125	3	IL18R1	0	intronic	2.369	NA	4	15	1	1	0
2:102991237:C:CA	2:102991237_CA_C	2	102991237	CA	C	0.2927	5.747e-13	1.134	0.01745	0.987639	rs3732125	3	IL18R1	0	intronic	1.224	NA	4	15	1	1	0
2:102992079:A:G	rs2270298	2	102992079	A	G	0.289	8.278e-13	1.132	0.01734	0.997308	rs3732125	3	IL18R1	0	intronic	0.299	NA	4	15	1	1	0
2:102994884:A:G	rs17027037	2	102994884	A	G	0.289	8.302e-13	1.132	0.01734	0.997308	rs3732125	3	IL18R1	0	intronic	0.164	5	4	15	1	1	0
2:102995020:A:G	rs2080289	2	102995020	G	A	0.289	8.302e-13	1.132	0.01734	0.997308	rs3732125	3	IL18R1	0	intronic	1.812	7	4	15	1	1	0
2:102996805:C:T	rs11683700	2	102996805	C	T	0.289	6.474e-13	1.133	0.01734	0.997308	rs3732125	3	IL18R1	0	intronic	1.834	7	4	15	1	1	0
2:102996872:C:T	rs3821203	2	102996872	C	T	0.289	8.323e-13	1.132	0.01734	0.997308	rs3732125	3	IL18R1	0	intronic	1.309	NA	4	15	1	1	0
2:102997051:C:T	rs72823677	2	102997051	C	T	0.1416	8.896e-30	0.751	0.02527	0.959716	rs72823641	3	IL18R1	0	intronic	0.074	5	5	15	1	1	0
2:102997174:A:T	rs3771162	2	102997174	A	T	0.289	7.615e-13	1.132	0.01734	0.997308	rs3732125	3	IL18R1	0	intronic	5.862	5	5	15	1	1	0
2:102997733:G:T	rs11465633	2	102997733	G	T	0.2887	1.103e-12	1.131	0.01735	0.99706	rs3732125	3	IL18R1	0	intronic	2.161	5	4	15	1	1	0
2:102999312:A:G	rs56258475	2	102999312	A	G	0.2889	7.73e-13	1.132	0.01735	0.997308	rs3732125	3	IL18R1	0	intronic	5.151	6	4	15	1	1	0
2:103001402:C:T	rs1035130	2	103001402	C	T	0.2889	9.042e-13	1.132	0.01734	0.997308	rs3732125	3	IL18R1	0	exonic	0.606	NA	4	15	1	1	0
2:103003265:A:C	rs2241116	2	103003265	C	A	0.2154	3.167e-09	1.119	0.01901	0.78921	rs141508079	3	IL18R1	0	intronic	0.573	NA	4	15	1	1	0
2:103006387:A:G	rs4851570	2	103006387	A	G	0.2896	1.097e-12	1.131	0.01732	0.998293	rs3732125	3	IL18R1	0	intronic	1.257	5	4	15	1	1	0
2:103007567:C:T	rs17027060	2	103007567	T	C	0.2894	1.205e-12	1.131	0.01733	0.99878	rs3732125	3	IL18R1	0	intronic	6.48	6	5	15	1	1	0
2:103007692:G:GC	rs140764194	2	103007692	G	GC	0.289	1.337e-12	1.131	0.01734	0.997801	rs3732125	3	IL18R1	0	intronic	0.32	NA	5	15	1	1	0
2:103008969:C:G	rs66919607	2	103008969	C	G	0.2894	1.101e-12	1.131	0.01732	0.99878	rs3732125	3	IL18R1	0	intronic	5.419	5	5	15	1	1	0
2:103009412:A:G	rs11679146	2	103009412	A	G	0.1405	4.389e-30	0.7489	0.02537	0.958114	rs72823641	3	IL18R1	0	intronic	6.566	6	5	15	1	1	0
2:103010530:A:G	rs2287035	2	103010530	G	A	0.2894	9.81e-13	1.132	0.01733	0.99878	rs3732125	3	IL18R1	0	intronic	0.115	NA	4	15	1	1	0
2:103010588:A:C	rs2287034	2	103010588	C	A	0.2896	1.089e-12	1.131	0.01733	0.99878	rs3732125	3	IL18R1	0	intronic	4.153	NA	4	15	1	1	0
2:103011552:C:T	rs4851005	2	103011552	C	T	0.3683	2.017e-11	1.117	0.0165	0.700196	rs3732125	3	IL18R1	0	intronic	0.61	5	5	15	1	1	0
2:103012674:C:T	rs17027071	2	103012674	C	T	0.2895	1e-12	1.132	0.01733	0.998293	rs3732125	3	IL18R1	0	intronic	0.587	5	5	15	1	1	0
2:103013962:A:C	rs3732126	2	103013962	A	C	0.2895	1.218e-12	1.131	0.01732	0.999268	rs3732125	3	IL18R1	0	UTR3	3.231	NA	5	15	1	1	0
2:103013963:C:G	rs3732125	2	103013963	G	C	0.2889	4.485e-13	1.134	0.01734	1	rs3732125	3	IL18R1	00:00:00	UTR3	1.443	5	5	15	1	1	0
2:103014302:G:T	rs1135354	2	103014302	T	G	0.2897	1.525e-12	1.13	0.01733	0.999268	rs3732125	3	IL18R1	00:00:00	UTR3	1.211	5	5	15	1	1	0
2:103015918:C:T	rs17027087	2	103015918	C	T	0.2896	1.445e-12	1.13	0.01733	0.999268	rs3732125	3	IL18R1	1901-11-29	downstream	0.404	5	5	15	1	1	0
2:103018077:C:G	rs3732123	2	103018077	C	G	0.2887	1.646e-12	1.13	0.01733	0.996102	rs3732125	3	IL18R1	1907-10-28	intergenic	1.246	5	5	15	1	1	1
2:103019782:A:G	rs55742125	2	103019782	G	A	0.2888	1.599e-12	1.13	0.01733	0.996102	rs3732125	3	IL18R1	1912-06-28	intergenic	1.585	6	5	15	1	1	0
2:103024331:A:G	rs55883125	2	103024331	G	A	0.2887	1.534e-12	1.13	0.01733	0.996102	rs3732125	3	AC007248.7	1909-03-24	intergenic	0.42	6	9	15	1	1	0
2:103024738:A:T	rs4851006	2	103024738	T	A	0.2889	1.743e-12	1.13	0.01734	0.996099	rs3732125	3	AC007248.7	1908-02-11	intergenic	0.055	6	9	15	1	1	0
2:103029165:A:T	rs11693955	2	103029165	A	T	0.2887	1.438e-12	1.131	0.01733	0.9961	rs3732125	3	AC007248.7	596	downstream	8.635	5	9	15	1	1	0
2:103033825:A:T	rs3755272	2	103033825	T	A	0.2151	4.769e-09	1.118	0.01901	0.780276	rs141508079	3	IL18RAP	1323	intergenic	3.822	5	2	15	1	1	1
2:103035889:C:T	rs2293225	2	103035889	C	T	0.2153	5.033e-09	1.118	0.01901	0.780287	rs141508079	3	IL18RAP	0	intronic	8.327	5	1	15	1	1	1
2:103036677:C:T	rs3771156	2	103036677	C	T	0.2887	1.356e-12	1.131	0.01734	0.996099	rs3732125	3	IL18RAP	0	intronic	6.677	NA	1	15	1	1	0
2:103040945:A:G	rs887972	2	103040945	G	A	0.3063	1.449e-11	1.122	0.0171	0.916131	rs3732125	3	IL18RAP	0	intronic	2.748	NA	1	15	1	1	0
2:103041167:C:T	rs887971	2	103041167	T	C	0.3075	2.804e-11	1.121	0.0171	0.911228	rs3732125	3	IL18RAP	0	intronic	2.593	NA	1	15	1	1	0
2:103043739:A:T	rs11678975	2	103043739	T	A	0.2876	2.172e-11	1.123	0.01735	0.954946	rs3732125	3	IL18RAP	0	intronic	3.039	7	1	15	1	1	0
2:103047802:C:T	rs66566526	2	103047802	C	T	0.2876	2.649e-11	1.123	0.01735	0.954486	rs3732125	3	IL18RAP	0	intronic	3.09	7	4	15	1	1	0
2:103048157:A:G	rs56331791	2	103048157	G	A	0.2874	1.996e-11	1.123	0.01735	0.953519	rs3732125	3	IL18RAP	0	intronic	0.876	6	4	15	1	1	0
2:103050862:A:AATG	rs77233813	2	103050862	A	AATG	0.2869	2.268e-11	1.123	0.01737	0.954302	rs3732125	3	IL18RAP:AC007278.2	00:00:00	ncRNA_intronic	6.322	NA	5	15	1	1	0
2:103051144:A:G	rs11681718	2	103051144	A	G	0.2875	4.618e-11	1.121	0.01736	0.95374	rs3732125	3	IL18RAP:AC007278.2	00:00:00	ncRNA_exonic	4.196	5	5	15	1	1	1
2:103051474:T:TA	2:103051474_TA_T	2	103051474	T	TA	0.4064	1.743e-09	0.9051	0.01657	1	2:103051474_TA_T	3	IL18RAP:AC007278.2	00:00:00	ncRNA_exonic	1.286	NA	5	15	1	1	0
2:103051558:C:T	rs4851582	2	103051558	T	C	0.2875	5.311e-11	1.121	0.01736	0.95374	rs3732125	3	IL18RAP:AC007278.2	00:00:00	ncRNA_exonic	1.201	3a	5	15	1	1	1
2:103053141:G:GA	2:103053141_GA_G	2	103053141	GA	G	0.2866	4.09e-11	1.122	0.01741	0.953059	rs3732125	3	IL18RAP	0	intronic	4.605	NA	2	15	1	1	0
2:103055420:A:G	rs17027166	2	103055420	G	A	0.2875	5.935e-11	1.12	0.01736	0.953513	rs3732125	3	IL18RAP:AC007278.3	00:00:00	ncRNA_exonic	0.876	7	5	15	1	1	0
2:103055661:C:T	rs55645612	2	103055661	C	T	0.2875	5.935e-11	1.12	0.01736	0.953513	rs3732125	3	IL18RAP:AC007278.3	00:00:00	ncRNA_exonic	0.629	4	5	15	1	1	0
2:103056096:A:G	rs56166614	2	103056096	A	G	0.2874	6.211e-11	1.12	0.01736	0.953488	rs3732125	3	IL18RAP:AC007278.3	00:00:00	ncRNA_exonic	4.721	4	4	15	1	1	0
2:103056534:A:C	rs10490204	2	103056534	A	C	0.2875	4.969e-11	1.121	0.01736	0.953509	rs3732125	3	IL18RAP:AC007278.3	00:00:00	ncRNA_exonic	2.448	NA	4	15	1	1	0
2:103057159:C:T	rs17027179	2	103057159	C	T	0.2875	5.616e-11	1.12	0.01736	0.953513	rs3732125	3	IL18RAP	0	intronic	3.999	7	4	15	1	1	0
2:103057892:A:G	rs11465702	2	103057892	A	G	0.142	1.699e-29	0.7524	0.02522	0.956127	rs72823641	3	IL18RAP	0	intronic	3.61	5	4	15	1	1	0
2:103058803:C:T	rs11123927	2	103058803	C	T	0.2875	6.4e-11	1.12	0.01736	0.953504	rs3732125	3	IL18RAP	0	intronic	2.123	3a	4	15	1	1	0
2:103059205:A:AT	rs78796646	2	103059205	A	AT	0.2859	5.75e-11	1.121	0.01741	0.952815	rs3732125	3	IL18RAP	0	intronic	2.311	NA	4	15	1	1	0
2:103059237:G:T	rs10490203	2	103059237	T	G	0.2875	6.217e-11	1.12	0.01736	0.953504	rs3732125	3	IL18RAP	0	intronic	0.404	NA	4	15	1	1	0
2:103060300:C:T	rs4851583	2	103060300	T	C	0.2875	6.395e-11	1.12	0.01736	0.953504	rs3732125	3	IL18RAP	0	intronic	6.796	5	4	15	1	1	0
2:103060851:A:G	rs3771150	2	103060851	G	A	0.2875	5.574e-11	1.121	0.01736	0.953507	rs3732125	3	IL18RAP	0	intronic	5.263	NA	4	15	1	1	0
2:103061147:A:G	rs11694360	2	103061147	G	A	0.2875	6.409e-11	1.12	0.01736	0.953504	rs3732125	3	IL18RAP	0	intronic	5.505	7	4	15	1	1	0
2:103061286:A:G	rs11123928	2	103061286	G	A	0.2875	5.801e-11	1.12	0.01736	0.953504	rs3732125	3	IL18RAP	0	intronic	0.103	7	4	15	1	1	0
2:103062116:A:G	rs7597017	2	103062116	A	G	0.2875	6.285e-11	1.12	0.01736	0.953504	rs3732125	3	IL18RAP	0	intronic	5.166	6	4	15	1	1	0
2:103062754:A:T	rs4851585	2	103062754	T	A	0.2875	6.446e-11	1.12	0.01736	0.953504	rs3732125	3	IL18RAP	0	intronic	0.007	7	4	15	1	1	0
2:103063520:A:G	rs11465723	2	103063520	G	A	0.142	2.257e-29	0.753	0.02521	0.95493	rs72823641	3	IL18RAP	0	intronic	1.706	7	4	15	1	1	0
2:103065367:A:G	rs56044378	2	103065367	G	A	0.2861	6.649e-11	1.12	0.01742	0.950153	rs3732125	3	IL18RAP	0	intronic	0.429	7	4	15	1	1	0
2:103067143:A:G	rs11123929	2	103067143	G	A	0.2878	6.025e-11	1.12	0.01736	0.952313	rs3732125	3	IL18RAP	0	intronic	0.962	7	4	15	1	1	0
2:103069472:A:AGG	2:103069472_AGG_A	2	103069472	AGG	A	0.1406	5.951e-29	0.7537	0.02533	0.953625	rs72823641	3	IL18RAP	446	downstream	NA	NA	4	15	1	1	0
2:103069475:G:T	rs573943987	2	103069475	G	T	0.1406	5.951e-29	0.7537	0.02533	0.953625	rs72823641	3	IL18RAP	449	downstream	1.226	NA	4	15	1	1	0
2:103069476:T:TC	rs372200760	2	103069476	T	TC	0.1406	5.951e-29	0.7537	0.02533	0.953625	rs72823641	3	IL18RAP	450	downstream	NA	NA	4	15	1	1	0
2:103070982:C:T	rs72825916	2	103070982	C	T	0.142	2.388e-29	0.7532	0.0252	0.952518	rs72823641	3	IL18RAP	1956	intergenic	2.273	7	4	15	1	1	0
2:103074651:C:T	rs56117144	2	103074651	T	C	0.2879	4.505e-11	1.121	0.01735	0.951606	rs3732125	3	IL18RAP	5625	intergenic	3.813	6	5	15	1	1	0
2:103075381:C:G	rs57081652	2	103075381	G	C	0.2878	4.867e-11	1.121	0.01735	0.951369	rs3732125	3	IL18RAP	6355	intergenic	1.448	7	5	15	1	1	0
2:103076001:A:C	rs60038017	2	103076001	A	C	0.2879	4.805e-11	1.121	0.01735	0.950898	rs3732125	3	IL18RAP	6975	intergenic	1.644	6	5	15	1	1	0
2:103079330:C:T	rs17027230	2	103079330	C	T	0.2879	4.456e-11	1.121	0.01735	0.951139	rs3732125	3	IL18RAP	10304	intergenic	0.528	7	5	15	0	1	0
2:103087383:C:T	rs56043441	2	103087383	C	T	0.2924	2.107e-10	1.116	0.01728	0.930727	rs3732125	3	SLC9A4	2378	intergenic	0.256	7	9	15	1	1	0
2:103088517:A:C	rs4140785	2	103088517	A	C	0.2923	1.78e-10	1.117	0.01729	0.930958	rs3732125	3	SLC9A4	1244	intergenic	3.242	NA	13	15	1	1	0
2:103089678:C:T	rs4851011	2	103089678	C	T	0.2923	1.797e-10	1.117	0.01729	0.930958	rs3732125	3	SLC9A4	83	upstream	14.69	4	1	14	1	1	1
2:103090127:C:T	rs17027255	2	103090127	C	T	0.2923	1.95e-10	1.116	0.01728	0.93073	rs3732125	3	SLC9A4	0	UTR5	7.202	6	1	14	1	1	0
2:103091540:A:G	rs17027258	2	103091540	A	G	0.2928	2.542e-10	1.115	0.01728	0.927313	rs3732125	3	SLC9A4	0	intronic	12.83	6	1	15	1	1	0
2:103092270:C:T	rs13018263	2	103092270	T	C	0.2056	2.032e-17	0.8375	0.02088	0.609973	rs72823641	3	SLC9A4	0	intronic	0.749	6	1	15	1	1	0
2:103092503:C:T	rs1468789	2	103092503	C	T	0.2578	5.97e-10	1.118	0.01798	0.820095	rs3732125	3	SLC9A4	0	intronic	0.969	NA	1	15	1	1	0
2:103092584:C:G	rs35181686	2	103092584	C	G	0.2045	1.298e-17	0.8362	0.02094	0.613171	rs72823641	3	SLC9A4	0	intronic	0.289	7	1	15	1	1	0
2:103109863:A:G	rs112505882	2	103109863	G	A	0.0555	6.224e-10	0.7888	0.03837	0.939853	rs72825993	3	SLC9A4	0	intronic	2.312	5	5	15	1	1	0
2:103167031:A:G	rs13008334	2	103167031	A	G	0.1106	1.714e-08	0.8557	0.02763	0.789384	rs66817110	3	SLC9A4	16599	intergenic	8	6	9	15	0	1	0
2:103181778:A:G	rs12994345	2	103181778	G	A	0.1063	3.072e-09	0.8458	0.02825	0.849307	rs66817110	3	SLC9A4	31346	intergenic	3.959	7	9	15	0	1	0
2:103200629:A:G	rs72825993	2	103200629	G	A	0.05394	2.204e-10	0.7799	0.03917	1	rs72825993	3	SLC9A2	35536	intergenic	0.144	7	5	15	0	1	0
2:103201858:C:T	rs66817110	2	103201858	C	T	0.08463	6.133e-10	0.8215	0.03179	1	rs66817110	3	SLC9A2	34307	intergenic	0.642	7	5	15	0	1	0
2:103207959:C:G	rs9308860	2	103207959	C	G	0.2358	5.671e-11	0.8789	0.0197	1	rs9308860	3	SLC9A2	28206	intergenic	3.107	6	5	15	0	1	0
2:103253029:A:G	rs67768228	2	103253029	A	G	0.1082	2.986e-08	0.8583	0.02757	0.842087	rs66817110	3	SLC9A2	0	intronic	2.248	3a	1	15	1	1	1
2:103262053:A:AAAG	2:103262053_AAAG_A	2	103262053	AAAG	A	0.1032	2.385e-08	0.8519	0.02871	0.845721	rs66817110	3	SLC9A2	0	intronic	1.265	NA	5	15	1	1	0
2:103277862:C:G	rs72828033	2	103277862	G	C	0.08206	6.297e-11	0.8115	0.03196	1	rs72828033	3	SLC9A2	0	intronic	0.905	6	5	15	1	1	0
2:242674313:A:C	rs79248835	2	242674313	A	C	0.3149	5.564e-10	0.8962	0.01767	0.998579	rs78341235	4	D2HGDH:AC114730.8	00:00:00	ncRNA_intronic	2.182	4	1	1	1	1	0
2:242674351:C:G	rs80241045	2	242674351	C	G	0.3148	5.277e-10	0.896	0.01767	0.998342	rs78341235	4	D2HGDH:AC114730.8	00:00:00	ncRNA_intronic	1.972	2b	1	1	1	1	0
2:242674803:A:G	rs77940364	2	242674803	G	A	0.3074	5.379e-09	0.9021	0.01766	0.968113	rs78341235	4	D2HGDH:AC114730.8	00:00:00	exonic	12.29	3a	1	1	1	1	0
2:242675847:C:CCCTCCGCTG	rs200144616	2	242675847	C	CCCTCCGCTG	0.3166	2.259e-10	0.8936	0.01774	0.996412	rs78341235	4	D2HGDH	0	intronic	2.186	NA	1	5	1	1	0
2:242676086:G:T	rs78536152	2	242676086	G	T	0.317	3.185e-10	0.894	0.01782	0.995906	rs78341235	4	D2HGDH	0	intronic	0.002	5	4	5	1	1	0
2:242676142:C:T	rs78341235	2	242676142	T	C	0.315	9.144e-11	0.8914	0.01773	1	rs78341235	4	D2HGDH	0	intronic	2.393	6	4	5	1	1	0
2:242676541:A:G	rs77525052	2	242676541	G	A	0.3168	3.04e-10	0.894	0.01779	0.996916	rs78341235	4	D2HGDH	0	intronic	1.622	5	4	5	1	1	1
2:242682029:C:T	rs78147778	2	242682029	T	C	0.2446	6.601e-14	0.8647	0.01939	0.851145	rs34290285	4	D2HGDH	0	intronic	0.209	5	4	5	1	1	0
2:242690675:A:G	rs1106639	2	242690675	G	A	0.2508	4.999e-16	0.8576	0.01894	0.862699	rs34290285	4	D2HGDH	0	exonic	15.69	5	4	4	1	1	0
2:242691021:C:G	rs4073694	2	242691021	C	G	0.3285	1.129e-12	0.8842	0.0173	0.666497	rs34290285	4	D2HGDH	0	intronic	0.019	5	4	4	1	1	0
2:242692490:C:T	rs35061832	2	242692490	T	C	0.2898	2.808e-09	0.8985	0.018	0.64421	rs34290285	4	D2HGDH	0	intronic	3.312	5	4	5	1	1	0
2:242692858:C:T	rs6761047	2	242692858	C	T	0.2383	1.85e-14	0.8619	0.0194	0.834573	rs34290285	4	D2HGDH	0	intronic	3.317	5	4	5	1	1	1
2:242693324:A:G	rs78350525	2	242693324	G	A	0.2382	1.262e-14	0.8609	0.01943	0.836327	rs34290285	4	D2HGDH	0	intronic	4.234	5	4	5	1	1	0
2:242693421:C:T	rs77433658	2	242693421	C	T	0.2382	1.106e-14	0.8606	0.01943	0.836585	rs34290285	4	D2HGDH	0	intronic	3.917	5	4	5	1	1	0
2:242693595:A:T	rs77062581	2	242693595	T	A	0.2382	1.012e-14	0.8603	0.01944	0.837153	rs34290285	4	D2HGDH	0	intronic	5.138	5	4	5	1	1	0
2:242698640:A:G	rs34290285	2	242698640	G	A	0.2511	5.211e-19	0.8444	0.01898	1	rs34290285	4	D2HGDH	0	intronic	0.505	4	4	4	1	1	1
2:242699290:C:T	rs71430382	2	242699290	C	T	0.366	2.27e-14	0.8793	0.01685	0.976682	rs7599470	4	D2HGDH	0	intronic	2.213	5	4	4	1	1	0
2:242702343:A:G	rs111543205	2	242702343	G	A	0.1416	2.555e-10	0.861	0.02367	1	rs111543205	4	D2HGDH	0	intronic	3.997	4	1	5	1	1	0
2:242704689:C:T	rs150589057	2	242704689	C	T	0.1407	5.299e-10	0.8628	0.02377	0.999185	rs111543205	4	D2HGDH	0	intronic	0.244	6	5	5	1	1	0
2:242707477:C:T	rs11552660	2	242707477	T	C	0.1404	6.223e-10	0.863	0.02382	0.998362	rs111543205	4	D2HGDH	0	UTR3	1.365	5	4	5	1	1	0
2:242708185:A:G	rs35671465	2	242708185	A	G	0.141	1.639e-09	0.8665	0.02376	0.99265	rs111543205	4	D2HGDH	0	UTR3	2.181	5	4	5	1	1	0
2:242709363:A:G	rs6707874	2	242709363	A	G	0.3661	2.463e-14	0.8788	0.01695	0.994032	rs7599470	4	D2HGDH	1131	intergenic	0.111	4	2	5	1	1	0
2:242709807:C:T	rs7599470	2	242709807	C	T	0.3651	1.015e-14	0.877	0.01696	1	rs7599470	4	D2HGDH	1575	intergenic	0.457	4	2	5	1	1	0
2:242710056:A:AG	rs544345537	2	242710056	A	AG	0.3657	2.377e-14	0.8779	0.01707	0.993489	rs7599470	4	D2HGDH	1824	intergenic	1.941	NA	2	5	1	1	1
2:242710236:A:G	rs7608524	2	242710236	G	A	0.3636	5.08e-14	0.8795	0.01706	0.992613	rs7599470	4	D2HGDH	2004	intergenic	1.94	4	5	5	1	1	0
2:242711282:A:G	rs62192043	2	242711282	G	A	0.2511	2.504e-18	0.8464	0.01909	0.93213	rs34290285	4	D2HGDH	3050	intergenic	1.552	4	5	7	1	1	1
2:242712648:C:T	rs73010174	2	242712648	C	T	0.1427	3.781e-10	0.861	0.02389	0.939275	rs111543205	4	GAL3ST2	3591	intergenic	5.244	3a	2	15	1	1	0
2:242712870:G:T	rs7563672	2	242712870	G	T	0.3643	4.369e-14	0.8797	0.01698	0.970085	rs7599470	4	GAL3ST2	3369	intergenic	2.464	4	4	15	1	1	0
2:242732948:A:ATATG	2:242732948_ATATG_A	2	242732948	ATATG	A	0.1527	1.388e-09	0.8671	0.02355	1	2:242732948_ATATG_A	4	GAL3ST2	0	intronic	1.041	NA	1	15	1	1	0
3:33081696:C:T	rs55980934	3	33081696	C	T	0.0738	4.842e-08	0.8376	0.03247	0.741933	rs79337446	5	GLB1	0	intronic	3.943	7	4	5	1	1	0
3:33082174:A:G	rs57502645	3	33082174	G	A	0.07355	4.571e-08	0.8371	0.03252	0.742638	rs79337446	5	GLB1	0	intronic	10.25	5	4	5	1	1	0
3:33083518:C:CCT	3:33083518_CCT_C	3	33083518	CCT	C	0.07297	4.467e-08	0.8366	0.0326	0.747109	rs79337446	5	GLB1	0	intronic	3.208	NA	2	5	1	1	0
3:33088785:C:T	rs79337446	3	33088785	C	T	0.06708	1.442e-08	0.8233	0.0343	1	rs79337446	5	GLB1	0	intronic	6.979	6	2	4	1	1	0
3:33094455:C:G	rs56142034	3	33094455	C	G	0.06627	1.672e-08	0.8236	0.03439	0.992853	rs79337446	5	GLB1	0	intronic	4.499	5	3	4	1	1	0
3:33203542:C:T	rs79089536	3	33203542	T	C	0.05529	3.774e-08	0.8118	0.0379	0.96673	rs55796801	5	SUSD5	0	intronic	0.445	7	5	15	1	1	0
3:33208705:A:T	rs55796801	3	33208705	A	T	0.0591	1.701e-08	0.813	0.03671	1	rs55796801	5	SUSD5	0	intronic	0.111	5	5	15	1	1	0
3:188100256:G:T	rs1915930	3	188100256	T	G	0.4516	1.46e-08	1.095	0.01607	1	rs1915930	6	LPP	0	intronic	2.548	NA	5	15	1	1	0
3:188102421:A:T	rs9848000	3	188102421	T	A	0.4853	2.99e-08	0.9145	0.01613	0.768462	rs1915930	6	LPP	0	intronic	0.283	5	5	15	1	1	0
3:188102433:C:T	rs9848016	3	188102433	T	C	0.4853	3.001e-08	0.9145	0.01613	0.768462	rs1915930	6	LPP	0	intronic	0.301	5	5	15	1	1	0
4:38780050:A:AAAATAAAT	rs140633479	4	38780050	A	AAAATAAAT	0.2679	9.612e-10	0.8915	0.01878	1	rs140633479	7	TLR10	0	intronic	0.796	NA	4	15	1	1	0
4:123141070:C:T	rs45613035	4	123141070	T	C	0.09749	3.095e-10	1.175	0.02563	1	rs45613035	8	KIAA1109	0	intronic	12.18	7	4	4	1	1	0
4:123323212:G:GT	4:123323212_GT_G	4	123323212	GT	G	0.223	4.422e-08	1.111	0.01916	1	4:123323212_GT_G	8	ADAD1	0	intronic	0.042	NA	9	15	1	0	0
4:123357376:T:TG	4:123357376_TG_T	4	123357376	TG	T	0.07453	4.033e-08	1.178	0.02991	0.676251	rs45613035	8	ADAD1	6418	intergenic	0.001	NA	13	15	1	0	0
4:123369597:A:AT	rs568553926	4	123369597	A	AT	0.3264	3.67e-08	1.1	0.01732	1	rs568553926	8	IL2	3027	intergenic	1.265	NA	5	15	1	0	0
5:109893034:T:TG	5:109893034_TG_T	5	109893034	TG	T	0.09332	4.995e-08	1.157	0.02675	0.945438	5:109988452_AAAGGAAACTTCTAAAAAGT_A	9	TMEM232	0	intronic	3.491	NA	5	15	1	1	0
5:109897216:C:G	rs7732148	5	109897216	C	G	0.08994	3.137e-08	1.162	0.02717	0.982217	5:109988452_AAAGGAAACTTCTAAAAAGT_A	9	TMEM232	0	intronic	2.32	5	5	15	1	1	1
5:109904565:A:T	rs72771422	5	109904565	T	A	0.09841	2.935e-08	1.157	0.02627	0.895973	5:109988452_AAAGGAAACTTCTAAAAAGT_A	9	TMEM232	0	intronic	0.21	7	5	15	1	1	0
5:109988452:A:AAAGGAAACTTCTAAAAAGT	5:109988452_AAAGGAAACTTCTAAAAAGT_A	5	109988452	AAAGGAAACTTCTAAAAAGT	A	0.08412	3.446e-09	1.18	0.02801	1	5:109988452_AAAGGAAACTTCTAAAAAGT_A	9	TMEM232	0	intronic	1.931	NA	15	15	1	1	0
5:109996467:A:G	rs6886061	5	109996467	G	A	0.1676	2.041e-08	1.126	0.0211	1	rs6886061	9	TMEM232	0	intronic	0.635	6	5	15	1	1	0
5:110038981:G:GTAATTTAT	5:110038981_GTAATTTAT_G	5	110038981	GTAATTTAT	G	0.07884	2e-08	1.176	0.02892	0.952396	5:109988452_AAAGGAAACTTCTAAAAAGT_A	9	TMEM232	0	intronic	2.906	NA	5	15	1	1	0
5:110085706:C:G	rs244413	5	110085706	G	C	0.08114	9.862e-09	1.177	0.0284	0.782923	5:110095305_AG_A	9	SLC25A46	0	intronic	1.468	6	4	5	1	1	0
5:110085884:G:T	rs6873681	5	110085884	T	G	0.07734	3.014e-09	1.187	0.02896	0.768009	5:110095305_AG_A	9	SLC25A46	0	intronic	10.49	6	4	5	1	1	0
5:110087674:A:G	rs72773200	5	110087674	A	G	0.07725	1.649e-09	1.19	0.02887	0.765943	5:110095305_AG_A	9	SLC25A46	0	intronic	5.117	5	2	5	1	1	0
5:110089199:A:G	rs72773201	5	110089199	G	A	0.07647	1.41e-09	1.192	0.02907	0.759209	5:110095305_AG_A	9	SLC25A46	0	intronic	0.148	6	2	5	1	1	0
5:110090230:C:CT	rs146834378	5	110090230	C	CT	0.07553	8.207e-10	1.197	0.02927	0.754755	5:110095305_AG_A	9	SLC25A46	0	intronic	0.753	NA	3	5	1	1	0
5:110095305:A:AG	5:110095305_AG_A	5	110095305	A	AG	0.09845	1.521e-09	1.172	0.02627	1	5:110095305_AG_A	9	SLC25A46	0	intronic	0.758	NA	4	4	1	1	1
5:110100318:A:G	rs11548494	5	110100318	G	A	0.07599	1.235e-09	1.194	0.02916	0.758416	5:110095305_AG_A	9	SLC25A46	0	intergenic	3.354	NA	4	5	1	1	0
5:110105344:C:T	rs17506794	5	110105344	T	C	0.07196	1.992e-12	1.229	0.0293	0.862073	rs17513503	9	SLC25A46	4486	intergenic	6.401	3a	5	15	1	1	1
5:110110254:C:G	rs17447355	5	110110254	G	C	0.0719	2.045e-12	1.229	0.02931	0.862004	rs17513503	9	SLC25A46	9396	intergenic	2.909	7	9	15	1	1	0
5:110111291:A:G	rs562327905	5	110111291	G	A	0.07174	1.791e-12	1.23	0.02934	0.861708	rs17513503	9	SLC25A46	10433	intergenic	0.358	NA	14	15	0	1	0
5:110118624:A:G	rs147424607	5	110118624	G	A	0.07174	2.105e-12	1.229	0.02935	0.861708	rs17513503	9	SLC25A46	17766	intergenic	3.98	7	14	15	0	1	0
5:110119707:A:G	rs9765550	5	110119707	G	A	0.07181	3.307e-12	1.227	0.02935	0.862617	rs17513503	9	SLC25A46	18849	intergenic	0.342	6	14	15	0	1	0
5:110122932:A:C	rs72774811	5	110122932	A	C	0.08202	5.053e-12	1.212	0.0278	0.734512	rs17513503	9	SLC25A46	22074	intergenic	8.754	7	5	15	0	1	0
5:110140893:A:T	rs6875083	5	110140893	T	A	0.1526	2.075e-14	1.18	0.02162	1	rs6875083	9	SLC25A46	40035	intergenic	0.465	6	9	15	0	1	0
5:110146446:C:G	rs17513503	5	110146446	C	G	0.07384	1.057e-13	1.24	0.02893	1	rs17513503	9	SLC25A46	45588	intergenic	9.733	5	9	15	0	1	0
5:110147602:A:C	rs76828682	5	110147602	A	C	0.08515	4.591e-13	1.218	0.0273	0.857575	rs17513503	9	SLC25A46	46744	intergenic	0.237	7	9	15	0	1	0
5:110160312:G:GT	rs532019667	5	110160312	G	GT	0.08631	2.524e-11	1.204	0.02782	0.796534	rs17513503	9	SLC25A46	59454	intergenic	8.058	NA	9	9	0	1	0
5:110161579:C:T	rs72774824	5	110161579	T	C	0.09276	1.462e-12	1.205	0.02632	0.776862	rs17513503	9	SLC25A46	60721	intergenic	8.421	7	9	9	0	1	0
5:110161801:G:GT	rs148350127	5	110161801	G	GT	0.08598	9.931e-12	1.204	0.02726	0.843465	rs17513503	9	SLC25A46	60943	intergenic	1.036	NA	9	9	0	1	0
5:110165995:C:G	rs6869477	5	110165995	C	G	0.09278	3.011e-12	1.202	0.02633	0.776778	rs17513503	9	SLC25A46	65137	intergenic	1.206	7	9	15	0	1	0
5:110168043:A:C	rs72774831	5	110168043	C	A	0.08181	1.008e-12	1.219	0.02772	0.895294	rs17513503	9	SLC25A46	67185	intergenic	9.66	6	7	15	0	1	0
5:110171171:A:G	rs138346600	5	110171171	G	A	0.09264	4.043e-12	1.201	0.02636	0.776244	rs17513503	9	SLC25A46	70313	intergenic	0.817	6	9	15	0	1	0
5:110175048:A:G	rs7729730	5	110175048	A	G	0.09257	7.459e-12	1.198	0.02637	0.779736	rs17513503	9	CTD-2026D23.1	68934	intergenic	3.022	6	5	15	0	1	0
5:110176774:G:T	rs72774897	5	110176774	T	G	0.09294	4.497e-12	1.2	0.02632	0.777005	rs17513503	9	CTD-2026D23.1	67208	intergenic	2.342	5	5	15	0	1	0
5:110178519:C:T	rs72774898	5	110178519	C	T	0.08166	3.995e-12	1.213	0.02778	0.89981	rs17513503	9	CTD-2026D23.1	65463	intergenic	2.618	6	5	15	0	1	0
5:110178910:G:T	rs6890286	5	110178910	T	G	0.08668	1.468e-11	1.201	0.02719	0.841147	rs17513503	9	CTD-2026D23.1	65072	intergenic	3.068	6	5	15	0	1	0
5:110181237:G:T	rs10447257	5	110181237	T	G	0.08479	2.427e-11	1.201	0.02748	0.82893	rs17513503	9	CTD-2026D23.1	62745	intergenic	1.11	5	5	15	0	1	0
5:110182071:A:C	rs1870072	5	110182071	A	C	0.09117	1.084e-11	1.198	0.0266	0.763585	rs17513503	9	CTD-2026D23.1	61911	intergenic	9.198	NA	5	15	0	1	0
5:110182720:A:T	rs72774901	5	110182720	T	A	0.07356	5.444e-12	1.223	0.02915	0.968507	rs17513503	9	CTD-2026D23.1	61262	intergenic	5.87	7	5	15	0	1	0
5:110183117:A:G	rs72776704	5	110183117	A	G	0.08432	3.66e-11	1.2	0.02755	0.830278	rs17513503	9	CTD-2026D23.1	60865	intergenic	13.1	6	5	15	0	1	0
5:110183699:A:G	rs7736241	5	110183699	G	A	0.08445	3.875e-11	1.2	0.02754	0.829152	rs17513503	9	CTD-2026D23.1	60283	intergenic	2.255	7	5	15	0	1	0
5:110183740:C:T	rs7718121	5	110183740	T	C	0.09096	1.432e-11	1.197	0.02664	0.763832	rs17513503	9	CTD-2026D23.1	60242	intergenic	4.523	6	5	15	0	1	0
5:110185815:A:T	rs12189101	5	110185815	T	A	0.09067	2.398e-11	1.195	0.02671	0.766032	rs17513503	9	CTD-2026D23.1	58167	intergenic	3.031	6	5	15	0	1	0
5:110189471:A:G	rs7712806	5	110189471	A	G	0.09047	4.541e-11	1.193	0.02678	0.76563	rs17513503	9	CTD-2026D23.1	54511	intergenic	1.565	5	2	15	0	1	0
5:110191122:A:G	rs56067754	5	110191122	A	G	0.0907	3.518e-11	1.194	0.02678	0.761941	rs17513503	9	CTD-2026D23.1	52860	intergenic	0.181	6	5	15	0	1	0
5:110191481:C:T	rs17514103	5	110191481	T	C	0.09062	3.103e-11	1.195	0.02678	0.76144	rs17513503	9	CTD-2026D23.1	52501	intergenic	5.007	7	5	15	0	1	0
5:110192234:A:T	rs72776709	5	110192234	A	T	0.08241	3.388e-11	1.204	0.02803	0.708159	rs17513503	9	CTD-2026D23.1	51748	intergenic	3.65	7	5	15	0	1	0
5:110198114:C:T	rs6893213	5	110198114	C	T	0.07946	6.268e-12	1.215	0.02828	0.880088	rs17513503	9	CTD-2026D23.1	45868	intergenic	1.807	6	9	15	0	1	0
5:110202896:C:G	rs17514409	5	110202896	G	C	0.08421	5.892e-11	1.199	0.02772	0.824501	rs17513503	9	CTD-2026D23.1	41086	intergenic	1.858	6	9	15	0	1	0
5:110203177:A:C	rs7720905	5	110203177	A	C	0.0906	1.698e-11	1.198	0.02683	0.760412	rs17513503	9	CTD-2026D23.1	40805	intergenic	2.948	6	9	15	0	1	0
5:110207942:C:T	rs75603410	5	110207942	T	C	0.0904	2.75e-11	1.196	0.02687	0.75878	rs17513503	9	CTD-2026D23.1	36040	intergenic	2.931	7	5	15	0	1	0
5:110209271:C:G	rs72776721	5	110209271	G	C	0.07286	2.326e-11	1.218	0.02946	0.964966	rs17513503	9	CTD-2026D23.1	34711	intergenic	5.777	7	7	15	0	1	0
5:110210302:A:G	rs72776723	5	110210302	G	A	0.08997	1.118e-10	1.19	0.02697	0.761086	rs17513503	9	CTD-2026D23.1	33680	intergenic	0.28	5	5	15	0	1	1
5:110212129:A:T	rs72776725	5	110212129	T	A	0.07902	1.459e-11	1.211	0.02839	0.88217	rs17513503	9	CTD-2026D23.1	31853	intergenic	0.026	6	5	15	0	1	0
5:110212468:C:T	rs6883953	5	110212468	T	C	0.09013	7.959e-11	1.191	0.02694	0.761095	rs17513503	9	CTD-2026D23.1	31514	intergenic	0.582	7	5	15	0	1	0
5:110213511:C:G	rs9784725	5	110213511	G	C	0.1678	9.086e-12	1.154	0.02101	0.682008	rs6875083	9	CTD-2026D23.1	30471	intergenic	1.205	7	5	15	0	1	0
5:110401872:C:T	rs1837253	5	110401872	C	T	0.2575	4.238e-18	0.8489	0.01889	1	rs1837253	9	TSLP	3887	intergenic	0.92	2b	5	14	1	1	0
5:110404862:G:T	rs113418941	5	110404862	G	T	0.0355	1.26e-08	1.256	0.0401	1	rs113418941	9	TSLP	897	upstream	0.131	5	5	13	1	0	0
5:110409067:C:G	rs2289277	5	110409067	C	G	0.431	7.822e-14	0.8853	0.0163	1	rs2289277	9	TSLP	0	UTR5	3.174	2b	1	10	1	1	0
5:110411158:C:T	rs113250505	5	110411158	T	C	0.03636	4.222e-08	1.244	0.0398	0.962945	rs113418941	9	TSLP	0	intronic	1.919	2b	2	14	1	0	1
5:110423367:A:G	rs146292788	5	110423367	G	A	0.3002	2.019e-08	0.9046	0.01787	0.779271	rs10491424	9	CTC-551A13.2	0	ncRNA_intronic	0.457	6	5	15	1	1	0
5:110425063:C:G	rs252716	5	110425063	G	C	0.437	1.79e-15	1.137	0.01616	1	rs252716	9	CTC-551A13.2	0	ncRNA_intronic	0.256	6	5	15	1	1	0
5:110425994:C:G	rs138965792	5	110425994	C	G	0.03493	9.335e-09	0.7536	0.04925	0.992412	rs139671781	9	CTC-551A13.2	0	ncRNA_intronic	0.412	5	5	15	1	1	0
5:110426007:C:G	rs142206761	5	110426007	G	C	0.03498	8.565e-09	0.7531	0.04925	0.992422	rs139671781	9	CTC-551A13.2	0	ncRNA_intronic	0.397	5	5	15	1	1	0
5:110426482:A:G	rs139671781	5	110426482	G	A	0.03569	6.093e-10	0.7372	0.04927	1	rs139671781	9	CTC-551A13.2	0	ncRNA_intronic	1.161	7	5	15	1	1	0
5:110432276:A:C	rs149205188	5	110432276	C	A	0.03544	1.652e-09	0.7427	0.04934	0.97758	rs139671781	9	WDR36	0	intronic	1.195	4	4	5	1	1	0
5:110448313:A:G	rs12521169	5	110448313	G	A	0.3061	2.887e-08	0.9065	0.01769	0.796399	rs10491424	9	WDR36	0	intronic	2.754	6	4	5	1	1	0
5:110452223:A:G	rs12518884	5	110452223	A	G	0.3575	2.984e-11	0.8934	0.01696	0.997401	rs10491424	9	WDR36	0	intronic	2.757	6	4	5	1	1	0
5:110453806:C:T	rs10491424	5	110453806	T	C	0.3574	1.804e-11	0.8922	0.01697	1	rs10491424	9	WDR36	0	intronic	2.986	NA	4	4	1	1	0
5:110455266:A:G	rs12522383	5	110455266	G	A	0.3072	4.75e-08	0.9079	0.01769	0.800431	rs10491424	9	WDR36	0	intronic	1.052	6	4	4	1	1	0
5:110455357:A:T	rs12514810	5	110455357	T	A	0.3053	3.539e-08	0.9069	0.01773	0.795099	rs10491424	9	WDR36	0	intronic	5.059	6	4	4	1	1	0
5:110460747:A:T	rs7722241	5	110460747	T	A	0.3565	2.539e-11	0.893	0.01697	0.995669	rs10491424	9	WDR36	0	intronic	4.885	5	4	5	1	1	1
5:110462230:A:G	rs4530809	5	110462230	A	G	0.3563	3.754e-11	0.8938	0.01697	0.995888	rs10491424	9	WDR36	0	intronic	5.364	6	4	4	1	1	0
5:110470994:A:G	rs6594500	5	110470994	G	A	0.4	9.243e-10	1.106	0.01645	0.853557	rs252716	9	WDR36	4793	intergenic	7.205	5	5	15	1	1	0
5:110471615:C:G	rs72784258	5	110471615	G	C	0.3968	1.267e-08	1.099	0.01653	0.831458	rs252716	9	WDR36	5414	intergenic	0.947	7	5	15	1	1	0
5:110471791:C:G	rs73786772	5	110471791	C	G	0.3305	2.053e-11	1.122	0.01711	0.63135	rs252716	9	WDR36	5590	intergenic	5.812	4	5	15	1	1	1
5:110484879:C:G	rs153258	5	110484879	C	G	0.3629	1.186e-08	0.9074	0.01704	1	rs153258	9	AC010468.3	6062	intergenic	0.434	7	14	15	0	1	0
5:110485574:C:T	rs91068	5	110485574	T	C	0.363	1.349e-08	0.9077	0.01704	0.998899	rs153258	9	AC010468.3	5367	intergenic	12.21	NA	14	15	0	1	0
5:110490848:G:T	rs252868	5	110490848	T	G	0.3108	7.637e-09	1.105	0.01721	0.70737	rs148074515	9	AC010468.3	93	downstream	0.047	NA	5	15	0	1	0
5:110490882:A:G	rs187562	5	110490882	G	A	0.3087	4.705e-09	1.106	0.01724	0.713951	rs148074515	9	AC010468.3	59	downstream	4.273	NA	5	15	0	1	0
5:110491339:T:TTGAAG	rs777357267	5	110491339	T	TTGAAG	0.3057	1.116e-08	1.105	0.01741	0.711814	rs148074515	9	AC010468.3	0	ncRNA_intronic	1.212	NA	5	15	0	1	0
5:110491379:A:G	rs252872	5	110491379	A	G	0.3075	6.293e-09	1.106	0.0173	0.720562	rs148074515	9	AC010468.3	00:00:00	ncRNA_intronic	3.741	NA	5	15	0	1	0
5:110494282:A:C	rs151800	5	110494282	A	C	0.2717	1.396e-11	1.127	0.01772	0.901365	rs148074515	9	AC010468.3	2431	intergenic	1.265	5	5	15	0	1	0
5:110494709:A:G	rs460501	5	110494709	G	A	0.2702	1.076e-11	1.128	0.01775	0.909831	rs148074515	9	AC010468.3	2858	intergenic	1.782	6	5	15	0	1	0
5:110501609:G:T	rs72784292	5	110501609	G	T	0.03789	4.036e-09	0.7596	0.04674	0.655191	rs139671781	9	AC010468.3	9758	intergenic	0.612	NA	5	15	0	1	0
5:110504703:C:T	rs72784300	5	110504703	C	T	0.03835	9.57e-09	0.7672	0.04619	0.651974	rs139671781	9	AC010468.3	12852	intergenic	5.925	6	5	15	0	1	0
5:110510536:C:T	rs244511	5	110510536	T	C	0.2706	1.211e-11	1.128	0.01777	0.925129	rs148074515	9	AC010468.1	17387	intergenic	4.406	6	13	15	0	1	0
5:110513127:C:T	rs244509	5	110513127	T	C	0.2707	1.441e-11	1.128	0.01778	0.924632	rs148074515	9	AC010468.1	14796	intergenic	1.194	7	9	15	0	1	0
5:110514586:A:G	rs464408	5	110514586	A	G	0.3078	9.699e-09	1.104	0.01725	0.779716	rs148074515	9	AC010468.1	13337	intergenic	1.481	7	13	15	0	1	0
5:110517819:A:G	rs10042573	5	110517819	A	G	0.2708	1.169e-11	1.128	0.0178	0.925744	rs148074515	9	AC010468.1	10104	intergenic	2.082	6	14	15	0	1	0
5:110517981:A:C	rs10037006	5	110517981	C	A	0.2703	1.661e-11	1.127	0.0178	0.923812	rs148074515	9	AC010468.1	9942	intergenic	0.983	7	14	15	0	1	0
5:110518158:A:C	rs10037582	5	110518158	C	A	0.2703	1.651e-11	1.127	0.01779	0.923812	rs148074515	9	AC010468.1	9765	intergenic	2.124	6	14	15	0	1	0
5:110542060:G:T	rs4400170	5	110542060	G	T	0.2695	4.093e-11	1.125	0.01784	0.926883	rs148074515	9	AC010468.1	13319	intergenic	0.239	7	5	15	0	1	0
5:110544004:C:T	rs252860	5	110544004	C	T	0.2694	1.337e-11	1.128	0.01784	0.928211	rs148074515	9	AC010468.1	15263	intergenic	1.815	NA	5	15	0	1	0
5:110546055:A:G	rs1870079	5	110546055	G	A	0.2691	2.401e-11	1.127	0.01787	0.927538	rs148074515	9	CAMK4	13295	intergenic	4.937	5	5	15	0	1	0
5:110547876:A:C	rs10055333	5	110547876	C	A	0.2694	1.461e-11	1.128	0.01786	0.929251	rs148074515	9	CAMK4	11474	intergenic	2.009	6	5	15	0	1	0
5:110549925:C:T	rs1864119	5	110549925	T	C	0.2694	1.566e-11	1.128	0.01785	0.929338	rs148074515	9	CAMK4	9425	intergenic	0.243	NA	5	15	1	1	1
5:110551113:C:T	rs4957934	5	110551113	C	T	0.2681	2.424e-11	1.127	0.01791	0.931475	rs148074515	9	CAMK4	8237	intergenic	1.162	7	5	15	1	1	0
5:110558064:A:G	rs2162893	5	110558064	G	A	0.3875	2.98e-13	1.127	0.01641	1	rs2162893	9	CAMK4	1286	intergenic	0.532	NA	5	15	1	1	0
5:110558882:A:G	rs1457114	5	110558882	G	A	0.4081	1.69e-10	1.11	0.0164	0.913358	rs2162893	9	CAMK4	468	upstream	8.651	5	2	15	1	1	0
5:110560707:A:G	rs62376847	5	110560707	A	G	0.2648	4.44e-11	1.127	0.01809	0.994262	rs148074515	9	CAMK4	0	intronic	8.733	5	1	1	1	1	0
5:110561160:C:CT	5:110561160_CT_C	5	110561160	CT	C	0.2651	2.198e-12	1.136	0.01815	0.998913	rs148074515	9	CAMK4	0	intronic	0.586	NA	1	1	1	1	0
5:110561455:A:C	rs1551566	5	110561455	C	A	0.2647	3.373e-11	1.127	0.0181	0.994261	rs148074515	9	CAMK4	0	intronic	1.146	NA	1	14	1	1	0
5:110561639:A:G	rs1551565	5	110561639	A	G	0.2646	4.4e-11	1.127	0.01811	0.99426	rs148074515	9	CAMK4	0	intronic	3.14	NA	1	14	1	1	0
5:110562219:A:G	rs62376848	5	110562219	G	A	0.2652	1.656e-11	1.13	0.0181	0.994251	rs148074515	9	CAMK4	0	intronic	4.98	7	1	14	1	1	0
5:110562330:G:T	rs62376849	5	110562330	G	T	0.2649	1.341e-11	1.13	0.0181	0.995078	rs148074515	9	CAMK4	0	intronic	0.392	5	1	14	1	1	1
5:110562500:C:T	rs727922	5	110562500	T	C	0.2648	1.602e-11	1.13	0.0181	0.995074	rs148074515	9	CAMK4	0	intronic	2.476	4	1	14	1	1	1
5:110562604:A:G	rs727923	5	110562604	A	G	0.2649	1.319e-11	1.13	0.0181	0.995074	rs148074515	9	CAMK4	0	intronic	1.64	1f	1	14	1	1	0
5:110563254:C:T	rs62376850	5	110563254	C	T	0.2646	1.507e-11	1.13	0.01811	0.99506	rs148074515	9	CAMK4	0	intronic	1.118	4	1	14	1	1	1
5:110563642:A:T	rs62376851	5	110563642	A	T	0.2645	1.744e-11	1.13	0.01812	0.994789	rs148074515	9	CAMK4	0	intronic	17.53	2b	1	15	1	1	1
5:110564273:A:G	rs72793573	5	110564273	G	A	0.2641	1.276e-11	1.131	0.01812	0.994509	rs148074515	9	CAMK4	0	intronic	0.588	6	1	15	1	1	0
5:110564345:T:TA	rs148074515	5	110564345	T	TA	0.2643	2.172e-12	1.137	0.01823	1	rs148074515	9	CAMK4	00:00:00	intronic	1.811	NA	1	15	1	1	0
5:110566521:A:T	rs10073038	5	110566521	A	T	0.4341	8.696e-11	1.112	0.01636	0.675881	rs2162893	9	CAMK4	00:00:00	intronic	1.193	5	1	15	1	1	1
5:110567598:C:T	rs1457115	5	110567598	C	T	0.4625	1.584e-11	1.115	0.01614	0.722765	rs6875225	9	CAMK4	0	intronic	11.73	NA	2	15	1	1	0
5:110568929:C:T	rs6875225	5	110568929	T	C	0.4554	1.866e-10	0.9016	0.01626	1	rs6875225	9	CAMK4	0	intronic	2.218	2b	1	15	1	1	1
5:110576081:C:T	rs1469442	5	110576081	T	C	0.4551	1.509e-09	0.9064	0.01626	0.996111	rs6875225	9	CAMK4	0	intronic	1.809	NA	5	15	1	1	0
5:110578380:C:T	rs56858603	5	110578380	C	T	0.2615	4.085e-11	1.128	0.0182	0.734587	rs148074515	9	CAMK4	0	intronic	2.487	6	4	15	1	1	1
5:110585627:C:T	rs712645	5	110585627	T	C	0.4511	1.169e-09	0.906	0.01623	0.980334	rs6875225	9	CAMK4	0	intronic	1.858	NA	5	15	1	1	0
5:110590759:T:TA	5:110590759_TA_T	5	110590759	TA	T	0.4633	7.18e-10	1.105	0.01624	0.678262	rs6875225	9	CAMK4	0	intronic	0.918	NA	2	15	1	1	0
5:110593702:C:G	rs433306	5	110593702	C	G	0.4873	1.813e-08	1.095	0.01604	0.604777	rs6875225	9	CAMK4	0	intronic	1.439	7	1	15	1	1	0
5:110596492:C:G	rs11742977	5	110596492	C	G	0.4258	3.546e-08	0.914	0.01632	0.881295	rs6875225	9	CAMK4	0	intronic	1.054	7	5	15	1	1	0
5:110601723:A:T	rs1644496	5	110601723	A	T	0.4896	6.213e-09	1.098	0.01604	0.612512	rs6875225	9	CAMK4:AC010468.2	00:00:00	ncRNA_exonic	3.753	7	5	15	1	1	0
5:110604319:A:T	rs1650789	5	110604319	T	A	0.4882	2.924e-08	1.093	0.01604	0.61517	rs6875225	9	CAMK4:AC010468.2	00:00:00	ncRNA_intronic	9.835	7	4	15	1	1	0
5:110610960:C:G	rs402420	5	110610960	C	G	0.3729	4.484e-08	0.9121	0.01682	0.698567	rs6875225	9	CAMK4	0	intronic	0.128	7	5	15	1	1	0
5:110622991:A:T	rs366982	5	110622991	T	A	0.0837	1.128e-11	1.203	0.02719	1	rs366982	9	CAMK4:CTC-499J9.1	00:00:00	ncRNA_intronic	1.381	7	5	15	1	1	0
5:110627268:A:G	rs426599	5	110627268	A	G	0.07602	2.045e-09	1.187	0.02856	0.735541	rs366982	9	CAMK4:CTC-499J9.1	00:00:00	ncRNA_intronic	2.164	NA	4	15	1	1	0
5:110627836:A:G	rs394140	5	110627836	G	A	0.07512	3.399e-09	1.184	0.02857	0.744651	rs366982	9	CAMK4:CTC-499J9.1	00:00:00	ncRNA_intronic	6.128	NA	4	15	1	1	0
5:110647199:A:C	rs2921537	5	110647199	C	A	0.09976	4.452e-08	1.152	0.02589	0.815893	rs394300	9	CAMK4	0	intronic	3.728	NA	5	15	1	1	0
5:110648181:C:G	rs827563	5	110648181	C	G	0.1002	3.619e-08	1.152	0.02576	0.81898	rs394300	9	CAMK4	0	intronic	0.091	6	5	15	1	1	0
5:110650924:C:T	rs383938	5	110650924	C	T	0.1004	4.267e-08	1.151	0.02562	0.840226	rs394300	9	CAMK4	0	intronic	5.781	NA	5	15	1	1	0
5:110655337:A:G	rs306081	5	110655337	A	G	0.1163	1.581e-08	1.146	0.02408	0.99658	rs394300	9	CAMK4	0	intronic	0.707	NA	5	15	1	1	0
5:110657707:A:G	rs306075	5	110657707	A	G	0.1167	1.983e-08	1.145	0.02406	0.996597	rs394300	9	CAMK4	0	intronic	0.207	NA	4	15	1	1	0
5:110659864:A:C	rs418915	5	110659864	C	A	0.117	6.846e-09	1.149	0.024	0.998064	rs394300	9	CAMK4	0	intronic	2.559	NA	5	15	1	1	0
5:110660774:A:G	rs392241	5	110660774	A	G	0.117	6.968e-09	1.149	0.02399	0.997585	rs394300	9	CAMK4	0	intronic	1.558	NA	5	15	1	1	0
5:110660876:C:G	rs583295	5	110660876	C	G	0.117	7.75e-09	1.149	0.02399	0.997585	rs394300	9	CAMK4	0	intronic	1.327	6	5	15	1	1	0
5:110661466:C:G	rs420153	5	110661466	G	C	0.1167	1.206e-08	1.147	0.02403	0.995652	rs394300	9	CAMK4	0	intronic	2.065	7	5	15	1	1	0
5:110661768:A:G	rs419429	5	110661768	G	A	0.1167	1.386e-08	1.146	0.02404	0.996137	rs394300	9	CAMK4	0	intronic	4.561	NA	5	15	1	1	0
5:110662078:A:C	rs444580	5	110662078	C	A	0.1167	1.158e-08	1.147	0.02404	0.996137	rs394300	9	CAMK4	0	intronic	5.263	NA	5	15	1	1	0
5:110664836:C:T	rs432970	5	110664836	C	T	0.1172	8.851e-09	1.148	0.02398	0.998067	rs394300	9	CAMK4	0	intronic	0.847	7	5	15	1	1	0
5:110665004:A:G	rs394300	5	110665004	G	A	0.1173	5.806e-09	1.15	0.02396	1	rs394300	9	CAMK4	0	intronic	1.159	6	5	15	1	1	0
5:110665766:A:G	rs414183	5	110665766	A	G	0.1171	8.866e-09	1.148	0.02397	0.998553	rs394300	9	CAMK4	0	intronic	1.771	7	5	15	1	1	0
5:110665790:A:C	rs2913713	5	110665790	C	A	0.1172	7.915e-09	1.148	0.02397	0.998067	rs394300	9	CAMK4	0	intronic	1.333	6	5	15	1	0	0
5:110668052:A:T	rs383521	5	110668052	T	A	0.1168	6.396e-09	1.149	0.02399	0.994688	rs394300	9	CAMK4	0	intronic	2.743	7	5	15	1	1	0
5:110672963:G:T	rs380411	5	110672963	T	G	0.1171	7.575e-09	1.149	0.02397	0.998552	rs394300	9	CAMK4	0	intronic	2.58	NA	5	15	1	1	1
5:110673268:A:C	rs366725	5	110673268	A	C	0.1171	1.173e-08	1.147	0.02398	0.998552	rs394300	9	CAMK4	0	intronic	2.219	NA	5	15	1	1	0
5:110673523:C:T	rs370516	5	110673523	T	C	0.1173	7.218e-09	1.149	0.02395	0.999517	rs394300	9	CAMK4	0	intronic	0.915	NA	5	15	1	1	0
5:110673554:A:G	rs448924	5	110673554	A	G	0.1171	8.918e-09	1.148	0.02398	0.998552	rs394300	9	CAMK4	0	intronic	0.447	NA	5	15	1	1	0
5:110674743:A:G	rs452123	5	110674743	G	A	0.1167	8.047e-09	1.149	0.02402	0.99517	rs394300	9	CAMK4	0	intronic	9.248	6	5	15	1	1	0
5:110676710:A:T	rs436530	5	110676710	T	A	0.117	8.738e-09	1.148	0.02398	0.996139	rs394300	9	CAMK4	0	intronic	9.479	7	5	15	1	0	0
5:110677243:A:T	rs2910275	5	110677243	T	A	0.117	8.913e-09	1.148	0.02398	0.996139	rs394300	9	CAMK4	0	intronic	2.327	6	5	15	1	1	0
5:110677390:C:T	rs864869	5	110677390	C	T	0.117	6.504e-09	1.149	0.02398	0.996139	rs394300	9	CAMK4	0	intronic	2.558	NA	5	15	1	1	0
5:110677604:A:G	rs415322	5	110677604	A	G	0.117	8.913e-09	1.148	0.02398	0.996139	rs394300	9	CAMK4	0	intronic	0.325	6	5	15	1	1	0
5:110678260:A:AT	rs60572721	5	110678260	AT	A	0.1197	6.102e-09	1.15	0.024	0.973675	rs394300	9	CAMK4	0	intronic	0.64	NA	5	15	1	0	0
5:110678636:C:G	rs449987	5	110678636	G	C	0.117	8.168e-09	1.148	0.02397	0.995656	rs394300	9	CAMK4	0	intronic	0.731	6	5	15	1	1	0
5:110679557:T:TAA	5:110679557_TAA_T	5	110679557	T	TAA	0.1096	2.226e-08	1.149	0.02479	0.984404	rs394300	9	CAMK4	0	intronic	0.33	NA	4	15	1	0	0
5:110679657:C:G	rs446176	5	110679657	G	C	0.1168	1.129e-08	1.147	0.02399	0.994203	rs394300	9	CAMK4	0	intronic	9.387	5	4	15	1	1	0
5:110680094:T:TTA	5:110680094_TTA_T	5	110680094	T	TTA	0.1171	8.617e-09	1.148	0.02399	0.99228	rs394300	9	CAMK4	0	intronic	1.355	NA	4	15	1	0	0
5:110680426:A:G	rs385568	5	110680426	A	G	0.117	7.332e-09	1.149	0.02398	0.996139	rs394300	9	CAMK4	0	intronic	2.846	NA	4	15	1	1	0
5:110680681:A:G	rs376593	5	110680681	A	G	0.1168	1.018e-08	1.147	0.024	0.994687	rs394300	9	CAMK4	0	intronic	1.512	NA	4	15	1	1	0
5:110682296:C:T	rs405719	5	110682296	C	T	0.1168	9.486e-09	1.148	0.024	0.993725	rs394300	9	CAMK4	0	intronic	3.974	7	4	15	1	1	0
5:110682390:G:T	rs405964	5	110682390	G	T	0.1168	9.483e-09	1.148	0.024	0.993725	rs394300	9	CAMK4	0	intronic	5.735	5	4	15	1	1	1
5:110683076:A:G	rs390262	5	110683076	A	G	0.1169	1.213e-08	1.147	0.024	0.993725	rs394300	9	CAMK4	0	intronic	9.339	5	4	15	1	1	0
5:110684487:A:G	rs422558	5	110684487	A	G	0.1169	8.964e-09	1.148	0.024	0.993727	rs394300	9	CAMK4	0	intronic	6.483	NA	4	15	1	1	0
5:110684986:A:T	rs451081	5	110684986	A	T	0.1169	1.211e-08	1.147	0.024	0.993727	rs394300	9	CAMK4	0	intronic	2.95	7	4	15	1	1	0
5:110685217:C:G	rs394103	5	110685217	G	C	0.1168	9.887e-09	1.148	0.02401	0.993725	rs394300	9	CAMK4	0	intronic	3.457	6	5	15	1	1	0
5:110686063:C:T	rs653677	5	110686063	T	C	0.1168	1.197e-08	1.147	0.02402	0.992764	rs394300	9	CAMK4	0	intronic	0.127	NA	4	15	1	1	0
5:110686229:C:T	rs434256	5	110686229	T	C	0.1168	1.596e-08	1.145	0.02401	0.992763	rs394300	9	CAMK4	0	intronic	0.751	NA	4	15	1	1	0
5:110686375:A:G	rs396640	5	110686375	A	G	0.1168	1.195e-08	1.147	0.02402	0.992764	rs394300	9	CAMK4	0	intronic	0.07	NA	4	15	1	1	0
5:110687511:A:G	rs433714	5	110687511	A	G	0.1167	1.102e-08	1.147	0.02403	0.993245	rs394300	9	CAMK4	0	intronic	1.187	NA	4	15	1	1	0
5:110688064:A:AT	rs67037909	5	110688064	AT	A	0.1165	1.335e-08	1.147	0.02408	0.991761	rs394300	9	CAMK4	00:00:00	intronic	3.121	NA	4	15	1	0	0
5:110688246:C:T	rs534608	5	110688246	C	T	0.1166	1.387e-08	1.146	0.02405	0.993241	rs394300	9	CAMK4	00:00:00	intronic	3.08	NA	4	15	1	1	0
5:110689722:A:G	rs387551	5	110689722	A	G	0.1168	9.828e-09	1.148	0.02402	0.993721	rs394300	9	CAMK4	00:00:00	intronic	2.636	NA	5	15	1	0	0
5:110690563:C:G	rs376880	5	110690563	C	G	0.1167	1.075e-08	1.147	0.02403	0.993718	rs394300	9	CAMK4	00:00:00	intronic	0.189	4	4	15	1	1	0
5:110690705:A:G	rs427696	5	110690705	A	G	0.1167	1.083e-08	1.147	0.02403	0.993718	rs394300	9	CAMK4	00:00:00	intronic	1.16	NA	4	15	1	1	0
5:110691049:A:T	rs434488	5	110691049	A	T	0.1167	1.074e-08	1.147	0.02401	0.993718	rs394300	9	CAMK4	00:00:00	intronic	14.91	7	5	15	1	1	0
5:110693256:C:CAG	rs11471632	5	110693256	CAG	C	0.1175	9.216e-09	1.148	0.02398	0.986514	rs394300	9	CAMK4	00:00:00	intronic	0.649	NA	4	15	1	0	0
5:110694012:C:T	rs365212	5	110694012	C	T	0.1172	1.035e-08	1.147	0.02398	0.987481	rs394300	9	CAMK4	00:00:00	intronic	0.364	7	5	15	1	1	0
5:110694420:A:G	rs489931	5	110694420	G	A	0.1172	1.053e-08	1.147	0.02398	0.987481	rs394300	9	CAMK4	0	intronic	0.124	6	5	15	1	1	0
5:110694513:C:T	rs429605	5	110694513	T	C	0.1172	1.055e-08	1.147	0.02398	0.987481	rs394300	9	CAMK4	0	intronic	0.325	6	5	15	1	1	0
5:110694941:A:ACG	rs537307232	5	110694941	ACG	A	0.1207	1.048e-08	1.146	0.02381	0.958179	rs394300	9	CAMK4	0	intronic	0.818	NA	5	15	1	0	0
5:110695262:A:T	rs538760689	5	110695262	T	A	0.1181	8.84e-09	1.148	0.02394	0.98078	rs394300	9	CAMK4	0	intronic	5.322	NA	5	15	1	0	0
5:110695264:A:AC	rs573731487	5	110695264	AC	A	0.1181	8.84e-09	1.148	0.02394	0.98078	rs394300	9	CAMK4	0	intronic	3.693	NA	5	15	1	0	0
5:110695291:A:C	rs7706446	5	110695291	C	A	0.1174	7.946e-09	1.148	0.02399	0.986968	rs394300	9	CAMK4	0	intronic	6.406	6	5	15	1	1	0
5:110696396:A:G	rs1644494	5	110696396	G	A	0.1173	1.048e-08	1.147	0.02397	0.987484	rs394300	9	CAMK4	0	intronic	2.2	NA	5	15	1	0	0
5:110697574:A:G	rs438640	5	110697574	A	G	0.1173	1.11e-08	1.147	0.02397	0.987484	rs394300	9	CAMK4	0	intronic	0.725	6	5	15	1	1	0
5:110697605:A:G	rs438729	5	110697605	A	G	0.1173	9.947e-09	1.147	0.02397	0.987465	rs394300	9	CAMK4	0	intronic	8.248	6	5	15	1	1	0
5:110697666:C:T	rs399654	5	110697666	C	T	0.1173	9.673e-09	1.147	0.02398	0.987003	rs394300	9	CAMK4	0	intronic	0.248	6	5	15	1	1	0
5:110698738:A:G	rs306069	5	110698738	G	A	0.1164	1.646e-08	1.145	0.02406	0.977845	rs394300	9	CAMK4	0	intronic	0.489	NA	4	15	1	1	0
5:110698975:A:G	rs306070	5	110698975	A	G	0.1162	1.541e-08	1.146	0.02405	0.976883	rs394300	9	CAMK4	0	intronic	3.382	6	4	15	1	1	0
5:110699108:A:G	rs306071	5	110699108	A	G	0.1162	1.531e-08	1.146	0.02407	0.976884	rs394300	9	CAMK4	0	intronic	2.122	6	4	15	1	1	0
5:110699904:T:TA	rs35669560	5	110699904	TA	T	0.1164	1.888e-08	1.145	0.0241	0.976826	rs394300	9	CAMK4	0	intronic	2.171	NA	4	15	1	0	0
5:110700419:C:T	rs306072	5	110700419	C	T	0.1162	1.437e-08	1.146	0.02406	0.976883	rs394300	9	CAMK4	0	intronic	3.13	6	4	15	1	1	0
5:110700723:C:T	rs306073	5	110700723	C	T	0.1164	1.362e-08	1.146	0.02405	0.974934	rs394300	9	CAMK4	0	intronic	3.771	NA	4	15	1	1	0
5:110701219:T:TAA	rs766987240	5	110701219	T	TAA	0.1161	1.709e-08	1.146	0.02412	0.976803	rs394300	9	CAMK4	0	intronic	1.163	NA	4	15	1	0	0
5:110701527:C:T	rs450315	5	110701527	T	C	0.1162	1.43e-08	1.146	0.02406	0.976884	rs394300	9	CAMK4	0	intronic	1.11	NA	4	15	1	1	0
5:110702607:C:T	rs388944	5	110702607	C	T	0.1163	1.139e-08	1.147	0.02405	0.975453	rs394300	9	CAMK4	0	intronic	0.277	NA	4	15	1	1	0
5:110702871:A:C	rs439701	5	110702871	C	A	0.1163	1.481e-08	1.146	0.02406	0.97641	rs394300	9	CAMK4	0	intronic	6.327	NA	4	15	1	1	1
5:110703217:A:G	rs410856	5	110703217	G	A	0.1162	1.542e-08	1.146	0.02408	0.976884	rs394300	9	CAMK4	0	intronic	0.901	NA	4	15	1	1	1
5:110703347:A:G	rs369406	5	110703347	G	A	0.1164	1.078e-08	1.147	0.02405	0.975934	rs394300	9	CAMK4	0	intronic	6.428	NA	4	15	1	1	0
5:110703718:A:G	rs438178	5	110703718	A	G	0.1165	1.675e-08	1.145	0.02405	0.975452	rs394300	9	CAMK4	0	intronic	3.373	NA	4	15	1	1	0
5:110704660:A:G	rs436759	5	110704660	A	G	0.1175	3.383e-08	1.142	0.02401	0.964056	rs394300	9	CAMK4	0	intronic	1.184	NA	5	15	1	1	0
5:110705055:A:G	rs522829	5	110705055	G	A	0.1177	2.943e-08	1.142	0.02398	0.964095	rs394300	9	CAMK4	0	intronic	0.164	6	5	15	1	1	0
5:110706258:A:C	rs445304	5	110706258	A	C	0.1179	3.263e-08	1.142	0.02399	0.962693	rs394300	9	CAMK4	0	intronic	0.427	NA	4	15	1	1	0
5:110706317:A:G	rs393071	5	110706317	G	A	0.1178	2.685e-08	1.143	0.024	0.962225	rs394300	9	CAMK4	0	intronic	0.742	NA	4	15	1	1	0
5:110706849:A:G	rs395693	5	110706849	G	A	0.1179	2.925e-08	1.142	0.02398	0.961758	rs394300	9	CAMK4	0	intronic	4.393	NA	4	15	1	1	0
5:110706877:A:G	rs435141	5	110706877	G	A	0.1179	3.406e-08	1.142	0.02398	0.961288	rs394300	9	CAMK4	0	intronic	0.292	NA	4	15	1	1	0
5:110707492:A:C	rs436175	5	110707492	A	C	0.1177	3.744e-08	1.141	0.024	0.962641	rs394300	9	CAMK4	0	intronic	1.103	NA	4	15	1	1	0
5:110707987:A:G	rs424940	5	110707987	A	G	0.1181	3.139e-08	1.142	0.02395	0.958978	rs394300	9	CAMK4	0	intronic	0.283	NA	4	15	1	1	0
5:110708199:A:G	rs441470	5	110708199	A	G	0.1181	3.145e-08	1.142	0.02395	0.958978	rs394300	9	CAMK4	0	intronic	8.86	NA	4	15	1	1	0
5:110709056:A:C	rs306065	5	110709056	A	C	0.1181	3.158e-08	1.142	0.02395	0.958978	rs394300	9	CAMK4	0	intronic	4.881	7	5	15	1	1	0
5:110709273:A:G	rs172584	5	110709273	A	G	0.1182	2.517e-08	1.143	0.02396	0.958517	rs394300	9	CAMK4	0	intronic	2.329	7	5	15	1	1	0
5:110709545:A:T	rs306066	5	110709545	A	T	0.1181	2.707e-08	1.142	0.02396	0.958979	rs394300	9	CAMK4	0	intronic	0.494	6	5	15	1	1	0
5:110710360:C:G	rs306067	5	110710360	C	G	0.1181	2.905e-08	1.142	0.02397	0.958979	rs394300	9	CAMK4	0	intronic	2.624	6	4	15	1	1	0
5:110710699:A:AG	rs5870446	5	110710699	AG	A	0.1176	3.723e-08	1.141	0.02404	0.964032	rs394300	9	CAMK4	0	intronic	4.975	NA	4	15	1	0	0
5:110710983:A:C	rs306068	5	110710983	A	C	0.1181	3.166e-08	1.142	0.02395	0.958978	rs394300	9	CAMK4	0	intronic	4.71	6	4	15	1	1	0
5:110712491:A:G	rs306129	5	110712491	G	A	0.1159	1.941e-08	1.145	0.02411	0.979772	rs394300	9	CAMK4	0	intronic	0.866	6	4	15	1	1	0
5:110713157:A:G	rs306127	5	110713157	G	A	0.116	2.125e-08	1.145	0.02409	0.978344	rs394300	9	CAMK4	00:00:00	intronic	10.61	NA	4	15	1	1	1
5:110713610:A:G	rs306126	5	110713610	G	A	0.116	2.142e-08	1.144	0.02409	0.978344	rs394300	9	CAMK4	0	intronic	0.837	NA	4	15	1	1	0
5:110714697:A:ACT	rs10639537	5	110714697	ACT	A	0.116	1.939e-08	1.145	0.0241	0.978342	rs394300	9	CAMK4	0	intronic	1.592	NA	4	15	1	0	0
5:110714846:G:T	rs306125	5	110714846	G	T	0.1159	2.377e-08	1.144	0.02411	0.977387	rs394300	9	CAMK4	0	intronic	6.086	NA	4	15	1	1	0
5:110715126:G:T	rs306124	5	110715126	G	T	0.1159	2.397e-08	1.144	0.0241	0.977387	rs394300	9	CAMK4	0	intronic	5.873	NA	4	15	1	1	0
5:110715978:G:T	rs393664	5	110715978	T	G	0.1162	1.906e-08	1.145	0.02407	0.97594	rs394300	9	CAMK4	0	intronic	2.837	NA	5	15	1	1	0
5:110715983:A:C	rs417794	5	110715983	A	C	0.1162	1.906e-08	1.145	0.02407	0.97594	rs394300	9	CAMK4	0	intronic	0.41	NA	5	15	1	1	0
5:110716709:C:T	rs306123	5	110716709	C	T	0.1159	1.682e-08	1.146	0.0241	0.977866	rs394300	9	CAMK4	0	intronic	4.607	NA	4	15	1	1	1
5:110716802:A:C	rs306122	5	110716802	A	C	0.1162	1.906e-08	1.145	0.02407	0.97594	rs394300	9	CAMK4	0	intronic	0.108	NA	4	15	1	1	0
5:110717235:A:G	rs306121	5	110717235	A	G	0.116	2.143e-08	1.144	0.02409	0.978344	rs394300	9	CAMK4	0	intronic	0.9	NA	4	15	1	1	0
5:110717636:G:GTAAAGGT	rs5870447	5	110717636	GTAAAGGT	G	0.1163	1.525e-08	1.146	0.02408	0.977359	rs394300	9	CAMK4	0	intronic	1.069	NA	4	15	1	0	0
5:110718279:A:G	rs306118	5	110718279	G	A	0.1154	1.006e-08	1.148	0.02415	0.975863	rs394300	9	CAMK4	0	intronic	1.559	NA	4	15	1	1	0
5:110718314:A:C	rs395772	5	110718314	A	C	0.1156	1.276e-08	1.147	0.02413	0.976368	rs394300	9	CAMK4	0	intronic	0.624	NA	4	15	1	1	0
5:110718319:G:T	rs370201	5	110718319	T	G	0.1154	1.006e-08	1.148	0.02415	0.975863	rs394300	9	CAMK4	0	intronic	0.652	NA	4	15	1	1	0
5:110719500:A:C	rs306117	5	110719500	A	C	0.1163	1.987e-08	1.145	0.02407	0.974997	rs394300	9	CAMK4	0	intronic	0.407	NA	4	15	1	1	1
5:110719642:A:C	rs167377	5	110719642	A	C	0.1163	1.658e-08	1.146	0.02407	0.974995	rs394300	9	CAMK4	0	intronic	0.326	NA	4	15	1	1	1
5:110721340:C:T	rs306115	5	110721340	C	T	0.116	4.035e-08	1.142	0.02412	0.97739	rs394300	9	CAMK4	0	intronic	1.258	NA	4	15	1	1	0
5:110721490:C:T	rs306114	5	110721490	T	C	0.116	2.048e-08	1.145	0.02411	0.977391	rs394300	9	CAMK4	0	intronic	0.096	NA	4	15	1	1	0
5:110721535:A:G	rs306113	5	110721535	A	G	0.116	2.262e-08	1.144	0.02409	0.97739	rs394300	9	CAMK4	0	intronic	2.662	NA	4	15	1	1	0
5:110721565:A:G	rs306112	5	110721565	A	G	0.116	2.262e-08	1.144	0.02409	0.97739	rs394300	9	CAMK4	0	intronic	0.281	NA	4	15	1	1	0
5:110721822:A:G	rs306111	5	110721822	G	A	0.1162	1.105e-08	1.147	0.02407	0.975949	rs394300	9	CAMK4	0	intronic	4.451	NA	4	15	1	1	0
5:110722395:A:G	rs306110	5	110722395	G	A	0.116	3.132e-08	1.143	0.02412	0.977391	rs394300	9	CAMK4	0	intronic	4.657	NA	2	15	1	1	1
5:110723360:A:T	rs306109	5	110723360	A	T	0.116	1.855e-08	1.145	0.0241	0.977391	rs394300	9	CAMK4	0	intronic	0.087	5	2	15	1	1	0
5:110723381:A:G	rs306108	5	110723381	A	G	0.116	2.254e-08	1.144	0.02409	0.97739	rs394300	9	CAMK4	0	intronic	5.877	NA	2	15	1	1	0
5:110724451:A:T	rs2900054	5	110724451	A	T	0.116	2.257e-08	1.144	0.02409	0.97739	rs394300	9	CAMK4	0	intronic	3.803	7	4	15	1	1	0
5:110724587:A:G	rs4957944	5	110724587	G	A	0.116	3.019e-08	1.143	0.02411	0.975951	rs394300	9	CAMK4	0	intronic	6.033	7	4	15	1	1	0
5:110724741:A:T	rs1366179	5	110724741	T	A	0.116	2.248e-08	1.144	0.02409	0.97739	rs394300	9	CAMK4	0	intronic	3.874	7	4	15	1	1	0
5:110725845:A:G	rs406223	5	110725845	A	G	0.116	1.867e-08	1.145	0.0241	0.977391	rs394300	9	CAMK4	0	intronic	5.128	7	4	15	1	1	0
5:110726034:A:G	rs437150	5	110726034	A	G	0.1164	1.678e-08	1.145	0.02406	0.973571	rs394300	9	CAMK4	0	intronic	0.191	6	4	15	1	1	0
5:110726316:C:T	rs376992	5	110726316	T	C	0.1163	1.999e-08	1.145	0.02407	0.974997	rs394300	9	CAMK4	0	intronic	8.86	NA	4	15	1	1	0
5:110726649:A:G	rs371112	5	110726649	G	A	0.1162	1.823e-08	1.145	0.02408	0.974041	rs394300	9	CAMK4	0	intronic	2.746	NA	4	15	1	1	0
5:110726810:C:T	rs368893	5	110726810	T	C	0.1162	2.195e-08	1.144	0.02408	0.97404	rs394300	9	CAMK4	0	intronic	0.459	NA	4	15	1	1	0
5:110727100:G:T	rs412005	5	110727100	G	T	0.1159	2.075e-08	1.145	0.02411	0.976434	rs394300	9	CAMK4	0	intronic	1.651	NA	4	15	1	1	0
5:110727753:A:AT	rs139266637	5	110727753	AT	A	0.1158	2.269e-08	1.144	0.02411	0.977359	rs394300	9	CAMK4	0	intronic	1.478	NA	4	15	1	0	0
5:110728617:A:T	rs396835	5	110728617	T	A	0.1162	2.215e-08	1.144	0.02408	0.97404	rs394300	9	CAMK4	0	intronic	3.302	7	4	15	1	1	0
5:110728762:A:G	rs417264	5	110728762	A	G	0.1162	2.215e-08	1.144	0.02408	0.97404	rs394300	9	CAMK4	0	intronic	7.201	NA	4	15	1	1	0
5:110729172:A:G	rs410393	5	110729172	A	G	0.1161	1.762e-08	1.145	0.02408	0.974033	rs394300	9	CAMK4	0	intronic	2.718	NA	4	15	1	1	0
5:110730557:C:T	rs523389	5	110730557	T	C	0.116	1.428e-08	1.146	0.02411	0.974001	rs394300	9	CAMK4	0	intronic	2.592	4	4	15	1	1	0
5:110731996:G:T	rs462206	5	110731996	G	T	0.1153	3.145e-08	1.143	0.02422	0.976256	rs394300	9	CAMK4	0	intronic	0.439	7	4	15	1	1	0
5:110733077:C:T	rs467422	5	110733077	T	C	0.1155	3.293e-08	1.143	0.02422	0.973819	rs394300	9	CAMK4	0	intronic	0.32	6	4	15	1	1	0
5:110733405:A:C	rs1660934	5	110733405	A	C	0.1155	3.467e-08	1.143	0.02424	0.973819	rs394300	9	CAMK4	0	intronic	1.033	NA	4	15	1	1	0
5:110733514:A:T	rs365486	5	110733514	A	T	0.1155	3.255e-08	1.143	0.02422	0.973819	rs394300	9	CAMK4	0	intronic	3.656	6	4	15	1	1	0
5:110733862:C:T	rs464421	5	110733862	C	T	0.1154	3.044e-08	1.144	0.02425	0.973803	rs394300	9	CAMK4	0	intronic	7.369	4	4	15	1	1	0
5:110734814:C:G	rs459266	5	110734814	C	G	0.1152	3.301e-08	1.143	0.02425	0.971337	rs394300	9	CAMK4	0	intronic	3.148	7	4	15	1	1	0
5:110735488:C:T	rs307548	5	110735488	T	C	0.1152	3.153e-08	1.143	0.02423	0.971371	rs394300	9	CAMK4	0	intronic	0.554	NA	4	15	1	1	0
5:110737228:C:CA	rs11409512	5	110737228	CA	C	0.1151	2.325e-08	1.145	0.02429	0.974574	rs394300	9	CAMK4	0	intronic	2.273	NA	4	15	1	0	0
5:110737426:A:G	rs306095	5	110737426	A	G	0.1153	2.981e-08	1.144	0.02423	0.97138	rs394300	9	CAMK4	0	intronic	2.4	NA	4	15	1	1	0
5:110737812:C:G	rs306096	5	110737812	C	G	0.1152	3.19e-08	1.144	0.02425	0.971363	rs394300	9	CAMK4	0	intronic	1.606	4	4	15	1	1	0
5:110738641:A:G	rs306097	5	110738641	A	G	0.1155	2.833e-08	1.144	0.0242	0.971369	rs394300	9	CAMK4	0	intronic	2.972	NA	4	15	1	1	0
5:110742238:C:T	rs6594509	5	110742238	T	C	0.1155	4.496e-08	1.142	0.02424	0.97184	rs394300	9	CAMK4	0	intronic	4.135	6	4	15	1	1	0
5:110742438:A:G	rs6892625	5	110742438	A	G	0.1155	4.408e-08	1.142	0.02424	0.97184	rs394300	9	CAMK4	0	intronic	2.166	7	4	15	1	1	0
5:110742818:A:G	rs527339	5	110742818	G	A	0.1155	3.99e-08	1.142	0.02424	0.971357	rs394300	9	CAMK4	0	intronic	0.094	NA	4	15	1	1	0
5:110743175:A:G	rs152882	5	110743175	A	G	0.1153	3.712e-08	1.143	0.02426	0.9723	rs394300	9	CAMK4	0	intronic	1.384	NA	4	15	1	1	0
5:110744823:C:T	rs160098	5	110744823	C	T	0.114	4.989e-08	1.143	0.02446	0.971594	rs394300	9	CAMK4	0	intronic	2.359	NA	4	15	1	1	0
5:131881605:C:G	rs2706401	5	131881605	G	C	0.1992	1.986e-17	1.18	0.01945	0.963487	rs61096033	10	IL5	0	intronic	0.166	7	13	15	1	1	0
5:131884873:A:G	rs2078392	5	131884873	G	A	0.1979	7.378e-17	1.177	0.01953	0.965764	rs61096033	10	IL5	0	intronic	0.493	NA	14	15	1	1	0
5:131885240:C:G	rs12652920	5	131885240	G	C	0.1967	3.054e-17	1.18	0.01956	0.974237	rs61096033	10	IL5	0	intronic	5.272	5	13	15	1	1	0
5:131885730:T:TTA	5:131885730_TTA_T	5	131885730	TTA	T	0.1999	4.067e-17	1.178	0.01952	0.957586	rs61096033	10	IL5	0	intronic	1.768	NA	14	15	1	1	0
5:131887986:A:C	rs1986009	5	131887986	C	A	0.1901	2.632e-16	1.176	0.01983	0.936224	rs61096033	10	IL5	0	intronic	0.228	6	5	15	1	1	0
5:131895743:T:TAC	rs143575412	5	131895743	T	TAC	0.2086	2.673e-15	1.167	0.01958	0.78711	rs61096033	10	RAD50	0	intronic	1.75	NA	4	5	1	0	0
5:131895849:C:T	rs2706338	5	131895849	C	T	0.1931	5.833e-17	1.179	0.01967	0.996108	rs61096033	10	RAD50	0	intronic	0.02	7	4	5	1	1	0
5:131897171:C:CA	rs61096033	5	131897171	C	CA	0.1926	1.086e-17	1.183	0.01967	1	rs61096033	10	RAD50	0	intronic	4.887	NA	4	5	1	1	0
5:131900597:A:G	rs62383710	5	131900597	G	A	0.1874	3.722e-16	1.175	0.01983	0.947088	rs61096033	10	RAD50	0	intronic	1.621	7	4	4	1	1	0
5:131901497:G:T	rs2299015	5	131901497	T	G	0.1913	5.407e-17	1.179	0.01968	0.92439	rs61096033	10	RAD50	0	intronic	1.543	NA	4	4	1	1	0
5:131907190:C:G	rs56668723	5	131907190	C	G	0.1873	5.924e-16	1.174	0.01983	0.946111	rs61096033	10	RAD50	0	intronic	2.839	7	4	5	1	1	0
5:131908112:A:T	rs58760622	5	131908112	A	T	0.1855	2.642e-16	1.177	0.01991	0.954216	rs61096033	10	RAD50	0	intronic	3.052	6	4	5	1	1	0
5:131909795:A:G	rs62383714	5	131909795	G	A	0.1912	6.917e-17	1.179	0.01968	0.924015	rs61096033	10	RAD50	0	intronic	10.27	7	4	5	1	1	0
5:131912558:C:CTGTT	5:131912558_CTGTT_C	5	131912558	CTGTT	C	0.1879	3.177e-16	1.176	0.01984	0.945888	rs61096033	10	RAD50	0	intronic	7.835	NA	4	4	1	1	0
5:131915213:A:G	rs17166050	5	131915213	G	A	0.1913	5.381e-17	1.179	0.01968	0.923696	rs61096033	10	RAD50	0	intronic	1.574	NA	4	5	1	1	0
5:131916918:C:G	rs2299013	5	131916918	G	C	0.1912	7.445e-17	1.178	0.01969	0.921577	rs61096033	10	RAD50	0	intronic	0.048	6	4	5	1	1	0
5:131918444:G:T	rs2252775	5	131918444	T	G	0.1912	5.41e-17	1.179	0.01969	0.923619	rs61096033	10	RAD50	0	intronic	0.212	NA	4	5	1	1	0
5:131918997:T:TA	5:131918997_TA_T	5	131918997	TA	T	0.1875	1.978e-16	1.177	0.01984	0.945722	rs61096033	10	RAD50	0	intronic	7.163	NA	4	5	1	1	0
5:131920230:A:G	rs62383715	5	131920230	G	A	0.1885	3.391e-17	1.182	0.01981	0.921176	rs61096033	10	RAD50	0	intronic	2.767	7	4	5	1	1	0
5:131920550:C:G	rs55982201	5	131920550	C	G	0.1918	9.736e-17	1.178	0.01967	0.91995	rs61096033	10	RAD50	0	intronic	0.468	6	4	5	1	1	0
5:131921885:C:T	rs60490216	5	131921885	T	C	0.1917	7.119e-17	1.178	0.01967	0.921807	rs61096033	10	RAD50	0	intronic	3.473	5	4	5	1	1	0
5:131925174:A:C	rs56798121	5	131925174	A	C	0.1913	1.193e-16	1.177	0.01969	0.920734	rs61096033	10	RAD50	0	intronic	1.957	5	4	5	1	1	0
5:131928039:C:T	rs10463893	5	131928039	T	C	0.1871	5.187e-16	1.175	0.01985	0.947682	rs61096033	10	RAD50	0	intronic	3.754	6	4	5	1	1	0
5:131929594:G:T	rs2897443	5	131929594	G	T	0.1873	4.116e-16	1.175	0.01984	0.946382	rs61096033	10	RAD50	0	intronic	6.142	NA	4	4	1	1	0
5:131932753:A:G	rs17622991	5	131932753	G	A	0.1948	1.019e-15	1.17	0.0196	0.902612	rs61096033	10	RAD50	0	intronic	2.097	5	4	4	1	1	0
5:131932979:A:T	rs62383750	5	131932979	T	A	0.1942	1.403e-15	1.17	0.01962	0.904018	rs61096033	10	RAD50	0	intronic	4.556	7	4	4	1	1	0
5:131933907:C:T	rs10463894	5	131933907	T	C	0.1876	3.554e-16	1.176	0.01984	0.945764	rs61096033	10	RAD50	0	intronic	2.331	6	4	4	1	1	0
5:131939904:G:T	rs12187537	5	131939904	T	G	0.1854	2.549e-16	1.177	0.01993	0.955787	rs61096033	10	RAD50	0	intronic	4.378	5	2	4	1	1	0
5:131943688:A:G	rs11749376	5	131943688	A	G	0.1871	5.25e-16	1.175	0.01985	0.947667	rs61096033	10	RAD50	0	intronic	5.301	7	4	5	1	1	0
5:131945735:A:G	rs115911400	5	131945735	A	G	0.188	8.793e-16	1.173	0.01985	0.944368	rs61096033	10	RAD50	0	intronic	2.421	6	4	5	1	1	0
5:131945745:G:T	rs59568225	5	131945745	T	G	0.1906	1.977e-15	1.172	0.01996	0.941945	rs61096033	10	RAD50	0	intronic	11.49	6	4	5	1	1	0
5:131948891:A:G	rs10520114	5	131948891	A	G	0.1874	4.708e-16	1.175	0.01984	0.947019	rs61096033	10	RAD50	0	intronic	1.138	NA	4	5	1	1	1
5:131951996:C:T	rs2301713	5	131951996	T	C	0.1924	7.081e-17	1.178	0.01965	0.916477	rs61096033	10	RAD50	0	intronic	6.916	6	4	4	1	1	0
5:131952398:A:G	rs6894017	5	131952398	G	A	0.1933	9.036e-17	1.178	0.01965	0.914188	rs61096033	10	RAD50	0	intronic	11.49	7	4	4	1	1	0
5:131953304:A:AAG	5:131953304_AAG_A	5	131953304	AAG	A	0.1913	2.377e-17	1.182	0.0197	0.921842	rs61096033	10	RAD50	0	intronic	2.501	NA	4	5	1	1	0
5:131953427:C:T	rs7449456	5	131953427	C	T	0.1924	3.43e-17	1.18	0.01964	0.917578	rs61096033	10	RAD50	0	intronic	3.567	7	4	5	1	1	0
5:131955114:C:CAG	5:131955114_CAG_C	5	131955114	CAG	C	0.1911	1.08e-16	1.178	0.01972	0.923632	rs61096033	10	RAD50	0	intronic	1.654	NA	4	4	1	1	0
5:131955818:C:T	rs60156285	5	131955818	C	T	0.183	1.359e-15	1.174	0.02004	0.893254	rs61096033	10	RAD50	0	intronic	4.713	7	4	5	1	1	0
5:131961067:C:T	rs6873732	5	131961067	C	T	0.1931	9.084e-17	1.177	0.01964	0.914513	rs61096033	10	RAD50	0	intronic	0.669	7	4	5	1	1	0
5:131961149:A:G	rs6874184	5	131961149	G	A	0.193	8.893e-17	1.178	0.01964	0.914199	rs61096033	10	RAD50	0	intronic	0.967	7	4	5	1	1	0
5:131961849:C:T	rs62383757	5	131961849	C	T	0.1913	1.826e-16	1.176	0.0197	0.923946	rs61096033	10	RAD50	0	intronic	1.207	7	4	5	1	1	0
5:131961970:C:T	rs62383758	5	131961970	C	T	0.1913	1.797e-16	1.176	0.0197	0.923637	rs61096033	10	RAD50	0	intronic	1.799	6	4	5	1	1	0
5:131962436:C:CTG	5:131962436_CTG_C	5	131962436	CTG	C	0.1912	1.144e-16	1.177	0.01971	0.923614	rs61096033	10	RAD50	0	intronic	1.046	NA	4	5	1	1	0
5:131965109:C:T	rs3798135	5	131965109	C	T	0.1935	1.733e-16	1.176	0.01963	0.912431	rs61096033	10	RAD50	0	intronic	0.49	NA	2	5	1	1	0
5:131965179:A:G	rs3798134	5	131965179	G	A	0.1935	1.919e-16	1.175	0.01963	0.912431	rs61096033	10	RAD50	0	intronic	7.073	NA	2	5	1	1	0
5:131965606:C:T	rs56183820	5	131965606	C	T	0.1915	2.879e-16	1.175	0.0197	0.922435	rs61096033	10	RAD50	0	intronic	5.242	3a	4	5	1	1	0
5:131966973:A:G	rs6873897	5	131966973	G	A	0.1922	5.951e-16	1.173	0.01969	0.919062	rs61096033	10	RAD50:AC004041.2	00:00:00	ncRNA_intronic	1.557	7	4	5	1	1	0
5:131966988:G:T	rs12332204	5	131966988	T	G	0.1936	1.239e-16	1.176	0.01963	0.912129	rs61096033	10	RAD50:AC004041.2	00:00:00	ncRNA_intronic	2.81	5	4	5	1	1	0
5:131967540:A:G	rs62385260	5	131967540	G	A	0.1897	1.609e-16	1.177	0.01977	0.930496	rs61096033	10	RAD50:AC004041.2	00:00:00	ncRNA_intronic	0.601	6	4	5	1	1	0
5:131968609:A:G	rs6596087	5	131968609	G	A	0.1936	1.632e-16	1.176	0.01963	0.911827	rs61096033	10	RAD50:AC004041.2	00:00:00	ncRNA_intronic	8.458	6	4	5	1	1	0
5:131968945:C:T	rs6866095	5	131968945	T	C	0.1936	1.733e-16	1.176	0.01963	0.911823	rs61096033	10	RAD50:AC004041.2	00:00:00	ncRNA_intronic	1.974	7	4	5	1	1	0
5:131969279:G:T	rs10052993	5	131969279	G	T	0.1923	2.398e-16	1.176	0.01973	0.909913	rs61096033	10	RAD50:AC004041.2	00:00:00	ncRNA_intronic	0.064	6	4	5	1	0	0
5:131969594:A:AT	5:131969594_AT_A	5	131969594	AT	A	0.1939	3.338e-16	1.174	0.01971	0.912666	rs61096033	10	RAD50:AC004041.2	00:00:00	ncRNA_intronic	1.607	NA	4	5	1	0	0
5:131969874:C:T	rs6871536	5	131969874	T	C	0.1934	1.71e-16	1.176	0.01963	0.912754	rs61096033	10	RAD50:AC004041.2	00:00:00	ncRNA_intronic	2.122	7	4	5	1	1	0
5:131971902:C:T	rs12653750	5	131971902	C	T	0.1917	3.253e-16	1.174	0.01969	0.920035	rs61096033	10	RAD50:AC004041.2	00:00:00	ncRNA_intronic	0.356	2b	3	5	1	1	1
5:131973204:C:CT	rs11420290	5	131973204	C	CT	0.1939	3.082e-16	1.174	0.01964	0.907941	rs61096033	10	RAD50:AC004041.2	00:00:00	ncRNA_intronic	12.07	NA	4	4	1	1	0
5:131973221:C:CTT	5:131973221_CTT_C	5	131973221	CTT	C	0.1952	9.317e-17	1.177	0.0196	0.900123	rs61096033	10	RAD50:AC004041.2	00:00:00	ncRNA_intronic	0.893	NA	4	4	1	1	0
5:131973382:A:G	rs6872131	5	131973382	A	G	0.1935	2.086e-16	1.175	0.01962	0.909684	rs61096033	10	RAD50:AC004041.2	00:00:00	ncRNA_intronic	2.954	5	4	4	1	1	0
5:131974063:A:T	rs7737470	5	131974063	T	A	0.1922	7.361e-16	1.172	0.01968	0.916012	rs61096033	10	RAD50:AC004041.2	00:00:00	ncRNA_intronic	3.204	5	4	4	1	1	0
5:131974177:A:AC	5:131974177_AC_A	5	131974177	AC	A	0.1915	4.787e-16	1.173	0.0197	0.918733	rs61096033	10	RAD50:AC004041.2	00:00:00	ncRNA_intronic	1.463	NA	4	4	1	1	0
5:131977127:C:T	rs2240032	5	131977127	C	T	0.1905	7.68e-16	1.172	0.01974	0.915286	rs61096033	10	RAD50:AC004041.2	00:00:00	ncRNA_intronic	0.589	3a	3	4	1	1	0
5:131982123:A:T	rs62385261	5	131982123	T	A	0.1917	1e-15	1.172	0.01979	0.911238	rs61096033	10	AC004041.2	0	ncRNA_intronic	6.073	7	4	5	1	1	0
5:131982371:C:T	rs62385262	5	131982371	C	T	0.1909	1.362e-15	1.172	0.01982	0.915609	rs61096033	10	AC004041.2	0	ncRNA_intronic	0.226	5	4	5	1	1	0
5:131982515:A:T	rs60632435	5	131982515	T	A	0.1917	1.178e-15	1.172	0.0198	0.911234	rs61096033	10	AC004041.2	0	ncRNA_intronic	2.335	4	4	5	1	1	1
5:131983426:A:G	rs7700346	5	131983426	G	A	0.1825	1.553e-14	1.168	0.02018	0.84434	rs61096033	10	AC004041.2	0	ncRNA_intronic	0.399	2b	5	15	1	1	1
5:131984058:A:G	rs2158177	5	131984058	A	G	0.1819	2.066e-14	1.167	0.0202	0.85506	rs61096033	10	AC004041.2	0	ncRNA_intronic	10.54	5	5	9	1	1	0
5:131985990:A:T	rs77143352	5	131985990	A	T	0.178	1.456e-14	1.17	0.02044	0.844935	rs61096033	10	AC004041.2	0	ncRNA_intronic	0.037	6	5	15	1	1	0
5:131986925:A:T	rs72797378	5	131986925	A	T	0.1813	2.134e-14	1.167	0.02024	0.854011	rs61096033	10	AC004041.2	0	ncRNA_intronic	0.078	6	5	14	1	1	0
5:131990380:C:CA	rs59482112	5	131990380	C	CA	0.1866	1.636e-17	1.188	0.0202	0.894625	rs61096033	10	AC004041.2	0	ncRNA_intronic	4.052	NA	5	14	1	1	0
5:131991085:C:T	rs12188917	5	131991085	T	C	0.1863	1.422e-17	1.188	0.02024	0.888823	rs61096033	10	AC004041.2	0	ncRNA_intronic	3.301	6	5	13	1	1	0
5:131991656:C:T	rs67006560	5	131991656	C	T	0.1715	8.48e-15	1.175	0.0208	0.815516	rs61096033	10	AC004041.2	0	ncRNA_intronic	2.355	4	1	11	1	1	0
5:131991881:C:T	rs115008099	5	131991881	C	T	0.1662	1.703e-15	1.182	0.02104	0.814668	rs61096033	10	AC004041.2	0	ncRNA_intronic	0.931	2b	1	10	1	1	0
5:131992409:A:C	rs1881457	5	131992409	A	C	0.177	4.973e-15	1.174	0.02055	0.83613	rs61096033	10	AC004041.2:IL13	00:00:00	ncRNA_intronic	10.91	3a	1	11	1	1	0
5:131992809:C:T	rs1800925	5	131992809	C	T	0.1774	4.771e-15	1.175	0.02054	0.837458	rs61096033	10	AC004041.2:IL13	00:00:00	ncRNA_intronic	4.549	2b	5	13	1	1	0
5:131995964:A:G	rs20541	5	131995964	G	A	0.1799	5.914e-12	1.149	0.02014	1	rs20541	10	AC004041.2:IL13	00:00:00	exonic	0.019	3a	5	14	1	1	0
5:132034588:A:C	rs10455052	5	132034588	C	A	0.1269	4.918e-08	1.135	0.0233	0.997278	rs2299010	10	AC004237.1:KIF3A	00:00:00	ncRNA_intronic	2.127	7	4	5	1	1	0
5:132042740:C:T	rs2299010	5	132042740	T	C	0.1273	2.592e-08	1.138	0.02321	1	rs2299010	10	AC004237.1:KIF3A	00:00:00	ncRNA_intronic	0.946	NA	4	5	1	1	0
5:132043032:A:G	rs2299007	5	132043032	A	G	0.1273	2.595e-08	1.138	0.02321	1	rs2299010	10	AC004237.1:KIF3A	00:00:00	ncRNA_intronic	21	NA	4	5	1	1	0
6:29820047:C:T	rs2508050	6	29820047	T	C	0.08555	3.188e-09	1.174	0.02711	0.650462	rs2735102	11	MICF	92	downstream	0.205	NA	5	14	0	1	0
6:29824827:A:G	rs1611664	6	29824827	A	G	0.08553	3.29e-09	1.174	0.02711	0.650351	rs2735102	11	MICF	4558	intergenic	2.627	6	13	14	0	0	0
6:29830529:C:G	rs2517829	6	29830529	C	G	0.08555	3.29e-09	1.174	0.02711	0.650462	rs2735102	11	MICF	1928-02-02	intergenic	3.214	6	13	14	0	1	0
6:29832908:A:G	rs2975032	6	29832908	A	G	0.08555	3.018e-09	1.174	0.0271	0.650462	rs2735102	11	MICF	12639	intergenic	5.885	NA	5	14	0	1	0
6:29833794:T:TA	rs79096800	6	29833794	T	TA	0.1206	2.921e-10	1.159	0.02347	0.960132	rs2735102	11	MICF	13525	intergenic	1.113	NA	5	14	0	0	0
6:29833948:C:T	rs2734973	6	29833948	C	T	0.1206	2.933e-10	1.159	0.02347	0.960132	rs2735102	11	MICF	13679	intergenic	0.433	NA	5	14	0	1	0
6:29839268:C:T	rs886398	6	29839268	C	T	0.08545	3.345e-09	1.174	0.02711	0.649647	rs2735102	11	HCG4P7	15802	intergenic	0.427	NA	5	15	0	1	0
6:29840146:C:T	rs1611646	6	29840146	T	C	0.1206	2.875e-10	1.16	0.02347	0.960132	rs2735102	11	HCG4P7	14924	intergenic	12.15	6	5	15	0	1	0
6:29841072:C:T	rs1611650	6	29841072	C	T	0.1206	2.894e-10	1.159	0.02347	0.960132	rs2735102	11	HCG4P7	13998	intergenic	8.047	7	5	15	0	1	0
6:29841483:C:G	rs1611652	6	29841483	G	C	0.1206	2.9e-10	1.159	0.02347	0.960132	rs2735102	11	HCG4P7	13587	intergenic	0.758	7	5	15	0	1	1
6:29841505:A:T	rs80311704	6	29841505	T	A	0.1206	2.9e-10	1.159	0.02347	0.960132	rs2735102	11	HCG4P7	13565	intergenic	13.56	7	5	15	0	1	1
6:29841926:G:T	rs1611655	6	29841926	T	G	0.08541	3.261e-09	1.174	0.02711	0.649536	rs2735102	11	HCG4P7	13144	intergenic	5.185	NA	5	15	0	1	0
6:29843355:G:T	rs374073440	6	29843355	T	G	0.122	3.355e-10	1.159	0.02356	0.957755	rs2735102	11	HCG4P7	11715	intergenic	7.095	6	5	15	0	0	0
6:29849619:G:T	rs2523809	6	29849619	G	T	0.1206	6.962e-10	1.156	0.0235	0.956868	rs2735102	11	HCG4P7	5451	intergenic	3.829	NA	5	15	0	1	0
6:29850183:A:G	rs2734958	6	29850183	G	A	0.1206	2.525e-10	1.16	0.02348	0.959665	rs2735102	11	HCG4P7	4887	intergenic	5.497	7	5	15	0	1	0
6:29850274:A:G	rs2523807	6	29850274	A	G	0.08532	7.604e-09	1.17	0.02723	0.648676	rs2735102	11	HCG4P7	4796	intergenic	6.483	NA	5	15	0	1	0
6:29857570:A:G	rs1611626	6	29857570	G	A	0.07944	3.777e-08	1.168	0.02821	0.957409	rs9260644	11	HLA-H	0	ncRNA_exonic	8.592	5	1	5	0	1	1
6:29857772:C:T	rs1611628	6	29857772	T	C	0.07942	3.693e-08	1.168	0.02821	0.957382	rs9260644	11	HLA-H	0	ncRNA_intronic	9.455	5	1	5	0	1	0
6:29860322:C:T	rs2517815	6	29860322	C	T	0.07842	4.014e-08	1.169	0.02852	0.960131	rs9260644	11	HLA-H	2062	intergenic	5.639	NA	4	15	0	1	0
6:29862903:A:G	rs1611554	6	29862903	A	G	0.07943	4.815e-08	1.167	0.02826	0.956664	rs9260644	11	HLA-T	1527	intergenic	13.04	NA	4	15	0	1	0
6:29868553:A:T	rs2517906	6	29868553	A	T	0.07825	3.354e-08	1.17	0.02849	0.960499	rs9260644	11	HLA-T	2989	intergenic	5.513	5	5	15	0	1	0
6:29869019:A:T	rs2517903	6	29869019	T	A	0.07824	3.347e-08	1.17	0.02849	0.9605	rs9260644	11	HLA-T	3455	intergenic	6.519	7	5	15	0	1	0
6:29891608:A:G	rs1611412	6	29891608	A	G	0.08173	4.141e-08	1.169	0.0284	0.947444	rs9260644	11	HCG4B	2151	intergenic	1.144	NA	5	15	0	1	0
6:29903990:C:T	rs9259969	6	29903990	C	T	0.1571	1.118e-08	1.13	0.02147	0.872662	rs2735102	11	HLA-U	1926	intergenic	0.894	7	5	15	0	1	0
6:29905433:T:TA	rs150634172	6	29905433	T	TA	0.1568	1.146e-08	1.13	0.02146	0.872732	rs2735102	11	HLA-U	3369	intergenic	0.743	NA	5	15	0	0	0
6:29912405:A:G	rs9260192	6	29912405	G	A	0.1073	2.847e-09	1.161	0.02511	0.961358	rs2735102	11	HLA-A	0	exonic	12	3a	1	3	0	0	1
6:29912925:A:G	rs2735102	6	29912925	A	G	0.1276	1.484e-10	1.162	0.02347	1	rs2735102	11	HLA-A	0	intronic	13.45	NA	2	3	0	1	0
6:29913956:C:T	rs2523955	6	29913956	C	T	0.1575	4.774e-08	1.125	0.02153	0.884264	rs2735102	11	HLA-A	294	downstream	8.988	NA	2	5	0	0	1
6:29914104:A:G	rs2523953	6	29914104	G	A	0.1581	1.805e-08	1.128	0.02138	0.880704	rs2735102	11	HLA-A	442	downstream	9.305	NA	2	5	0	1	1
6:29914548:C:T	rs2248151	6	29914548	C	T	0.1581	2.179e-08	1.127	0.02138	0.880704	rs2735102	11	HLA-A	886	downstream	0.517	NA	3	5	0	1	1
6:29914615:A:C	rs2248153	6	29914615	A	C	0.1581	2.344e-08	1.127	0.02139	0.880704	rs2735102	11	HLA-A	953	downstream	0.332	1d	3	5	0	1	1
6:29914833:G:T	rs2248158	6	29914833	G	T	0.1581	1.891e-08	1.128	0.02138	0.880704	rs2735102	11	HLA-A	1171	intergenic	3.746	4	3	5	0	1	1
6:29915587:A:T	rs9260252	6	29915587	A	T	0.07824	4.296e-08	1.168	0.02837	0.961946	rs9260644	11	HLA-A	1925	intergenic	4.791	3a	4	5	0	1	1
6:29915631:A:G	rs9260253	6	29915631	G	A	0.07845	4.786e-08	1.168	0.02837	0.962118	rs9260644	11	HLA-A	1969	intergenic	11.63	4	4	5	0	1	1
6:29915674:C:T	rs9260254	6	29915674	T	C	0.07845	4.786e-08	1.168	0.02837	0.962118	rs9260644	11	HLA-A	2012	intergenic	13.33	2b	4	5	0	1	1
6:29916174:A:G	rs9260289	6	29916174	G	A	0.07875	4.675e-08	1.167	0.02832	0.965472	rs9260644	11	HLA-A	2512	intergenic	12.82	4	4	5	0	1	1
6:29916764:C:T	rs9260306	6	29916764	C	T	0.0726	1.603e-08	1.179	0.0292	0.966506	rs9260644	11	HLA-A	3102	intergenic	7.791	4	4	4	0	1	1
6:29917446:G:T	rs2523952	6	29917446	T	G	0.07688	2.7e-08	1.172	0.0285	0.96881	rs9260644	11	HLA-A	3784	intergenic	6.383	NA	4	5	0	1	1
6:29917470:G:T	rs2523951	6	29917470	T	G	0.07788	3.45e-08	1.17	0.02843	0.968282	rs9260644	11	HLA-A	3808	intergenic	5.072	NA	4	5	0	1	1
6:29917535:A:C	rs114832186	6	29917535	C	A	0.07683	2.644e-08	1.172	0.0285	0.969588	rs9260644	11	HLA-A	3873	intergenic	8.761	7	4	5	0	1	1
6:29917591:G:T	rs2523949	6	29917591	T	G	0.07674	2.538e-08	1.172	0.02849	0.967998	rs9260644	11	HLA-A	3929	intergenic	5.179	NA	4	5	0	1	0
6:29917694:T:TGTAA	rs145051150	6	29917694	T	TGTAA	0.06949	2.365e-08	1.181	0.02987	0.95931	rs9260644	11	HLA-A	4032	intergenic	0.416	NA	4	5	0	1	1
6:29917783:A:T	rs9260367	6	29917783	T	A	0.07679	3.092e-08	1.171	0.02848	0.968813	rs9260644	11	HLA-A	4121	intergenic	9.691	4	4	5	0	1	1
6:29917810:C:T	rs9260369	6	29917810	T	C	0.07676	2.906e-08	1.171	0.02848	0.968794	rs9260644	11	HLA-A	4148	intergenic	4.392	4	4	5	0	1	1
6:29917974:C:G	rs9260374	6	29917974	C	G	0.07668	2.785e-08	1.172	0.0285	0.970353	rs9260644	11	HLA-A	4312	intergenic	2.533	3a	4	5	0	1	0
6:29917991:C:T	rs9260375	6	29917991	C	T	0.07675	2.824e-08	1.171	0.0285	0.970372	rs9260644	11	HLA-A	4329	intergenic	2.3	4	4	5	0	1	1
6:29918019:A:G	rs9260376	6	29918019	G	A	0.07779	3.35e-08	1.17	0.02843	0.970627	rs9260644	11	HLA-A	4357	intergenic	0.078	3a	4	5	0	1	1
6:29918102:C:T	rs9260378	6	29918102	T	C	0.07757	2.711e-08	1.171	0.02843	0.971333	rs9260644	11	HLA-A	4440	intergenic	3.369	4	4	5	0	1	0
6:29918124:C:T	rs9260379	6	29918124	C	T	0.07723	2.274e-08	1.172	0.02846	0.973593	rs9260644	11	HLA-A	4462	intergenic	5.515	4	4	5	0	1	0
6:29918141:C:T	rs9260380	6	29918141	T	C	0.07692	2.223e-08	1.173	0.02849	0.973455	rs9260644	11	HLA-A	4479	intergenic	2.116	5	4	5	0	1	1
6:29918198:G:T	rs9260382	6	29918198	G	T	0.07624	2.096e-08	1.174	0.02862	0.972444	rs9260644	11	HLA-A	4536	intergenic	7.249	6	4	5	0	1	1
6:29918219:C:T	rs9260383	6	29918219	C	T	0.07624	2.339e-08	1.173	0.02863	0.972444	rs9260644	11	HLA-A	4557	intergenic	7.996	7	4	5	0	1	0
6:29918236:A:G	rs9260384	6	29918236	G	A	0.0727	2.93e-08	1.177	0.02935	0.971587	rs9260644	11	HLA-A	4574	intergenic	11.19	7	4	5	0	1	0
6:29918284:C:T	rs9260386	6	29918284	T	C	0.06775	2.05e-08	1.186	0.03046	0.920619	rs9260644	11	HLA-A	4622	intergenic	9.767	6	4	5	0	1	0
6:29918579:C:T	rs3094673	6	29918579	C	T	0.06038	1.646e-08	1.2	0.03227	0.951424	rs9260644	11	HLA-A	4917	intergenic	8.715	NA	4	5	0	1	0
6:29918884:C:T	rs9260404	6	29918884	C	T	0.0792	3.481e-08	1.168	0.02819	0.959378	rs9260644	11	HLA-A	5222	intergenic	8.84	NA	4	5	0	1	0
6:29919219:A:C	rs9260432	6	29919219	C	A	0.07119	4.501e-08	1.177	0.02977	0.950231	rs9260644	11	HLA-W	5153	intergenic	6.737	5	5	5	0	1	0
6:29919257:G:T	rs9260433	6	29919257	T	G	0.07955	4.321e-08	1.167	0.02821	0.948862	rs9260644	11	HLA-W	5115	intergenic	5.306	5	5	5	0	1	0
6:29919479:C:T	rs9260446	6	29919479	C	T	0.07415	2.926e-08	1.174	0.029	0.958416	rs9260644	11	HLA-W	4893	intergenic	6.12	7	5	5	0	1	0
6:29920042:C:T	rs9260472	6	29920042	C	T	0.07895	2.922e-08	1.169	0.0282	0.960995	rs9260644	11	HLA-W	4330	intergenic	0.397	7	5	5	0	1	1
6:29920070:C:G	rs9260473	6	29920070	C	G	0.07321	2.381e-08	1.177	0.02923	0.962357	rs9260644	11	HLA-W	4302	intergenic	1.453	6	5	5	0	1	1
6:29921597:C:T	rs9260553	6	29921597	C	T	0.08029	4.652e-08	1.167	0.02831	0.950977	rs9260644	11	HLA-W	2775	intergenic	0.887	5	5	5	0	1	1
6:29921877:C:T	rs9260564	6	29921877	T	C	0.07859	4.626e-08	1.168	0.02834	0.966979	rs9260644	11	HLA-W	2495	intergenic	9.477	5	5	5	0	1	0
6:29923593:G:T	rs9260643	6	29923593	G	T	0.06793	1.49e-08	1.188	0.03046	1	rs9260644	11	HLA-W	779	upstream	1.602	7	5	15	0	1	0
6:29923604:C:T	rs9260644	6	29923604	T	C	0.06783	1.173e-08	1.19	0.03045	1	rs9260644	11	HLA-W	768	upstream	1.525	7	5	15	0	1	0
6:29923612:A:AT	6:29923612_AT_A	6	29923612	AT	A	0.07317	2.828e-08	1.177	0.02933	0.964803	rs9260644	11	HLA-W	760	upstream	1.75	NA	5	15	0	1	0
6:29923722:A:C	rs9260648	6	29923722	A	C	0.05558	1.242e-08	1.21	0.03342	0.95371	rs9260644	11	HLA-W	650	upstream	5.38	5	5	15	0	1	1
6:29923890:C:T	rs410406	6	29923890	T	C	0.0797	3.658e-08	1.168	0.02822	0.953445	rs9260644	11	HLA-W	482	upstream	7.16	NA	5	15	0	1	0
6:29926295:C:G	rs2975040	6	29926295	G	C	0.08069	4.566e-08	1.167	0.02819	0.942283	rs9260644	11	HLA-W	0	ncRNA_intronic	1.084	6	5	15	0	1	0
6:30076106:C:T	rs2248752	6	30076106	C	T	0.04102	2.204e-08	1.234	0.03752	1	rs2248752	11	TRIM31:TRIM31-AS1	00:00:00	ncRNA_intronic	0.51	7	5	14	0	0	0
6:30076425:A:C	rs2021730	6	30076425	C	A	0.04102	2.586e-08	1.232	0.03752	0.998719	rs2248752	11	TRIM31:TRIM31-AS1	00:00:00	ncRNA_intronic	5.153	NA	5	14	0	0	0
6:30076636:A:G	rs2517599	6	30076636	A	G	0.04102	2.267e-08	1.233	0.0375	0.998719	rs2248752	11	TRIM31:TRIM31-AS1	00:00:00	ncRNA_intronic	3.886	NA	2	14	0	0	0
6:30076728:C:T	rs2844794	6	30076728	T	C	0.04107	2.692e-08	1.232	0.0375	1	rs2248752	11	TRIM31:TRIM31-AS1	00:00:00	ncRNA_intronic	5.122	NA	2	14	0	0	0
6:30459165:C:T	rs62621992	6	30459165	C	T	0.02015	1.285e-08	0.6701	0.07038	0.657616	rs114859580	11	HLA-E	0	exonic	16.33	4	1	3	0	1	0
6:30597337:C:T	rs2517564	6	30597337	T	C	0.04028	2.424e-08	1.235	0.03783	0.815983	rs2248752	11	ATAT1	0	intronic	2.407	NA	4	4	0	0	0
6:30622459:A:G	rs17281677	6	30622459	G	A	0.0417	4.36e-08	1.228	0.0375	0.80758	rs2248752	11	DHX16	0	intronic	2.319	NA	4	4	0	0	0
6:30781381:A:G	rs915665	6	30781381	G	A	0.02115	6.428e-09	0.6659	0.07003	0.771894	rs114859580	11	LINC00243	0	ncRNA_exonic	1.424	4	2	7	0	0	1
6:30985552:C:G	rs114859580	6	30985552	C	G	0.02007	6.117e-09	0.6601	0.07144	1	rs114859580	11	MUC22	0	intronic	4.612	2c	5	15	0	0	0
6:30988794:C:CTTCTGTGCGGCCGG	rs773381443	6	30988794	CTTCTGTGCGGCCGG	C	0.1812	4.995e-08	1.118	0.02052	1	6:30988809_AGC_A	11	MUC22	0	intronic	0.505	NA	1	15	0	0	0
6:30988809:A:AGC	6:30988809_AGC_A	6	30988809	AGC	A	0.1812	4.902e-08	1.118	0.02052	1	6:30988809_AGC_A	11	MUC22	0	intronic	0.753	NA	1	15	0	0	0
6:31014305:A:C	rs9262582	6	31014305	C	A	0.0936	3.957e-08	1.153	0.02588	0.890482	rs116653040	11	HCG22	6921	intergenic	0.094	7	5	14	0	0	0
6:31016848:C:T	rs9262586	6	31016848	C	T	0.0936	4.209e-08	1.152	0.02588	0.890482	rs116653040	11	HCG22	4378	intergenic	0.689	7	5	14	0	0	0
6:31019970:A:G	rs9262601	6	31019970	A	G	0.1813	1.504e-09	1.129	0.02011	1	rs9262601	11	HCG22	1256	intergenic	5.444	6	5	14	0	0	0
6:31020271:A:G	rs9262602	6	31020271	A	G	0.1481	1.557e-09	1.14	0.02163	0.785176	rs9262601	11	HCG22	955	upstream	4.41	7	5	15	0	0	0
6:31020716:C:T	rs9262614	6	31020716	T	C	0.09327	4.681e-08	1.152	0.02591	0.893188	rs116653040	11	HCG22	510	upstream	5.44	6	5	14	0	0	0
6:31035647:A:G	rs184375406	6	31035647	G	A	0.04466	4.131e-09	0.7701	0.04444	0.742684	rs143015185	11	HCG22	7979	intergenic	2.175	5	1	15	0	0	0
6:31037326:A:T	rs56196645	6	31037326	T	A	0.09456	2.639e-08	1.154	0.02574	0.899864	rs116653040	11	HCG22	9658	intergenic	3.058	6	5	15	0	0	0
6:31040264:C:T	rs12175179	6	31040264	C	T	0.1257	4.562e-08	0.8684	0.02581	1	rs12175179	11	RNU6-1133P	10522	intergenic	1.673	7	2	7	0	0	1
6:31040488:A:C	rs9263451	6	31040488	C	A	0.1017	1.424e-08	1.152	0.02499	0.827505	rs116653040	11	RNU6-1133P	10298	intergenic	5.831	4	2	15	0	0	1
6:31043249:C:T	rs9263455	6	31043249	C	T	0.09426	4.894e-08	1.151	0.02578	0.904022	rs116653040	11	RNU6-1133P	7537	intergenic	0.257	1f	5	15	0	0	0
6:31044063:C:T	rs9263459	6	31044063	C	T	0.1017	1.264e-08	1.153	0.02498	0.827505	rs116653040	11	RNU6-1133P	6723	intergenic	0.374	6	5	15	0	0	0
6:31045717:C:T	rs72861369	6	31045717	C	T	0.07537	1.755e-10	0.8071	0.03357	0.857791	rs17851818	11	RNU6-1133P	5069	intergenic	0.73	7	5	15	0	0	0
6:31050039:A:T	rs9263472	6	31050039	T	A	0.09426	4.118e-08	1.152	0.02577	0.904022	rs116653040	11	RNU6-1133P	747	upstream	8.289	6	5	15	0	0	0
6:31063597:A:AAACT	6:31063597_AAACT_A	6	31063597	AAACT	A	0.07308	6.073e-09	0.8219	0.03372	0.828663	rs17851818	11	RNU6-1133P	12710	intergenic	5.451	NA	5	15	0	0	0
6:31065423:C:T	rs113580416	6	31065423	T	C	0.07547	1.205e-10	0.8055	0.03359	0.859321	rs17851818	11	C6orf15	13576	intergenic	3.024	5	2	15	0	0	1
6:31075139:A:G	rs72853130	6	31075139	A	G	0.07537	1.028e-10	0.8048	0.0336	0.860552	rs17851818	11	C6orf15	3860	intergenic	0.983	5	5	15	0	0	0
6:31079994:C:T	rs2233976	6	31079994	C	T	0.07535	1.629e-10	0.8068	0.03358	0.859176	rs17851818	11	C6orf15	0	exonic	12.98	NA	5	14	0	0	0
6:31081635:A:G	rs17190491	6	31081635	G	A	0.08894	1.529e-09	0.8307	0.03069	0.724028	rs17851818	11	PSORS1C1	891	upstream	4.66	4	5	7	0	0	0
6:31095942:A:G	rs113108526	6	31095942	G	A	0.0683	3.27e-11	0.7896	0.03562	0.964293	rs17851818	11	PSORS1C1	0	intronic	5.409	2b	5	14	0	0	1
6:31100194:G:GAAGCAGAGGCAGGAGAATCGCTTGAACTCAGGAGGCGGAGATTGCAGT	6:31100194_GAAGCAGAGGCAGGAGAATCGCTTGAACTCAGGAGGCGGAGATTGCAGT_G	6	31100194	GAAGCAGAGGCAGGAGAATCGCTTGAACTCAGGAGGCGGAGATTGCAGT	G	0.07322	4.497e-10	0.8089	0.03401	0.900331	rs17851818	11	PSORS1C1	0	intronic	0.402	NA	5	15	0	0	0
6:31100242:G:T	rs376937075	6	31100242	T	G	0.07322	4.489e-10	0.8089	0.03401	0.900331	rs17851818	11	PSORS1C1	0	intronic	4.666	5	5	15	0	0	1
6:31101583:A:G	rs4294047	6	31101583	G	A	0.0735	2.058e-10	0.8056	0.034	0.899941	rs17851818	11	PSORS1C1	0	intronic	0.592	NA	5	15	0	0	0
6:31102373:C:T	rs111243857	6	31102373	C	T	0.07187	6.187e-10	0.8086	0.03434	0.907944	rs17851818	11	PSORS1C1	0	intronic	1.69	7	5	15	0	0	0
6:31107338:C:G	rs2233946	6	31107338	C	G	0.1646	2.113e-11	1.148	0.02066	0.847167	rs6910473	11	PSORS1C1	0	intronic	5.46	3a	2	5	0	0	1
6:31107361:A:C	rs2233945	6	31107361	C	A	0.1646	2.004e-11	1.149	0.02066	0.847167	rs6910473	11	PSORS1C1	0	intronic	7.946	NA	2	5	0	0	1
6:31107648:C:T	rs1063646	6	31107648	C	T	0.1696	1.362e-08	1.124	0.02052	0.817874	rs6910473	11	PSORS1C1	0	exonic	13.86	1f	1	5	0	0	1
6:31107723:A:AC	6:31107723_AC_A	6	31107723	AC	A	0.1696	1.273e-08	1.124	0.02052	0.817874	rs6910473	11	PSORS1C1	0	UTR3	5.335	NA	1	5	0	0	1
6:31108306:A:G	rs7771067	6	31108306	G	A	0.1696	1.336e-08	1.124	0.02052	0.817874	rs6910473	11	POLR2LP	197	upstream:downstream	8.065	7	5	5	0	0	0
6:31108562:C:T	rs7757012	6	31108562	T	C	0.1698	1.467e-08	1.123	0.02053	0.814587	rs6910473	11	POLR2LP	0	ncRNA_exonic	12.82	1f	5	5	0	0	0
6:31109566:A:T	rs114913688	6	31109566	T	A	0.08859	6.142e-09	1.166	0.02646	1	rs116653040	11	CCHCR1	649	downstream	7.256	7	5	5	0	0	0
6:31109567:C:G	rs116653040	6	31109567	C	G	0.08849	6.05e-09	1.166	0.02646	1	rs116653040	11	CCHCR1	648	downstream	5.183	7	5	5	0	0	0
6:31109767:C:T	rs9263738	6	31109767	T	C	0.1696	1.336e-08	1.124	0.02052	0.817874	rs6910473	11	CCHCR1	448	downstream	2.073	5	4	5	0	0	0
6:31109798:T:TATC	6:31109798_TATC_T	6	31109798	TATC	T	0.1695	1.622e-08	1.123	0.02054	0.817846	rs6910473	11	CCHCR1	417	downstream	5.014	NA	4	5	0	0	0
6:31110786:A:T	rs12364	6	31110786	T	A	0.1693	1.523e-08	1.123	0.02054	0.816841	rs6910473	11	CCHCR1	0	exonic	1.549	5	2	4	0	0	1
6:31111356:C:T	rs9263739	6	31111356	C	T	0.1696	1.277e-08	1.124	0.02053	0.817173	rs6910473	11	CCHCR1	0	intronic	6.914	1f	2	5	0	1	0
6:31112213:A:C	rs9263741	6	31112213	A	C	0.1696	1.325e-08	1.124	0.02052	0.817874	rs6910473	11	CCHCR1	0	intronic	0.894	5	1	4	0	0	0
6:31112484:C:T	rs130072	6	31112484	C	T	0.06815	2.157e-11	0.788	0.03558	0.996099	rs17851818	11	CCHCR1	0	exonic	26.7	NA	1	4	0	0	1
6:31113326:A:G	rs9263745	6	31113326	G	A	0.1646	2.083e-11	1.148	0.02066	0.846352	rs6910473	11	CCHCR1	0	intronic	6.383	1f	2	4	0	0	0
6:31114448:C:T	rs9263748	6	31114448	C	T	0.1696	1.332e-08	1.124	0.02052	0.817874	rs6910473	11	CCHCR1	0	intronic	5.105	5	4	5	0	0	0
6:31114515:A:G	rs9263749	6	31114515	G	A	0.1695	1.356e-08	1.124	0.02052	0.817874	rs6910473	11	CCHCR1	0	intronic	11.77	1f	4	5	0	0	0
6:31114655:C:T	rs9263750	6	31114655	T	C	0.1714	7.198e-09	1.126	0.02043	0.806573	rs6910473	11	CCHCR1	0	intronic	3.444	5	4	5	0	0	0
6:31114724:A:C	rs9263751	6	31114724	A	C	0.1714	7.198e-09	1.126	0.02043	0.806573	rs6910473	11	CCHCR1	0	intronic	8.404	7	4	5	0	0	0
6:31115032:C:T	rs138598988	6	31115032	C	T	0.06806	2.401e-11	0.7885	0.03558	0.996094	rs17851818	11	CCHCR1	0	intronic	8.358	7	4	5	0	0	0
6:31115307:A:G	rs6903261	6	31115307	A	G	0.1696	1.411e-08	1.123	0.02052	0.817577	rs6910473	11	CCHCR1	0	intronic	4.029	1f	4	5	0	0	0
6:31115655:C:T	rs9263756	6	31115655	C	T	0.1714	7.395e-09	1.125	0.02043	0.806573	rs6910473	11	CCHCR1	0	intronic	8.172	7	4	5	0	0	0
6:31116133:A:C	rs17197031	6	31116133	A	C	0.06806	2.488e-11	0.7886	0.03558	0.996094	rs17851818	11	CCHCR1	0	intronic	8.677	2b	3	5	0	0	0
6:31116220:A:G	rs130070	6	31116220	G	A	0.1646	1.984e-11	1.149	0.02066	0.847167	rs6910473	11	CCHCR1	0	exonic	0.11	NA	3	5	0	0	0
6:31116671:A:G	rs9263760	6	31116671	G	A	0.2001	2.795e-08	1.114	0.01947	0.668909	rs6910473	11	CCHCR1	0	intronic	4.837	6	4	5	0	0	0
6:31116901:C:CA	rs111859472	6	31116901	C	CA	0.1646	2.113e-11	1.148	0.02066	0.847167	rs6910473	11	CCHCR1	0	intronic	3.231	NA	4	5	0	0	0
6:31116902:C:G	rs9263762	6	31116902	C	G	0.1646	2.113e-11	1.148	0.02066	0.847167	rs6910473	11	CCHCR1	0	intronic	5.88	NA	4	5	0	0	0
6:31116903:G:T	rs9263763	6	31116903	T	G	0.166	2.07e-11	1.149	0.0207	0.844772	rs6910473	11	CCHCR1	0	intronic	5.582	NA	4	5	0	0	0
6:31116941:A:G	rs9263764	6	31116941	A	G	0.1635	2.839e-11	1.148	0.02076	0.842521	rs6910473	11	CCHCR1	0	intronic	2.361	6	4	5	0	0	0
6:31117015:A:G	rs9263766	6	31117015	G	A	0.1646	1.839e-11	1.149	0.02065	0.847167	rs6910473	11	CCHCR1	0	intronic	5.863	5	4	5	0	0	0
6:31117673:C:T	rs112640945	6	31117673	C	T	0.06806	2.439e-11	0.7885	0.03558	0.996094	rs17851818	11	CCHCR1	0	intronic	5.299	5	4	4	0	0	0
6:31117695:A:G	rs113932411	6	31117695	G	A	0.06806	2.448e-11	0.7886	0.03558	0.996094	rs17851818	11	CCHCR1	0	intronic	9.17	5	4	4	0	0	0
6:31117756:C:CAAT	6:31117756_CAAT_C	6	31117756	CAAT	C	0.1646	1.776e-11	1.149	0.02065	0.847167	rs6910473	11	CCHCR1	0	intronic	2.038	NA	4	4	0	0	0
6:31118898:A:T	rs11540822	6	31118898	A	T	0.06757	1.872e-11	0.7864	0.03579	0.989069	rs17851818	11	CCHCR1	0	exonic	25	6	4	5	0	0	0
6:31119049:C:T	rs9263768	6	31119049	C	T	0.1647	1.456e-11	1.15	0.02065	0.846936	rs6910473	11	CCHCR1	0	intronic	1.271	6	4	5	0	0	0
6:31119445:C:T	rs72863043	6	31119445	C	T	0.06806	2.451e-11	0.7886	0.03558	0.996094	rs17851818	11	CCHCR1	0	intronic	7.011	7	4	5	0	0	0
6:31119716:G:T	rs9263769	6	31119716	G	T	0.1646	1.816e-11	1.149	0.02065	0.847167	rs6910473	11	CCHCR1	0	intronic	1.246	7	4	5	0	0	0
6:31120729:C:T	rs72856706	6	31120729	C	T	0.06811	2.6e-11	0.7888	0.03558	0.996096	rs17851818	11	CCHCR1	0	intronic	6.015	5	4	5	0	0	0
6:31120841:C:G	rs9263774	6	31120841	G	C	0.1646	1.816e-11	1.149	0.02065	0.847167	rs6910473	11	CCHCR1	0	intronic	2.239	5	4	5	0	0	1
6:31120901:C:T	rs9263775	6	31120901	C	T	0.1646	1.816e-11	1.149	0.02065	0.847167	rs6910473	11	CCHCR1	0	intronic	4.667	7	4	5	0	0	0
6:31121026:C:T	rs9263776	6	31121026	C	T	0.1646	1.827e-11	1.149	0.02065	0.847167	rs6910473	11	CCHCR1	0	intronic	2.038	6	4	5	0	0	0
6:31121232:C:T	rs111837807	6	31121232	T	C	0.0681	2.606e-11	0.7888	0.03558	0.995319	rs17851818	11	CCHCR1	0	intronic	5.475	6	4	5	0	0	0
6:31121381:C:G	rs112785163	6	31121381	G	C	0.0681	2.601e-11	0.7888	0.03558	0.995319	rs17851818	11	CCHCR1	0	intronic	4.397	6	4	5	0	0	0
6:31121426:A:G	rs143334143	6	31121426	G	A	0.0681	2.601e-11	0.7888	0.03558	0.995319	rs17851818	11	CCHCR1	0	intronic	1.221	7	4	5	0	0	0
6:31121489:C:T	rs9263777	6	31121489	T	C	0.1646	1.832e-11	1.149	0.02065	0.847167	rs6910473	11	CCHCR1	0	intronic	6.54	6	4	5	0	0	0
6:31121958:C:G	rs72856713	6	31121958	C	G	0.0681	2.4e-11	0.7885	0.03558	0.995319	rs17851818	11	CCHCR1	0	intronic	0.329	6	4	5	0	0	0
6:31122330:A:G	rs130077	6	31122330	G	A	0.1647	1.647e-11	1.149	0.02065	0.846851	rs6910473	11	CCHCR1	0	exonic	18.78	NA	4	4	0	0	0
6:31123147:C:T	rs112279190	6	31123147	C	T	0.0683	2.457e-11	0.7888	0.03555	0.998439	rs17851818	11	CCHCR1	0	intronic	0.189	6	4	5	0	0	0
6:31123157:A:G	rs9263778	6	31123157	G	A	0.1647	1.824e-11	1.149	0.02065	0.846841	rs6910473	11	CCHCR1	0	intronic	6.256	6	4	5	0	0	0
6:31123359:C:G	rs113129896	6	31123359	C	G	0.0683	2.457e-11	0.7888	0.03555	0.998439	rs17851818	11	CCHCR1	0	intronic	6.67	7	4	5	0	0	0
6:31123416:C:T	rs9263781	6	31123416	T	C	0.1647	1.747e-11	1.149	0.02065	0.847162	rs6910473	11	CCHCR1	0	intronic	12.51	6	4	5	0	0	0
6:31123554:A:G	rs9263782	6	31123554	G	A	0.1647	1.749e-11	1.149	0.02065	0.847162	rs6910473	11	CCHCR1	0	intronic	0.38	5	4	5	0	0	0
6:31123569:C:T	rs9263783	6	31123569	C	T	0.1647	1.749e-11	1.149	0.02065	0.847162	rs6910473	11	CCHCR1	0	intronic	3.906	5	4	5	0	0	0
6:31123882:A:G	rs17197073	6	31123882	G	A	0.09478	2.179e-08	1.154	0.02565	0.983052	rs116653040	11	CCHCR1	0	intronic	9.113	7	3	5	0	0	0
6:31125257:A:C	rs72856718	6	31125257	C	A	0.06835	2.878e-11	0.7895	0.03553	0.999219	rs17851818	11	CCHCR1	0	exonic	36	5	1	2	0	0	1
6:31125402:C:G	rs72856720	6	31125402	C	G	0.06831	2.446e-11	0.7887	0.03555	0.999219	rs17851818	11	CCHCR1	0	UTR5	11.73	5	1	1	0	0	1
6:31125799:A:G	rs720467	6	31125799	G	A	0.06835	2.443e-11	0.7887	0.03555	0.999219	rs17851818	11	CCHCR1	0	UTR5	10.65	NA	1	1	0	0	0
[truncated: 5,125 more rows]

## Sheet: S5_GWAS C2
Supplementary Table 5. Summary statistics for genome-wide significant signals in cluster 2
[truncated: 7,118 more rows]

## Sheet: S6_GWAS C3
Supplementary Table 6. Summary statistics for genome-wide significant signals in cluster 3
[truncated: 3,163 more rows]

[truncated: 23 more sheets: S7_GWAS C4, S8_Lead SNPs, S9_Conditional analysis, S10_previous reported SNPs, S11_Replication summary index, S12_Replication summary, S13_Cluster replication index, S14_Cluster replication summary, S15_Genetic correlations, S16_GSA_All, S17_GSA_C1, S18_GSA_C2, S19_Cluster analysis, S20_Functional annotation, S21_Minimum chromatin state, S22_Regulome DB score, S23_GWAS eQTL , S24_Cluster specific eQTL, S25_MAGMA_GENE, S26_GTEx Tissue expression …]
